# Supplementary material for: Broadly neutralizing SARS-CoV-2 antibodies through epitope-based selection from convalescent patients
Source: Nat Commun. 2023 Feb 8;14:687. doi: 10.1038/s41467-023-36295-5 (PMC9907207; doi:10.1038/s41467-023-36295-5)
Supplement: Supplementary file 4 — Source Data [file 41467_2023_36295_MOESM4_ESM.xlsx]

## Sheet: Fig1
d
Left panel
ng/ml		GAR04				GAR15				GAR05				GAR09				ng/ml		GAR07
1000					93.8	85.8	72.4	78.6										20000
500	86.4	89.1	93.9	100	88.7	87.5	89.8	89.2	94.9	100	91.8	96.5	100	100	98.7	97.5		10000	102.2	102.1	100	100
250	84.3	88.8	98.1	100	29.7	93.2	38.1	75.8	100	100	100	100	98.6	91.1	56.7	98.6		5000	91.7	103.1	105.9	107.4
125	98.9	93	100	100	10.2	45.4	52.4	77.3	100	99.8	95.1	93.7	53.5	20.6	96.6	86		2500	101.7	107	100	100
62.5	86.7	63.4	100	100	4.7	16.5	20.3	46.1	100	12.2	98.6	47.9	10.7	32.5	7.9	6.7		1250	100	100	100	100
31.25	81.2	95.5	100	100	9.1	8.2	18.9	8	23.4	19.6	11.6	36.2	14.2	6.2	6	10.3		625	100	110.4	100	105.6
15.625	47.7	94.5	98.5	46.6	5.9	5.3	6.4	22	10.4	13.3	16.5	10.1	3.2	0	3.6	1.7		312.5	12.6	72.4	69.7	91
7.8125	13.6	22.3	25.5	17.6	3.3	3.9	0	4.1	3.9	10.8	1.2	6.7	7.3	0.6	0.1	2.7		156	18.3	49.2	26.6	18.8
3.90625	7.3	8.5	6.9	18.3	0	1.2	0	2.1	9.3	6	1	6	3	2.5	4.7	2.7		78	1.2	19.9	7.7	0
1.95312	12.5	0	3	5.4	0	3.9	0.2	0.1	4	2.9	3.7	0	1.3	4	2	2.9
0.976563	0	0	0	0.1					5	2.3	6	0	0.3	0.4	3.6	6.1
0.488281									1.7	0	3.1	1.7	1.5	3.6	1.6	0.8
0.244141									5	5.5	6.9	4.5	5.1	6.8	7.1	3.6
Right panel
ng/ml		GAR18				GAR11				GAR20				GAR03				GAR12				ng/ml		GAR17
20000	39.2	55.7	53.1	66					93.2	80.1	85.3	88.8	34.9	23.9	23.4	21.7						1000	84.1	75.6	55.7	68.1
10000	84.4	15.8	18.2	45.3	34.5	100.9	43.9	26.4	55.7	93.7	75.8	69.7	39.8	33.5	9	12.1	81.6	81.9	81.9	76.1		500	85.8	77.1	72.5	71.9
5000	47.3	49.5	25.7	26.2	6.6	16.8	17.5	16.7	24	86.6	41	50.8	14	5.1	13.1	7.7	88	85.1	82.1	77.8		250	85.5	39.7	45.3	57
2500	5.5	6.7	13.8	23.7	4	-5.5	8.3	2	21.3	8.1	22.5	7.1	16.1	0.4	11.7	5.5	85.2	81.2	80.5	100		125	29.3	84.4	44.8	70.3
1250	7	11.8	0	13.1	-2.1	-10.7	-4.7	5.3	0.9	2.6	17.5	12.8	3	2.9	5.4	15.5	91.1	91.4	95.4	91.8		62.5	27.1	52.6	10.3	28.9
625	0	0.2	0	0	-1.4	6.2	-3	-1	6.5	10	0	5.4	2	6.3	1.6	0.9	81.9	93.8	56.7	100		31.25	26.3	11.6	7.3	4.5
312.5	0	0	0	0	-5	-0.4	2.7	-0.4	0	2.7	0	4.8	2.1	3.7	9.7	8.6	19.6	87.6	88	68		15.625	13.8	11	4.2	5.9
156	0	3.4	0.4	0	0	-0.2	-0.2	2.4	0	14.2	2.3	6.9	17.4	17.5	6.5	9	42.8	69.8	49.2	61.2		7.8125	2.8	1.4	4.6	3.4
78					2.1	7.6	8.7	-1.1									10.6	27.7	4.3	12.2		3.90625	1.7	2.2	2.4	0
39																	4.2	27.3	12.5	31.5		1.95312	2.3	3.8	0	4.5
19																	9.8	7.7	0	3.3		0.976563
																						0.488281
																						0.244141
e
ng/ml		GAR07				GAR09				ng/ml		GAR05				ng/ml		GAR12				ng/ml		GAR15				ng/ml		GAR20
4000	92.4	91.9	93	94.2	100	98.8	99.8	96.6		500	105.541	108.236	95.4967	111.022		10000	82.1	86.4	87.9	77.7		1000	99.7	93.8	90.8	99.8		20000	76.9	78.3	56.8	57.1
2000	95	95.6	95.1	93.4	100	100	100	100		250	93.0911	100.953	91.0906	95.2818		5000	80.2	82.5	83.6	91.2		500	92.6	100	95.2	100		10000	71.2	77.9	61.3	88.1
1000	78.5	79.6	83.1	78.9	100	100	100	100		125	82.9892	88.2799	82.5015	84.3615		2500	88.2	91.4	92.9	95.9		250	100	88.4	77.9	94.9		5000	76.4	77.5	76.3	82.5
500	44.4	39.7	45.1	29.5	98.7	96	91.5	92.5		62.5	59.8343	61.0743	64.786	62.5375		1250	76.9	87.3	84.6	87.4		125	75.4	77.1	85.7	83.5		2500	35.1	22.7	16.2	46.9
250	9.8	16.7	8.4	15.2	86.3	90.8	87.5	83.4		31.25	33.2982	28.4126	28.1233	27.8339		625	78.7	88.3	84.9	94.4		62.5	18	41	50	41.7		1250	18.7	13	14.8	26.9
125	4.6	4.7	4.6	3.6	54.4	59.9	59.5	64.3		15.625	5.19148	9.55629	4.73681	5.63788		312.5	57.6	40.8	70.4	58.4		31.25	4	13.2	27.6	12.5		625	15.1	8.9	14	16.7
62.5	0	2	4	1.8	9.6	9.6	16.7	19.5		7.8125	-0.735735	4.51361	-0.462934	-0.00826668		156.25	44.8	38.1	28.3	15.4		15.625	0	14.8	8.5	5.3		312.5	12.9	9.2	17.7	8.9
31.25	0	0	0	0	0	0	5.2	3.9		3.90625	-2.14107	-2.24027	-0.214934	-3.45547		78.125	13.2	22.5	17.6	17.9		7.8125	0	0.6	0	0		156.25	0.8	5.2	9.1	5.6
15.625	5.4	1.9	0	0	0	0	0	0								39.0625	3.3	0	5.1	5.6		3.90625	0	0	0	0		78.125	0	2.3	0	0.1
7.8125	0	1.1	4.7	0	0	0	6.5	0								19.5312	1.2	3.4	0	1.6		1.95312	1	4.3	0	0		39.0625	4.1	2.7	0	13.8

## Sheet: Fig4
a
ancestral SARS-CoV-2 prophylactic mAb therapy - body weight change
Days post-infection	Isotype ctrl				GAR05				GAR12				GAR20
0	100	100	100	100	100	100	100	100	100	100	100	100	100	100	100	100
1	102.24	102.308	100.102	100.718	101.634	100.189	100.51	101.26	101.815	104.318	101.538	100.942	104.013	102.509	101.258	99.1005
2	100.164	101.904	96.7447	99.8461	100.358	98.1578	101.582	98.6428	102.118	103.296	103.075	99.0582	104.618	102.099	101.212	100.582
3	101.53	101.789	97.2024	100.051	101.379	101.181	102.806	100.388	104.438	103.435	102.129	99.7784	105.058	102.867	102.796	102.222
4	90.3825	97.1725	88.8098	98.7686	101.788	100.236	101.735	100.727	104.74	102.275	101.892	100.554	104.948	94.6237	102.144	103.333
5	86.3934	83.9008	86.6734	94.8179	102.503	99.0553	99.898	98.6912	105.093	101.393	102.839	100.111	103.024	88.6841	104.194	102.487
6	80.2732	79.7461	82.4517	92.1498	100.562	100.709	102.551	99.7576	106.051	101.718	105.381	102.05	105.278	83.1541	105.685	105.344
b
ancestral SARS-CoV-2 prophylactic mAb therapy - clinical scores
	No clinical score	Category 1	Category 2	Category 3
Isotype		50	25	25
GAR05	100
GAR12	100
GAR20	75	25
c
ancestral SARS-CoV-2 prophylactic mAb therapy - lung viral titre (PFU/ml)
Isotype ctrl	GAR05	GAR12	GAR20
680	40	40	40
2800	40	40	2000
240	40	40	40
160	40	40	40
d
ancestral SARS-CoV-2 therapeutic mAb therapy - body weight change
Days post-infection	Isotype ctrl						GAR05
0	100	100	100	100	100	100	100	100	100	100	100	100
1	102.574	99.53	103.947	98.9879	98.3433	97.5728	96.6443	103.206	101.768	100.826	102.058	100.672
2	102.479	99.9478	99.8975	100.506	99.954	99.0831	98.7057	104.529	104.019	100.68	104.517	100.568
3	103.241	99.7389	99.59	99.1397	98.8035	97.7346	100.048	102.901	103.215	99.4655	106.69	103.101
4	102.955	99.6867	97.6422	101.265	95.7202	97.7346	100.815	102.239	104.823	102.138	102.001	103.979
5	96.7588	90.3916	92.5679	98.5324	83.0189	91.37	103.404	103.613	105.681	105.977	101.658	104.91
6		83.9164	85.0846	90.7389	77.7266	84.3042	99.1371	104.427	102.304	108.649	101.887	105.065
e
ancestral SARS-CoV-2 therapeutic mAb therapy - clinical scores
	No clinical score	Category 1	Category 2	Category 3
Isotype	0	0	66.67	33.33
GAR05	100	0	0	0
f
ancestral SARS-CoV-2 therapeutic mAb therapy - lung viral titre (PFU/ml)
Isotype ctrl	GAR05
1200	40
1600	40
3600	40
2800	40
2400	40
2400	40
g
Delta SARS-CoV-2 prophylactic mAb therapy - body weight change
Days post-infection	Isotype ctrl							GAR05
0	100	100	100	100	100	100	100	100	100	100	100	100	100
1	101.166	100.273	104.886	101.608	99.9448	99.839	101.408	102.56	102.467	100.813	102.797	100.898	102.006
2	101.457	99.9453	103.997	101.386	98.8411	100.215	101.183	101.358	104.44	100.754	103.139	102.076	100.891
3	102.855	96.4461	106.599	102.605	99.6689	100	100.169	101.097	106.117	102.205	103.824	100.561	102.117
4	101.865	99.1799	105.14	102.328	96.4128	97.5845	99.3239	101.463	106.611	101.451	104.395	101.235	102.451
5	97.7273	87.0968	102.728	97.2838	86.9205	82.6624	94.1408	101.202	107.597	100.406	104.509	102.301	102.953
6	87.0047	77.474	101.142	86.7517	78.4216	73.752	81.9155	102.508	108.781	102.67	104.452	104.658	103.175
h
Delta SARS-CoV-2 prophylactic mAb therapy - clinical scores
	No clinical score	Category 1	Category 2	Category 3
Isotype	28.57	42.86	28.57	0
GAR05	100	0	0	0
i
Delta SARS-CoV-2 prophylactic mAb therapy - lung viral titre (PFU/ml)
Isotype ctrl	GAR05
800	40
3600	40
480	40
1600	40
2000	40
4800	40
400

## Sheet: Fig5
a
ancestral (A.2.2) - % neutralisation
Conc (ug/ml)	GAR05				GAR12				S309
10	100	100	100	94.1	96	96.4	92.9	100	99.6	99.7	100	95.5
3.33333	98.7	95	95.4	91.1	92.8	88.1	96.4	92	91.9	86.2	88	92.7
1.11111	100	97	89.9	80.8	91	84.2	86.5	65.1	68.1	84.9	75.1	77.5
0.37037	99.1	100	89.5	98.5	29.4	25.3	56.6	36.2	66.9	55.2	49.1	32.8
0.123457	100	100	98.4	100	9.7	25	12.5	20.3	21.8	16.1	22.3	19.1
0.041152	47.7	54.4	87	64.2	0.1	8.6	12.3	1.3	8.4	5.4	7.9	7.9
0.013717	13.1	15.7	18.8	12.9	0	5.4	0	5	5.6	5.1	2.5	3.7
0.004572	6.2	5.5	11.4	4.9	6	2.2	2	2.4	0	2.8	5.7	2.6
BA1 - % neutralisation
Conc (ug/ml)	GAR05				GAR12				S309
10	100	100	100	100	96.5	97	92.5	90.9	100	100	100	100
3.33333	100	99.8	100	100	92.7	99.1	90.2	88.4	100	95	100	100
1.11111	97	98.4	92.3	74.3	59.3	80.6	96.1	87	54	70.5	92.7	89.9
0.37037	98.7	100	88.5	95.2	79.2	59.7	95.7	100	32.8	6.6	12.1	13.6
0.123457	100	100	93.1	88.8	12	78	100	53.7	0	54.3	51.3	30.5
0.041152	100	100	39.4	100	59.2	99.8	37.5	7.9	28.1	0	3	4.5
0.013717	48.5	100	11.2	4.1	6.9	0	0	7.8	0	4.2	0	2
0.004572	43.3	0	6.9	4.9	35.1	0	12	0	0.6	3.2	0	0.5
BA2 - % neutralisation
Conc (ug/ml)	GAR05				GAR12				S309
10	100	100	98.2	98.5	91.1	82.8	92.6	92.7	32.5	26.3	21.7	26.6
3.33333	99.6	97.3	99	98.4	83.9	78.4	83.3	87.7	6.7	4.5	4.7	3.1
1.11111	98.8	94.2	97.4	94.2	50.6	37.6	28.7	33.3	1	1.2	0.9	1.7
0.37037	64.3	59.6	82.5	87.5	13.9	6.5	5.8	7.3	0	0.6	0	0
0.123457	42.8	42.8	51.9	55.8	0.4	0.9	3.4	4.3	0	0	0	0
0.041152	8.6	10.4	8.2	6.2	0	0	1	2.1	0	0	0	0
0.013717	2.4	0	5.4	0	0	0	1.7	0	0	0	3.3	0
0.004572	0	2.8	0.4	2.3	0	0	1.5	1	0	0	1.5	0
BA5 - % neutralisation
Conc (ug/ml)	GAR05				GAR12				S309
10	100	94.1	98.4	93.3	93.4	95.1	89	97.5	84.3	59.1	88.1	67.3
3.33333	95.4	95.4	95.8	93.8	98.1	94.6	94.3	90.9	19.5	22.7	10.7	13.8
1.11111	92.7	92.6	94.1	88.4	92.9	81.9	94.1	72.8	1.4	1	1.2	1
0.37037	94.8	78.4	90.2	93.6	27.3	45.7	60.7	37.2	0	5.6	0	0
0.123457	82.2	50.2	95.7	47.4	17.7	8.1	17.6	5.1	0	0	0	0
0.041152	15.7	0	23.8	30.3	5.9	0	0	0.7	0	0	0	0
0.013717	0	9.4	15.2	0	0	0	0.1	0.4	0	0	0	2
0.004572	0	12.9	0	5.4	2.5	3.9	5.5	4.1	0	0.8	0	0.7

## Sheet: FigS2
a	Initial ELISA screening of monoclonal antibodies against SARS-CoV2 RBD
	Absorbance @ 450nm
	RBD	no coating
GAR01	1.442	0.063
GAR02	0.182	0.048
GAR03	1.59	0.038
GAR04	1.393	0.064
GAR05	1.647	0.056
GAR06	1.628	0.044
GAR09	1.476	0.109
GAR10	0.491	0.193
GAR11	1.267	0.449
GAR07	1.594	0.098
GAR08	1.228	1.084
GAR12	0.83	0.186
GAR13	0.923	0.146
GAR14	0.894	0.058
GAR15	0.853	0.067
GAR16	0.865	0.363
GAR17	0.915	0.13
GAR18	0.932	0.12
GAR19	0.536	0.078
GAR20	0.937	0.061
CR3022	0.917	0.054
b	BLI affinity measurement data
	GAR01	time (s)	CoV2-RBD @400nM	time (s)	CoV2-RBD @200nM	time (s)	CoV2-RBD @100nM	time (s)	CoV2-RBD @800nM	time (s)	fitted_CoV2-RBD @400nM	time (s)	fitted_CoV2-RBD @200nM	time (s)	fitted_CoV2-RBD @100nM	time (s)	fitted_CoV2-RBD @800nM	GAR03	time (s)	CoV2-RBD @400nM	time (s)	CoV2-RBD @200nM	time (s)	CoV2-RBD @100nM	time (s)	CoV2-RBD @50nM	time (s)	fitted_CoV2-RBD @400nM	time (s)	fitted_CoV2-RBD @200nM	time (s)	fitted_CoV2-RBD @100nM	time (s)	fitted_CoV2-RBD @50nM	GAR04	time (s)	CoV2-RBD @400nM	time (s)	CoV2-RBD @200nM	time (s)	CoV2-RBD @100nM	time (s)	CoV2-RBD @800nM	time (s)	fitted_CoV2-RBD @400nM	time (s)	fitted_CoV2-RBD @200nM	time (s)	fitted_CoV2-RBD @100nM
		210	-0.008	210	-0.005	210	-0.013	210	-0.044	240	0	240	0	240	0	240	0		210	-0.004	210	-0.012	210	-0.005	210	-0.018	240	0	240	0	240	0	240	0		210	0.005	210	0.003	210	0.016	210	0.016	240	0	240	0	240	0
		210.2	-0.009	210.2	-0.004	210.2	-0.013	210.2	-0.042	240.2	0.012	240.2	0.004	240.2	0.001	240.2	0.023		210.2	-0.003	210.2	-0.012	210.2	-0.004	210.2	-0.018	240.2	0.011	240.2	0.005	240.2	0.003	240.2	0.002		210.2	0.006	210.2	0.004	210.2	0.016	210.2	0.017	240.2	0.009	240.2	0.004	240.2	0.001
		210.4	-0.01	210.4	-0.004	210.4	-0.013	210.4	-0.039	240.4	0.024	240.4	0.009	240.4	0.002	240.4	0.045		210.4	-0.001	210.4	-0.011	210.4	-0.004	210.4	-0.018	240.4	0.021	240.4	0.011	240.4	0.005	240.4	0.003		210.4	0.007	210.4	0.005	210.4	0.016	210.4	0.018	240.4	0.018	240.4	0.008	240.4	0.003
		210.6	-0.01	210.6	-0.003	210.6	-0.012	210.6	-0.037	240.6	0.036	240.6	0.013	240.6	0.004	240.6	0.067		210.6	0	210.6	-0.01	210.6	-0.003	210.6	-0.018	240.6	0.032	240.6	0.016	240.6	0.008	240.6	0.005		210.6	0.008	210.6	0.006	210.6	0.016	210.6	0.019	240.6	0.027	240.6	0.011	240.6	0.004
		210.8	-0.01	210.8	-0.003	210.8	-0.012	210.8	-0.035	240.8	0.048	240.8	0.017	240.8	0.005	240.8	0.088		210.8	0.001	210.8	-0.01	210.8	-0.003	210.8	-0.017	240.8	0.042	240.8	0.021	240.8	0.011	240.8	0.007		210.8	0.009	210.8	0.007	210.8	0.016	210.8	0.02	240.8	0.035	240.8	0.015	240.8	0.005
		211	-0.011	211	-0.002	211	-0.012	211	-0.033	241	0.06	241	0.021	241	0.006	241	0.109		211	0.002	211	-0.009	211	-0.002	211	-0.017	241	0.052	241	0.026	241	0.013	241	0.009		211	0.01	211	0.008	211	0.016	211	0.021	241	0.043	241	0.019	241	0.006
		211.2	-0.011	211.2	-0.002	211.2	-0.011	211.2	-0.031	241.2	0.071	241.2	0.025	241.2	0.007	241.2	0.13		211.2	0.003	211.2	-0.008	211.2	-0.002	211.2	-0.017	241.2	0.063	241.2	0.032	241.2	0.016	241.2	0.01		211.2	0.011	211.2	0.009	211.2	0.017	211.2	0.022	241.2	0.052	241.2	0.022	241.2	0.008
		211.4	-0.011	211.4	-0.001	211.4	-0.011	211.4	-0.029	241.4	0.082	241.4	0.029	241.4	0.008	241.4	0.15		211.4	0.003	211.4	-0.007	211.4	-0.001	211.4	-0.016	241.4	0.073	241.4	0.037	241.4	0.019	241.4	0.012		211.4	0.012	211.4	0.01	211.4	0.017	211.4	0.023	241.4	0.06	241.4	0.026	241.4	0.009
		211.6	-0.011	211.6	-0.001	211.6	-0.01	211.6	-0.026	241.6	0.093	241.6	0.033	241.6	0.009	241.6	0.169		211.6	0.004	211.6	-0.006	211.6	-0.001	211.6	-0.015	241.6	0.083	241.6	0.042	241.6	0.021	241.6	0.014		211.6	0.013	211.6	0.011	211.6	0.017	211.6	0.024	241.6	0.067	241.6	0.03	241.6	0.01
		211.8	-0.01	211.8	-0.001	211.8	-0.01	211.8	-0.024	241.8	0.104	241.8	0.037	241.8	0.011	241.8	0.188		211.8	0.004	211.8	-0.005	211.8	-0.001	211.8	-0.015	241.8	0.093	241.8	0.047	241.8	0.024	241.8	0.016		211.8	0.013	211.8	0.011	211.8	0.017	211.8	0.025	241.8	0.075	241.8	0.033	241.8	0.012
		212	-0.009	212	0	212	-0.01	212	-0.023	242	0.115	242	0.041	242	0.012	242	0.207		212	0.003	212	-0.005	212	-0.001	212	-0.014	242	0.103	242	0.052	242	0.027	242	0.017		212	0.014	212	0.012	212	0.018	212	0.025	242	0.083	242	0.037	242	0.013
		212.2	-0.009	212.2	0	212.2	-0.009	212.2	-0.021	242.2	0.125	242.2	0.045	242.2	0.013	242.2	0.225		212.2	0.002	212.2	-0.004	212.2	-0.001	212.2	-0.013	242.2	0.113	242.2	0.057	242.2	0.029	242.2	0.019		212.2	0.014	212.2	0.012	212.2	0.018	212.2	0.026	242.2	0.09	242.2	0.04	242.2	0.014
		212.4	-0.008	212.4	0	212.4	-0.009	212.4	-0.02	242.4	0.136	242.4	0.049	242.4	0.014	242.4	0.243		212.4	0.002	212.4	-0.004	212.4	-0.001	212.4	-0.013	242.4	0.123	242.4	0.063	242.4	0.032	242.4	0.021		212.4	0.014	212.4	0.011	212.4	0.018	212.4	0.025	242.4	0.097	242.4	0.043	242.4	0.015
		212.6	-0.007	212.6	-0.001	212.6	-0.009	212.6	-0.019	242.6	0.146	242.6	0.053	242.6	0.015	242.6	0.261		212.6	0.001	212.6	-0.004	212.6	-0.002	212.6	-0.013	242.6	0.133	242.6	0.068	242.6	0.034	242.6	0.023		212.6	0.014	212.6	0.012	212.6	0.018	212.6	0.025	242.6	0.104	242.6	0.047	242.6	0.016
		212.8	-0.007	212.8	-0.001	212.8	-0.009	212.8	-0.02	242.8	0.156	242.8	0.057	242.8	0.016	242.8	0.278		212.8	0.001	212.8	-0.004	212.8	-0.003	212.8	-0.013	242.8	0.143	242.8	0.073	242.8	0.037	242.8	0.024		212.8	0.013	212.8	0.011	212.8	0.018	212.8	0.024	242.8	0.111	242.8	0.05	242.8	0.018
		213	-0.006	213	-0.001	213	-0.009	213	-0.019	243	0.166	243	0.061	243	0.017	243	0.295		213	0	213	-0.004	213	-0.003	213	-0.013	243	0.152	243	0.078	243	0.04	243	0.026		213	0.013	213	0.011	213	0.018	213	0.023	243	0.118	243	0.053	243	0.019
		213.2	-0.006	213.2	-0.002	213.2	-0.009	213.2	-0.018	243.2	0.176	243.2	0.064	243.2	0.018	243.2	0.311		213.2	0	213.2	-0.004	213.2	-0.003	213.2	-0.012	243.2	0.162	243.2	0.083	243.2	0.042	243.2	0.028		213.2	0.012	213.2	0.01	213.2	0.017	213.2	0.022	243.2	0.125	243.2	0.057	243.2	0.02
		213.4	-0.006	213.4	-0.002	213.4	-0.009	213.4	-0.018	243.4	0.186	243.4	0.068	243.4	0.019	243.4	0.327		213.4	-0.001	213.4	-0.004	213.4	-0.004	213.4	-0.012	243.4	0.172	243.4	0.088	243.4	0.045	243.4	0.029		213.4	0.012	213.4	0.009	213.4	0.017	213.4	0.022	243.4	0.132	243.4	0.06	243.4	0.021
		213.6	-0.005	213.6	-0.003	213.6	-0.009	213.6	-0.017	243.6	0.196	243.6	0.072	243.6	0.02	243.6	0.343		213.6	-0.001	213.6	-0.004	213.6	-0.004	213.6	-0.012	243.6	0.181	243.6	0.093	243.6	0.047	243.6	0.031		213.6	0.011	213.6	0.008	213.6	0.016	213.6	0.021	243.6	0.138	243.6	0.063	243.6	0.022
		213.8	-0.005	213.8	-0.003	213.8	-0.008	213.8	-0.015	243.8	0.205	243.8	0.075	243.8	0.021	243.8	0.358		213.8	-0.001	213.8	-0.004	213.8	-0.004	213.8	-0.012	243.8	0.191	243.8	0.098	243.8	0.05	243.8	0.033		213.8	0.011	213.8	0.008	213.8	0.015	213.8	0.02	243.8	0.144	243.8	0.066	243.8	0.024
		214	-0.005	214	-0.003	214	-0.009	214	-0.015	244	0.214	244	0.079	244	0.022	244	0.374		214	-0.002	214	-0.004	214	-0.004	214	-0.012	244	0.201	244	0.103	244	0.053	244	0.035		214	0.011	214	0.007	214	0.014	214	0.019	244	0.151	244	0.069	244	0.025
		214.2	-0.005	214.2	-0.003	214.2	-0.009	214.2	-0.014	244.2	0.223	244.2	0.082	244.2	0.023	244.2	0.388		214.2	-0.002	214.2	-0.004	214.2	-0.005	214.2	-0.012	244.2	0.21	244.2	0.108	244.2	0.055	244.2	0.036		214.2	0.01	214.2	0.006	214.2	0.014	214.2	0.018	244.2	0.157	244.2	0.072	244.2	0.026
		214.4	-0.006	214.4	-0.004	214.4	-0.009	214.4	-0.014	244.4	0.232	244.4	0.086	244.4	0.024	244.4	0.403		214.4	-0.003	214.4	-0.005	214.4	-0.005	214.4	-0.012	244.4	0.219	244.4	0.113	244.4	0.058	244.4	0.038		214.4	0.01	214.4	0.006	214.4	0.013	214.4	0.017	244.4	0.163	244.4	0.075	244.4	0.027
		214.6	-0.006	214.6	-0.004	214.6	-0.009	214.6	-0.013	244.6	0.241	244.6	0.089	244.6	0.025	244.6	0.417		214.6	-0.003	214.6	-0.005	214.6	-0.006	214.6	-0.012	244.6	0.229	244.6	0.118	244.6	0.06	244.6	0.04		214.6	0.009	214.6	0.005	214.6	0.012	214.6	0.016	244.6	0.168	244.6	0.078	244.6	0.028
		214.8	-0.006	214.8	-0.004	214.8	-0.009	214.8	-0.013	244.8	0.25	244.8	0.093	244.8	0.026	244.8	0.431		214.8	-0.003	214.8	-0.005	214.8	-0.006	214.8	-0.012	244.8	0.238	244.8	0.123	244.8	0.063	244.8	0.041		214.8	0.009	214.8	0.004	214.8	0.012	214.8	0.016	244.8	0.174	244.8	0.081	244.8	0.029
		215	-0.006	215	-0.004	215	-0.009	215	-0.012	245	0.259	245	0.096	245	0.027	245	0.444		215	-0.003	215	-0.004	215	-0.007	215	-0.012	245	0.247	245	0.128	245	0.066	245	0.043		215	0.009	215	0.004	215	0.011	215	0.016	245	0.18	245	0.084	245	0.03
		215.2	-0.006	215.2	-0.004	215.2	-0.01	215.2	-0.011	245.2	0.267	245.2	0.099	245.2	0.028	245.2	0.457		215.2	-0.003	215.2	-0.004	215.2	-0.007	215.2	-0.012	245.2	0.256	245.2	0.133	245.2	0.068	245.2	0.045		215.2	0.009	215.2	0.004	215.2	0.011	215.2	0.016	245.2	0.185	245.2	0.087	245.2	0.032
		215.4	-0.006	215.4	-0.004	215.4	-0.009	215.4	-0.011	245.4	0.276	245.4	0.103	245.4	0.029	245.4	0.47		215.4	-0.003	215.4	-0.004	215.4	-0.007	215.4	-0.011	245.4	0.266	245.4	0.138	245.4	0.071	245.4	0.047		215.4	0.008	215.4	0.003	215.4	0.01	215.4	0.016	245.4	0.191	245.4	0.09	245.4	0.033
		215.6	-0.006	215.6	-0.004	215.6	-0.009	215.6	-0.009	245.6	0.284	245.6	0.106	245.6	0.03	245.6	0.483		215.6	-0.003	215.6	-0.003	215.6	-0.007	215.6	-0.011	245.6	0.275	245.6	0.142	245.6	0.073	245.6	0.048		215.6	0.008	215.6	0.003	215.6	0.01	215.6	0.015	245.6	0.196	245.6	0.093	245.6	0.034
		215.8	-0.005	215.8	-0.004	215.8	-0.009	215.8	-0.009	245.8	0.292	245.8	0.109	245.8	0.031	245.8	0.496		215.8	-0.004	215.8	-0.003	215.8	-0.006	215.8	-0.01	245.8	0.284	245.8	0.147	245.8	0.076	245.8	0.05		215.8	0.008	215.8	0.003	215.8	0.009	215.8	0.015	245.8	0.202	245.8	0.096	245.8	0.035
		216	-0.005	216	-0.004	216	-0.009	216	-0.008	246	0.3	246	0.113	246	0.032	246	0.508		216	-0.004	216	-0.002	216	-0.006	216	-0.01	246	0.293	246	0.152	246	0.078	246	0.052		216	0.008	216	0.003	216	0.009	216	0.014	246	0.207	246	0.099	246	0.036
		216.2	-0.005	216.2	-0.004	216.2	-0.008	216.2	-0.008	246.2	0.308	246.2	0.116	246.2	0.033	246.2	0.52		216.2	-0.004	216.2	-0.002	216.2	-0.006	216.2	-0.01	246.2	0.302	246.2	0.157	246.2	0.081	246.2	0.053		216.2	0.008	216.2	0.003	216.2	0.009	216.2	0.014	246.2	0.212	246.2	0.101	246.2	0.037
		216.4	-0.005	216.4	-0.004	216.4	-0.008	216.4	-0.008	246.4	0.316	246.4	0.119	246.4	0.034	246.4	0.531		216.4	-0.004	216.4	-0.002	216.4	-0.006	216.4	-0.009	246.4	0.31	246.4	0.162	246.4	0.083	246.4	0.055		216.4	0.007	216.4	0.003	216.4	0.008	216.4	0.013	246.4	0.217	246.4	0.104	246.4	0.038
		216.6	-0.006	216.6	-0.004	216.6	-0.008	216.6	-0.009	246.6	0.324	246.6	0.122	246.6	0.035	246.6	0.543		216.6	-0.003	216.6	-0.002	216.6	-0.006	216.6	-0.009	246.6	0.319	246.6	0.167	246.6	0.086	246.6	0.057		216.6	0.007	216.6	0.003	216.6	0.008	216.6	0.012	246.6	0.222	246.6	0.107	246.6	0.039
		216.8	-0.006	216.8	-0.004	216.8	-0.008	216.8	-0.009	246.8	0.332	246.8	0.125	246.8	0.036	246.8	0.554		216.8	-0.003	216.8	-0.002	216.8	-0.006	216.8	-0.009	246.8	0.328	246.8	0.171	246.8	0.088	246.8	0.058		216.8	0.006	216.8	0.003	216.8	0.007	216.8	0.012	246.8	0.226	246.8	0.11	246.8	0.04
		217	-0.006	217	-0.004	217	-0.007	217	-0.01	247	0.339	247	0.128	247	0.037	247	0.565		217	-0.003	217	-0.002	217	-0.006	217	-0.009	247	0.337	247	0.176	247	0.091	247	0.06		217	0.006	217	0.002	217	0.007	217	0.011	247	0.231	247	0.112	247	0.041
		217.2	-0.006	217.2	-0.004	217.2	-0.007	217.2	-0.011	247.2	0.347	247.2	0.131	247.2	0.038	247.2	0.575		217.2	-0.002	217.2	-0.002	217.2	-0.005	217.2	-0.008	247.2	0.346	247.2	0.181	247.2	0.094	247.2	0.062		217.2	0.005	217.2	0.002	217.2	0.007	217.2	0.011	247.2	0.236	247.2	0.115	247.2	0.042
		217.4	-0.006	217.4	-0.004	217.4	-0.006	217.4	-0.012	247.4	0.354	247.4	0.134	247.4	0.039	247.4	0.586		217.4	-0.002	217.4	-0.001	217.4	-0.005	217.4	-0.007	247.4	0.354	247.4	0.186	247.4	0.096	247.4	0.063		217.4	0.005	217.4	0.002	217.4	0.006	217.4	0.01	247.4	0.24	247.4	0.117	247.4	0.043
		217.6	-0.006	217.6	-0.004	217.6	-0.006	217.6	-0.013	247.6	0.361	247.6	0.137	247.6	0.04	247.6	0.596		217.6	-0.002	217.6	-0.001	217.6	-0.004	217.6	-0.007	247.6	0.363	247.6	0.191	247.6	0.099	247.6	0.065		217.6	0.004	217.6	0.002	217.6	0.006	217.6	0.01	247.6	0.245	247.6	0.12	247.6	0.044
		217.8	-0.005	217.8	-0.003	217.8	-0.005	217.8	-0.013	247.8	0.368	247.8	0.14	247.8	0.041	247.8	0.606		217.8	-0.002	217.8	-0.001	217.8	-0.004	217.8	-0.007	247.8	0.371	247.8	0.195	247.8	0.101	247.8	0.067		217.8	0.004	217.8	0.001	217.8	0.006	217.8	0.01	247.8	0.249	247.8	0.123	247.8	0.045
		218	-0.005	218	-0.003	218	-0.005	218	-0.013	248	0.375	248	0.143	248	0.041	248	0.616		218	-0.001	218	-0.001	218	-0.004	218	-0.007	248	0.38	248	0.2	248	0.104	248	0.068		218	0.004	218	0.001	218	0.005	218	0.009	248	0.253	248	0.125	248	0.047
		218.2	-0.005	218.2	-0.002	218.2	-0.004	218.2	-0.013	248.2	0.382	248.2	0.146	248.2	0.042	248.2	0.626		218.2	-0.001	218.2	-0.001	218.2	-0.004	218.2	-0.007	248.2	0.388	248.2	0.205	248.2	0.106	248.2	0.07		218.2	0.004	218.2	0.001	218.2	0.005	218.2	0.009	248.2	0.257	248.2	0.128	248.2	0.048
		218.4	-0.005	218.4	-0.002	218.4	-0.004	218.4	-0.012	248.4	0.389	248.4	0.149	248.4	0.043	248.4	0.635		218.4	-0.001	218.4	-0.002	218.4	-0.004	218.4	-0.007	248.4	0.397	248.4	0.209	248.4	0.109	248.4	0.072		218.4	0.004	218.4	0.001	218.4	0.005	218.4	0.009	248.4	0.262	248.4	0.13	248.4	0.049
		218.6	-0.005	218.6	-0.002	218.6	-0.004	218.6	-0.012	248.6	0.396	248.6	0.151	248.6	0.044	248.6	0.644		218.6	-0.001	218.6	-0.002	218.6	-0.004	218.6	-0.007	248.6	0.405	248.6	0.214	248.6	0.111	248.6	0.073		218.6	0.004	218.6	0	218.6	0.004	218.6	0.01	248.6	0.266	248.6	0.133	248.6	0.05
		218.8	-0.005	218.8	-0.001	218.8	-0.004	218.8	-0.012	248.8	0.402	248.8	0.154	248.8	0.045	248.8	0.653		218.8	-0.001	218.8	-0.002	218.8	-0.004	218.8	-0.007	248.8	0.413	248.8	0.219	248.8	0.114	248.8	0.075		218.8	0.004	218.8	0	218.8	0.004	218.8	0.01	248.8	0.27	248.8	0.135	248.8	0.051
		219	-0.005	219	-0.001	219	-0.004	219	-0.012	249	0.409	249	0.157	249	0.046	249	0.662		219	-0.001	219	-0.002	219	-0.004	219	-0.007	249	0.422	249	0.223	249	0.116	249	0.077		219	0.004	219	0	219	0.004	219	0.01	249	0.274	249	0.137	249	0.052
		219.2	-0.005	219.2	-0.001	219.2	-0.004	219.2	-0.012	249.2	0.415	249.2	0.16	249.2	0.047	249.2	0.671		219.2	-0.002	219.2	-0.002	219.2	-0.004	219.2	-0.007	249.2	0.43	249.2	0.228	249.2	0.119	249.2	0.078		219.2	0.004	219.2	0	219.2	0.004	219.2	0.011	249.2	0.277	249.2	0.14	249.2	0.053
		219.4	-0.005	219.4	-0.001	219.4	-0.004	219.4	-0.012	249.4	0.422	249.4	0.162	249.4	0.047	249.4	0.679		219.4	-0.002	219.4	-0.002	219.4	-0.004	219.4	-0.007	249.4	0.438	249.4	0.233	249.4	0.121	249.4	0.08		219.4	0.004	219.4	0	219.4	0.004	219.4	0.011	249.4	0.281	249.4	0.142	249.4	0.054
		219.6	-0.005	219.6	-0.001	219.6	-0.004	219.6	-0.012	249.6	0.428	249.6	0.165	249.6	0.048	249.6	0.688		219.6	-0.002	219.6	-0.002	219.6	-0.004	219.6	-0.007	249.6	0.446	249.6	0.237	249.6	0.123	249.6	0.082		219.6	0.005	219.6	0	219.6	0.005	219.6	0.011	249.6	0.285	249.6	0.144	249.6	0.055
		219.8	-0.005	219.8	-0.001	219.8	-0.004	219.8	-0.012	249.8	0.434	249.8	0.168	249.8	0.049	249.8	0.696		219.8	-0.002	219.8	-0.003	219.8	-0.004	219.8	-0.007	249.8	0.454	249.8	0.242	249.8	0.126	249.8	0.083		219.8	0.005	219.8	0	219.8	0.004	219.8	0.011	249.8	0.289	249.8	0.147	249.8	0.055
		220	-0.005	220	-0.001	220	-0.004	220	-0.012	250	0.44	250	0.17	250	0.05	250	0.704		220	-0.002	220	-0.003	220	-0.004	220	-0.007	250	0.462	250	0.246	250	0.128	250	0.085		220	0.005	220	0	220	0.004	220	0.011	250	0.292	250	0.149	250	0.056
		220.2	-0.005	220.2	-0.001	220.2	-0.004	220.2	-0.012	250.2	0.446	250.2	0.173	250.2	0.051	250.2	0.711		220.2	-0.002	220.2	-0.003	220.2	-0.005	220.2	-0.007	250.2	0.47	250.2	0.251	250.2	0.131	250.2	0.087		220.2	0.004	220.2	0	220.2	0.004	220.2	0.011	250.2	0.296	250.2	0.151	250.2	0.057
		220.4	-0.005	220.4	-0.001	220.4	-0.004	220.4	-0.012	250.4	0.452	250.4	0.176	250.4	0.052	250.4	0.719		220.4	-0.002	220.4	-0.003	220.4	-0.005	220.4	-0.007	250.4	0.478	250.4	0.255	250.4	0.133	250.4	0.088		220.4	0.004	220.4	0	220.4	0.004	220.4	0.01	250.4	0.299	250.4	0.153	250.4	0.058
		220.6	-0.005	220.6	-0.001	220.6	-0.004	220.6	-0.011	250.6	0.458	250.6	0.178	250.6	0.052	250.6	0.727		220.6	-0.002	220.6	-0.003	220.6	-0.005	220.6	-0.007	250.6	0.486	250.6	0.26	250.6	0.136	250.6	0.09		220.6	0.004	220.6	0	220.6	0.003	220.6	0.01	250.6	0.302	250.6	0.156	250.6	0.059
		220.8	-0.005	220.8	-0.001	220.8	-0.004	220.8	-0.011	250.8	0.464	250.8	0.181	250.8	0.053	250.8	0.734		220.8	-0.002	220.8	-0.003	220.8	-0.005	220.8	-0.007	250.8	0.494	250.8	0.265	250.8	0.138	250.8	0.092		220.8	0.004	220.8	-0.001	220.8	0.003	220.8	0.009	250.8	0.306	250.8	0.158	250.8	0.06
		221	-0.005	221	-0.001	221	-0.004	221	-0.011	251	0.47	251	0.183	251	0.054	251	0.741		221	-0.002	221	-0.003	221	-0.005	221	-0.006	251	0.502	251	0.269	251	0.141	251	0.093		221	0.004	221	-0.001	221	0.002	221	0.009	251	0.309	251	0.16	251	0.061
		221.2	-0.004	221.2	-0.001	221.2	-0.004	221.2	-0.01	251.2	0.475	251.2	0.186	251.2	0.055	251.2	0.748		221.2	-0.002	221.2	-0.003	221.2	-0.004	221.2	-0.006	251.2	0.51	251.2	0.274	251.2	0.143	251.2	0.095		221.2	0.004	221.2	-0.001	221.2	0.002	221.2	0.009	251.2	0.312	251.2	0.162	251.2	0.062
		221.4	-0.004	221.4	-0.001	221.4	-0.004	221.4	-0.01	251.4	0.481	251.4	0.188	251.4	0.055	251.4	0.755		221.4	-0.001	221.4	-0.003	221.4	-0.004	221.4	-0.006	251.4	0.517	251.4	0.278	251.4	0.146	251.4	0.097		221.4	0.004	221.4	-0.001	221.4	0.002	221.4	0.009	251.4	0.315	251.4	0.164	251.4	0.063
		221.6	-0.004	221.6	-0.001	221.6	-0.004	221.6	-0.01	251.6	0.486	251.6	0.191	251.6	0.056	251.6	0.762		221.6	-0.001	221.6	-0.003	221.6	-0.004	221.6	-0.005	251.6	0.525	251.6	0.283	251.6	0.148	251.6	0.098		221.6	0.004	221.6	-0.001	221.6	0.002	221.6	0.008	251.6	0.319	251.6	0.166	251.6	0.064
		221.8	-0.004	221.8	-0.001	221.8	-0.003	221.8	-0.009	251.8	0.492	251.8	0.193	251.8	0.057	251.8	0.768		221.8	-0.001	221.8	-0.003	221.8	-0.004	221.8	-0.005	251.8	0.533	251.8	0.287	251.8	0.15	251.8	0.1		221.8	0.004	221.8	0	221.8	0.002	221.8	0.008	251.8	0.322	251.8	0.168	251.8	0.065
		222	-0.004	222	-0.002	222	-0.003	222	-0.008	252	0.497	252	0.195	252	0.058	252	0.775		222	-0.001	222	-0.003	222	-0.004	222	-0.005	252	0.54	252	0.291	252	0.153	252	0.102		222	0.004	222	0	222	0.002	222	0.008	252	0.325	252	0.171	252	0.066
		222.2	-0.004	222.2	-0.002	222.2	-0.003	222.2	-0.007	252.2	0.502	252.2	0.198	252.2	0.058	252.2	0.781		222.2	-0.001	222.2	-0.003	222.2	-0.004	222.2	-0.005	252.2	0.548	252.2	0.296	252.2	0.155	252.2	0.103		222.2	0.004	222.2	0	222.2	0.002	222.2	0.008	252.2	0.328	252.2	0.173	252.2	0.067
		222.4	-0.004	222.4	-0.001	222.4	-0.003	222.4	-0.006	252.4	0.507	252.4	0.2	252.4	0.059	252.4	0.787		222.4	-0.001	222.4	-0.003	222.4	-0.004	222.4	-0.005	252.4	0.555	252.4	0.3	252.4	0.158	252.4	0.105		222.4	0.003	222.4	0	222.4	0.002	222.4	0.007	252.4	0.33	252.4	0.175	252.4	0.068
		222.6	-0.004	222.6	-0.001	222.6	-0.003	222.6	-0.006	252.6	0.512	252.6	0.202	252.6	0.06	252.6	0.793		222.6	-0.001	222.6	-0.003	222.6	-0.004	222.6	-0.005	252.6	0.563	252.6	0.305	252.6	0.16	252.6	0.106		222.6	0.003	222.6	0	222.6	0.002	222.6	0.007	252.6	0.333	252.6	0.177	252.6	0.069
		222.8	-0.004	222.8	-0.001	222.8	-0.004	222.8	-0.007	252.8	0.518	252.8	0.205	252.8	0.061	252.8	0.799		222.8	-0.001	222.8	-0.002	222.8	-0.004	222.8	-0.005	252.8	0.57	252.8	0.309	252.8	0.162	252.8	0.108		222.8	0.003	222.8	0	222.8	0.002	222.8	0.007	252.8	0.336	252.8	0.179	252.8	0.069
		223	-0.004	223	-0.001	223	-0.004	223	-0.007	253	0.522	253	0.207	253	0.061	253	0.805		223	-0.001	223	-0.002	223	-0.004	223	-0.005	253	0.578	253	0.313	253	0.165	253	0.11		223	0.003	223	0.001	223	0.002	223	0.007	253	0.339	253	0.181	253	0.07
		223.2	-0.004	223.2	-0.002	223.2	-0.004	223.2	-0.008	253.2	0.527	253.2	0.209	253.2	0.062	253.2	0.811		223.2	-0.001	223.2	-0.002	223.2	-0.004	223.2	-0.005	253.2	0.585	253.2	0.318	253.2	0.167	253.2	0.111		223.2	0.003	223.2	0.001	223.2	0.002	223.2	0.007	253.2	0.341	253.2	0.182	253.2	0.071
		223.4	-0.004	223.4	-0.002	223.4	-0.004	223.4	-0.009	253.4	0.532	253.4	0.211	253.4	0.063	253.4	0.816		223.4	-0.001	223.4	-0.002	223.4	-0.004	223.4	-0.005	253.4	0.592	253.4	0.322	253.4	0.17	253.4	0.113		223.4	0.004	223.4	0.001	223.4	0.002	223.4	0.007	253.4	0.344	253.4	0.184	253.4	0.072
		223.6	-0.004	223.6	-0.002	223.6	-0.004	223.6	-0.009	253.6	0.537	253.6	0.213	253.6	0.064	253.6	0.822		223.6	-0.001	223.6	-0.003	223.6	-0.004	223.6	-0.006	253.6	0.6	253.6	0.327	253.6	0.172	253.6	0.115		223.6	0.004	223.6	0.001	223.6	0.002	223.6	0.007	253.6	0.347	253.6	0.186	253.6	0.073
		223.8	-0.004	223.8	-0.002	223.8	-0.004	223.8	-0.01	253.8	0.542	253.8	0.216	253.8	0.064	253.8	0.827		223.8	-0.001	223.8	-0.003	223.8	-0.004	223.8	-0.006	253.8	0.607	253.8	0.331	253.8	0.174	253.8	0.116		223.8	0.004	223.8	0.001	223.8	0.002	223.8	0.007	253.8	0.349	253.8	0.188	253.8	0.074
		224	-0.004	224	-0.002	224	-0.004	224	-0.009	254	0.546	254	0.218	254	0.065	254	0.832		224	-0.001	224	-0.003	224	-0.004	224	-0.006	254	0.614	254	0.335	254	0.177	254	0.118		224	0.004	224	0.001	224	0.002	224	0.007	254	0.352	254	0.19	254	0.075
		224.2	-0.004	224.2	-0.002	224.2	-0.004	224.2	-0.009	254.2	0.551	254.2	0.22	254.2	0.066	254.2	0.838		224.2	-0.002	224.2	-0.003	224.2	-0.004	224.2	-0.006	254.2	0.621	254.2	0.339	254.2	0.179	254.2	0.119		224.2	0.004	224.2	0	224.2	0.002	224.2	0.007	254.2	0.354	254.2	0.192	254.2	0.075
		224.4	-0.003	224.4	-0.002	224.4	-0.004	224.4	-0.008	254.4	0.555	254.4	0.222	254.4	0.066	254.4	0.843		224.4	-0.002	224.4	-0.002	224.4	-0.004	224.4	-0.006	254.4	0.628	254.4	0.344	254.4	0.182	254.4	0.121		224.4	0.004	224.4	0	224.4	0.002	224.4	0.006	254.4	0.357	254.4	0.194	254.4	0.076
		224.6	-0.003	224.6	-0.001	224.6	-0.004	224.6	-0.007	254.6	0.56	254.6	0.224	254.6	0.067	254.6	0.847		224.6	-0.002	224.6	-0.002	224.6	-0.004	224.6	-0.006	254.6	0.636	254.6	0.348	254.6	0.184	254.6	0.123		224.6	0.004	224.6	-0.001	224.6	0.002	224.6	0.006	254.6	0.359	254.6	0.196	254.6	0.077
		224.8	-0.003	224.8	-0.001	224.8	-0.004	224.8	-0.006	254.8	0.564	254.8	0.226	254.8	0.068	254.8	0.852		224.8	-0.002	224.8	-0.002	224.8	-0.003	224.8	-0.005	254.8	0.643	254.8	0.352	254.8	0.186	254.8	0.124		224.8	0.004	224.8	-0.001	224.8	0.001	224.8	0.005	254.8	0.361	254.8	0.197	254.8	0.078
		225	-0.003	225	-0.001	225	-0.004	225	-0.005	255	0.569	255	0.228	255	0.068	255	0.857		225	-0.001	225	-0.002	225	-0.003	225	-0.005	255	0.65	255	0.357	255	0.189	255	0.126		225	0.004	225	-0.001	225	0.001	225	0.005	255	0.364	255	0.199	255	0.079
		225.2	-0.002	225.2	-0.001	225.2	-0.004	225.2	-0.005	255.2	0.573	255.2	0.23	255.2	0.069	255.2	0.862		225.2	-0.001	225.2	-0.002	225.2	-0.003	225.2	-0.005	255.2	0.657	255.2	0.361	255.2	0.191	255.2	0.127		225.2	0.004	225.2	-0.001	225.2	0.001	225.2	0.005	255.2	0.366	255.2	0.201	255.2	0.08
		225.4	-0.002	225.4	-0.001	225.4	-0.003	225.4	-0.004	255.4	0.577	255.4	0.232	255.4	0.07	255.4	0.866		225.4	0	225.4	-0.002	225.4	-0.002	225.4	-0.004	255.4	0.664	255.4	0.365	255.4	0.193	255.4	0.129		225.4	0.004	225.4	-0.002	225.4	0.001	225.4	0.005	255.4	0.368	255.4	0.203	255.4	0.08
		225.6	-0.002	225.6	-0.001	225.6	-0.003	225.6	-0.003	255.6	0.581	255.6	0.234	255.6	0.07	255.6	0.871		225.6	0	225.6	-0.002	225.6	-0.002	225.6	-0.004	255.6	0.67	255.6	0.369	255.6	0.196	255.6	0.131		225.6	0.004	225.6	-0.002	225.6	0.001	225.6	0.005	255.6	0.37	255.6	0.204	255.6	0.081
		225.8	-0.002	225.8	-0.001	225.8	-0.003	225.8	-0.002	255.8	0.585	255.8	0.236	255.8	0.071	255.8	0.875		225.8	0	225.8	-0.001	225.8	-0.002	225.8	-0.004	255.8	0.677	255.8	0.373	255.8	0.198	255.8	0.132		225.8	0.004	225.8	-0.001	225.8	0.002	225.8	0.004	255.8	0.372	255.8	0.206	255.8	0.082
		226	-0.002	226	-0.001	226	-0.002	226	-0.001	256	0.589	256	0.238	256	0.072	256	0.879		226	0	226	-0.001	226	-0.002	226	-0.003	256	0.684	256	0.378	256	0.2	256	0.134		226	0.003	226	-0.001	226	0.002	226	0.004	256	0.375	256	0.208	256	0.083
		226.2	-0.002	226.2	0	226.2	-0.002	226.2	0	256.2	0.593	256.2	0.24	256.2	0.072	256.2	0.883		226.2	0	226.2	-0.001	226.2	-0.002	226.2	-0.003	256.2	0.691	256.2	0.382	256.2	0.203	256.2	0.135		226.2	0.003	226.2	-0.001	226.2	0.002	226.2	0.004	256.2	0.377	256.2	0.209	256.2	0.084
		226.4	-0.002	226.4	0	226.4	-0.002	226.4	0	256.4	0.597	256.4	0.242	256.4	0.073	256.4	0.887		226.4	0.001	226.4	0	226.4	-0.002	226.4	-0.003	256.4	0.698	256.4	0.386	256.4	0.205	256.4	0.137		226.4	0.003	226.4	0	226.4	0.002	226.4	0.004	256.4	0.379	256.4	0.211	256.4	0.085
		226.6	-0.003	226.6	0	226.6	-0.003	226.6	0	256.6	0.601	256.6	0.244	256.6	0.073	256.6	0.891		226.6	0.001	226.6	0	226.6	-0.002	226.6	-0.003	256.6	0.704	256.6	0.39	256.6	0.207	256.6	0.139		226.6	0.003	226.6	0	226.6	0.002	226.6	0.003	256.6	0.381	256.6	0.213	256.6	0.085
		226.8	-0.003	226.8	-0.001	226.8	-0.003	226.8	0	256.8	0.605	256.8	0.246	256.8	0.074	256.8	0.895		226.8	0.001	226.8	0	226.8	-0.002	226.8	-0.002	256.8	0.711	256.8	0.394	256.8	0.21	256.8	0.14		226.8	0.003	226.8	0.001	226.8	0.002	226.8	0.003	256.8	0.383	256.8	0.214	256.8	0.086
		227	-0.003	227	-0.001	227	-0.003	227	0	257	0.609	257	0.248	257	0.075	257	0.899		227	0.001	227	0	227	-0.002	227	-0.002	257	0.718	257	0.398	257	0.212	257	0.142		227	0.003	227	0.001	227	0.002	227	0.003	257	0.385	257	0.216	257	0.087
		227.2	-0.004	227.2	-0.001	227.2	-0.003	227.2	0	257.2	0.612	257.2	0.249	257.2	0.075	257.2	0.903		227.2	0.001	227.2	0	227.2	-0.002	227.2	-0.002	257.2	0.724	257.2	0.403	257.2	0.214	257.2	0.143		227.2	0.003	227.2	0.001	227.2	0.001	227.2	0.003	257.2	0.386	257.2	0.218	257.2	0.088
		227.4	-0.004	227.4	-0.001	227.4	-0.003	227.4	0.001	257.4	0.616	257.4	0.251	257.4	0.076	257.4	0.907		227.4	0.001	227.4	0	227.4	-0.002	227.4	-0.002	257.4	0.731	257.4	0.407	257.4	0.217	257.4	0.145		227.4	0.002	227.4	0.001	227.4	0.001	227.4	0.003	257.4	0.388	257.4	0.219	257.4	0.088
		227.6	-0.004	227.6	-0.001	227.6	-0.003	227.6	0.001	257.6	0.62	257.6	0.253	257.6	0.077	257.6	0.91		227.6	0.001	227.6	0	227.6	-0.002	227.6	-0.002	257.6	0.737	257.6	0.411	257.6	0.219	257.6	0.147		227.6	0.002	227.6	0.001	227.6	0.001	227.6	0.003	257.6	0.39	257.6	0.221	257.6	0.089
		227.8	-0.004	227.8	-0.001	227.8	-0.002	227.8	0.002	257.8	0.623	257.8	0.255	257.8	0.077	257.8	0.914		227.8	0	227.8	0	227.8	-0.002	227.8	-0.002	257.8	0.744	257.8	0.415	257.8	0.221	257.8	0.148		227.8	0.002	227.8	0	227.8	0.001	227.8	0.003	257.8	0.392	257.8	0.222	257.8	0.09
		228	-0.004	228	-0.001	228	-0.002	228	0.002	258	0.627	258	0.257	258	0.078	258	0.917		228	0	228	-0.001	228	-0.003	228	-0.003	258	0.75	258	0.419	258	0.224	258	0.15		228	0.002	228	0	228	0.001	228	0.003	258	0.394	258	0.224	258	0.091
		228.2	-0.004	228.2	0	228.2	-0.002	228.2	0.002	258.2	0.63	258.2	0.258	258.2	0.078	258.2	0.921		228.2	0	228.2	-0.001	228.2	-0.003	228.2	-0.003	258.2	0.757	258.2	0.423	258.2	0.226	258.2	0.151		228.2	0.002	228.2	0	228.2	0	228.2	0.003	258.2	0.396	258.2	0.225	258.2	0.092
		228.4	-0.004	228.4	0	228.4	-0.002	228.4	0.003	258.4	0.634	258.4	0.26	258.4	0.079	258.4	0.924		228.4	0	228.4	-0.001	228.4	-0.003	228.4	-0.003	258.4	0.763	258.4	0.427	258.4	0.228	258.4	0.153		228.4	0.002	228.4	-0.001	228.4	0	228.4	0.003	258.4	0.397	258.4	0.227	258.4	0.092
		228.6	-0.003	228.6	0	228.6	-0.001	228.6	0.004	258.6	0.637	258.6	0.262	258.6	0.079	258.6	0.927		228.6	-0.001	228.6	-0.001	228.6	-0.003	228.6	-0.003	258.6	0.77	258.6	0.431	258.6	0.231	258.6	0.154		228.6	0.002	228.6	-0.001	228.6	0	228.6	0.004	258.6	0.399	258.6	0.228	258.6	0.093
		228.8	-0.003	228.8	0	228.8	-0.001	228.8	0.004	258.8	0.641	258.8	0.263	258.8	0.08	258.8	0.93		228.8	-0.001	228.8	-0.001	228.8	-0.003	228.8	-0.003	258.8	0.776	258.8	0.435	258.8	0.233	258.8	0.156		228.8	0.002	228.8	-0.001	228.8	0	228.8	0.004	258.8	0.401	258.8	0.23	258.8	0.094
		229	-0.003	229	0	229	-0.001	229	0.005	259	0.644	259	0.265	259	0.081	259	0.934		229	-0.001	229	-0.001	229	-0.003	229	-0.003	259	0.782	259	0.439	259	0.235	259	0.158		229	0.002	229	-0.001	229	0	229	0.005	259	0.402	259	0.231	259	0.095
		229.2	-0.003	229.2	0	229.2	-0.001	229.2	0.005	259.2	0.647	259.2	0.267	259.2	0.081	259.2	0.937		229.2	-0.001	229.2	-0.001	229.2	-0.003	229.2	-0.003	259.2	0.789	259.2	0.443	259.2	0.237	259.2	0.159		229.2	0.002	229.2	-0.001	229.2	0.001	229.2	0.005	259.2	0.404	259.2	0.233	259.2	0.095
		229.4	-0.003	229.4	0	229.4	-0.001	229.4	0.005	259.4	0.65	259.4	0.268	259.4	0.082	259.4	0.94		229.4	-0.001	229.4	-0.001	229.4	-0.003	229.4	-0.003	259.4	0.795	259.4	0.447	259.4	0.24	259.4	0.161		229.4	0.002	229.4	-0.001	229.4	0.001	229.4	0.005	259.4	0.405	259.4	0.234	259.4	0.096
		229.6	-0.003	229.6	0	229.6	-0.001	229.6	0.005	259.6	0.653	259.6	0.27	259.6	0.082	259.6	0.943		229.6	-0.001	229.6	-0.001	229.6	-0.003	229.6	-0.003	259.6	0.801	259.6	0.451	259.6	0.242	259.6	0.162		229.6	0.002	229.6	-0.001	229.6	0.001	229.6	0.005	259.6	0.407	259.6	0.236	259.6	0.097
		229.8	-0.003	229.8	-0.001	229.8	-0.001	229.8	0.005	259.8	0.657	259.8	0.272	259.8	0.083	259.8	0.945		229.8	-0.001	229.8	-0.001	229.8	-0.003	229.8	-0.003	259.8	0.807	259.8	0.455	259.8	0.244	259.8	0.164		229.8	0.002	229.8	-0.001	229.8	0.001	229.8	0.005	259.8	0.408	259.8	0.237	259.8	0.097
		230	-0.003	230	-0.001	230	-0.001	230	0.004	260	0.66	260	0.273	260	0.083	260	0.948		230	-0.001	230	-0.001	230	-0.002	230	-0.003	260	0.813	260	0.459	260	0.247	260	0.165		230	0.002	230	-0.001	230	0.001	230	0.004	260	0.41	260	0.238	260	0.098
		230.2	-0.003	230.2	-0.001	230.2	-0.001	230.2	0.003	260.2	0.663	260.2	0.275	260.2	0.084	260.2	0.951		230.2	0	230.2	0	230.2	-0.002	230.2	-0.003	260.2	0.819	260.2	0.463	260.2	0.249	260.2	0.167		230.2	0.001	230.2	0	230.2	0.002	230.2	0.004	260.2	0.411	260.2	0.24	260.2	0.099
		230.4	-0.003	230.4	-0.001	230.4	-0.002	230.4	0.002	260.4	0.666	260.4	0.276	260.4	0.085	260.4	0.954		230.4	0	230.4	-0.001	230.4	-0.002	230.4	-0.003	260.4	0.825	260.4	0.467	260.4	0.251	260.4	0.169		230.4	0.001	230.4	-0.001	230.4	0.002	230.4	0.004	260.4	0.413	260.4	0.241	260.4	0.1
		230.6	-0.003	230.6	-0.001	230.6	-0.002	230.6	0	260.6	0.669	260.6	0.278	260.6	0.085	260.6	0.956		230.6	0	230.6	-0.001	230.6	-0.002	230.6	-0.003	260.6	0.831	260.6	0.471	260.6	0.253	260.6	0.17		230.6	0.001	230.6	-0.001	230.6	0.001	230.6	0.003	260.6	0.414	260.6	0.242	260.6	0.1
		230.8	-0.003	230.8	-0.001	230.8	-0.002	230.8	-0.001	260.8	0.672	260.8	0.279	260.8	0.086	260.8	0.959		230.8	0	230.8	-0.001	230.8	-0.002	230.8	-0.003	260.8	0.837	260.8	0.475	260.8	0.256	260.8	0.172		230.8	0.001	230.8	-0.001	230.8	0.001	230.8	0.003	260.8	0.416	260.8	0.244	260.8	0.101
		231	-0.003	231	-0.001	231	-0.002	231	-0.002	261	0.675	261	0.281	261	0.086	261	0.962		231	0.001	231	-0.001	231	-0.002	231	-0.003	261	0.843	261	0.479	261	0.258	261	0.173		231	0.001	231	-0.002	231	0.001	231	0.002	261	0.417	261	0.245	261	0.102
		231.2	-0.003	231.2	-0.001	231.2	-0.002	231.2	-0.003	261.2	0.677	261.2	0.282	261.2	0.087	261.2	0.964		231.2	0.001	231.2	-0.001	231.2	-0.002	231.2	-0.003	261.2	0.849	261.2	0.483	261.2	0.26	261.2	0.175		231.2	0	231.2	-0.002	231.2	0	231.2	0.002	261.2	0.418	261.2	0.246	261.2	0.102
		231.4	-0.002	231.4	-0.001	231.4	-0.002	231.4	-0.003	261.4	0.68	261.4	0.284	261.4	0.087	261.4	0.966		231.4	0.001	231.4	-0.001	231.4	-0.001	231.4	-0.002	261.4	0.855	261.4	0.486	261.4	0.262	261.4	0.176		231.4	0	231.4	-0.003	231.4	0	231.4	0.001	261.4	0.42	261.4	0.248	261.4	0.103
		231.6	-0.002	231.6	0	231.6	-0.002	231.6	-0.004	261.6	0.683	261.6	0.285	261.6	0.088	261.6	0.969		231.6	0.001	231.6	-0.001	231.6	-0.001	231.6	-0.002	261.6	0.861	261.6	0.49	261.6	0.265	261.6	0.178		231.6	0	231.6	-0.003	231.6	0	231.6	0.001	261.6	0.421	261.6	0.249	261.6	0.104
		231.8	-0.002	231.8	0	231.8	-0.002	231.8	-0.004	261.8	0.686	261.8	0.287	261.8	0.088	261.8	0.971		231.8	0.001	231.8	-0.001	231.8	-0.001	231.8	-0.002	261.8	0.867	261.8	0.494	261.8	0.267	261.8	0.179		231.8	0	231.8	-0.003	231.8	-0.001	231.8	0	261.8	0.422	261.8	0.25	261.8	0.104
		232	-0.001	232	0	232	-0.001	232	-0.005	262	0.688	262	0.288	262	0.089	262	0.973		232	0.001	232	-0.001	232	-0.001	232	-0.002	262	0.873	262	0.498	262	0.269	262	0.181		232	0	232	-0.003	232	-0.001	232	0	262	0.424	262	0.252	262	0.105
		232.2	-0.001	232.2	0.001	232.2	-0.001	232.2	-0.005	262.2	0.691	262.2	0.29	262.2	0.089	262.2	0.976		232.2	0.001	232.2	-0.001	232.2	-0.001	232.2	-0.002	262.2	0.879	262.2	0.502	262.2	0.271	262.2	0.183		232.2	0	232.2	-0.003	232.2	-0.001	232.2	0	262.2	0.425	262.2	0.253	262.2	0.106
		232.4	-0.001	232.4	0.001	232.4	-0.001	232.4	-0.006	262.4	0.694	262.4	0.291	262.4	0.09	262.4	0.978		232.4	0.001	232.4	-0.002	232.4	-0.001	232.4	-0.002	262.4	0.884	262.4	0.506	262.4	0.274	262.4	0.184		232.4	0.001	232.4	-0.002	232.4	0	232.4	0	262.4	0.426	262.4	0.254	262.4	0.107
		232.6	-0.001	232.6	0.001	232.6	0	232.6	-0.006	262.6	0.696	262.6	0.293	262.6	0.09	262.6	0.98		232.6	0.001	232.6	-0.002	232.6	-0.002	232.6	-0.002	262.6	0.89	262.6	0.51	262.6	0.276	262.6	0.186		232.6	0.001	232.6	-0.002	232.6	0	232.6	0.001	262.6	0.427	262.6	0.255	262.6	0.107
		232.8	0	232.8	0.001	232.8	0	232.8	-0.006	262.8	0.699	262.8	0.294	262.8	0.091	262.8	0.982		232.8	0.001	232.8	-0.002	232.8	-0.002	232.8	-0.002	262.8	0.896	262.8	0.513	262.8	0.278	262.8	0.187		232.8	0.001	232.8	-0.001	232.8	0.001	232.8	0.001	262.8	0.428	262.8	0.257	262.8	0.108
		233	-0.001	233	0.001	233	-0.001	233	-0.005	263	0.701	263	0.295	263	0.091	263	0.984		233	0.001	233	-0.002	233	-0.001	233	-0.002	263	0.901	263	0.517	263	0.28	263	0.189		233	0.001	233	-0.001	233	0.001	233	0.001	263	0.43	263	0.258	263	0.109
		233.2	-0.001	233.2	0.001	233.2	-0.001	233.2	-0.004	263.2	0.704	263.2	0.297	263.2	0.092	263.2	0.986		233.2	0	233.2	-0.002	233.2	-0.001	233.2	-0.002	263.2	0.907	263.2	0.521	263.2	0.282	263.2	0.19		233.2	0.002	233.2	-0.001	233.2	0.001	233.2	0.001	263.2	0.431	263.2	0.259	263.2	0.109
		233.4	-0.001	233.4	0.001	233.4	-0.001	233.4	-0.003	263.4	0.706	263.4	0.298	263.4	0.092	263.4	0.988		233.4	0.001	233.4	-0.001	233.4	-0.001	233.4	-0.001	263.4	0.913	263.4	0.525	263.4	0.285	263.4	0.192		233.4	0.002	233.4	-0.001	233.4	0.001	233.4	0.002	263.4	0.432	263.4	0.26	263.4	0.11
		233.6	-0.001	233.6	0.001	233.6	-0.001	233.6	-0.001	263.6	0.709	263.6	0.299	263.6	0.093	263.6	0.99		233.6	0	233.6	-0.001	233.6	-0.001	233.6	-0.001	263.6	0.918	263.6	0.528	263.6	0.287	263.6	0.193		233.6	0.002	233.6	0	233.6	0.002	233.6	0.002	263.6	0.433	263.6	0.261	263.6	0.11
		233.8	-0.001	233.8	0.001	233.8	-0.001	233.8	-0.001	263.8	0.711	263.8	0.301	263.8	0.093	263.8	0.992		233.8	0	233.8	-0.001	233.8	-0.001	233.8	-0.001	263.8	0.924	263.8	0.532	263.8	0.289	263.8	0.195		233.8	0.002	233.8	0	233.8	0.002	233.8	0.002	263.8	0.434	263.8	0.262	263.8	0.111
		234	-0.002	234	0.001	234	-0.001	234	0	264	0.713	264	0.302	264	0.094	264	0.994		234	0	234	0	234	-0.001	234	-0.001	264	0.929	264	0.536	264	0.291	264	0.196		234	0.002	234	0	234	0.002	234	0.003	264	0.435	264	0.264	264	0.112
		234.2	-0.002	234.2	0.001	234.2	-0.001	234.2	0	264.2	0.716	264.2	0.303	264.2	0.094	264.2	0.996		234.2	0	234.2	0	234.2	-0.001	234.2	-0.001	264.2	0.935	264.2	0.54	264.2	0.293	264.2	0.198		234.2	0.002	234.2	0	234.2	0.002	234.2	0.003	264.2	0.436	264.2	0.265	264.2	0.112
		234.4	-0.002	234.4	0.001	234.4	-0.001	234.4	0	264.4	0.718	264.4	0.305	264.4	0.094	264.4	0.998		234.4	0	234.4	0	234.4	-0.001	234.4	-0.001	264.4	0.94	264.4	0.543	264.4	0.296	264.4	0.199		234.4	0.002	234.4	0	234.4	0.002	234.4	0.003	264.4	0.437	264.4	0.266	264.4	0.113
		234.6	-0.002	234.6	0	234.6	-0.001	234.6	0	264.6	0.72	264.6	0.306	264.6	0.095	264.6	0.999		234.6	0	234.6	0	234.6	-0.001	234.6	-0.001	264.6	0.946	264.6	0.547	264.6	0.298	264.6	0.201		234.6	0.002	234.6	0	234.6	0.002	234.6	0.003	264.6	0.438	264.6	0.267	264.6	0.114
		234.8	-0.002	234.8	0	234.8	-0.001	234.8	0.001	264.8	0.723	264.8	0.307	264.8	0.095	264.8	1.001		234.8	0	234.8	0	234.8	-0.001	234.8	-0.001	264.8	0.951	264.8	0.551	264.8	0.3	264.8	0.203		234.8	0.002	234.8	0.001	234.8	0.002	234.8	0.003	264.8	0.439	264.8	0.268	264.8	0.114
		235	-0.002	235	0	235	-0.001	235	0.001	265	0.725	265	0.308	265	0.096	265	1.003		235	-0.001	235	0	235	-0.002	235	-0.002	265	0.956	265	0.555	265	0.302	265	0.204		235	0.002	235	0.001	235	0.001	235	0.003	265	0.44	265	0.269	265	0.115
		235.2	-0.002	235.2	0	235.2	-0.001	235.2	0.002	265.2	0.727	265.2	0.31	265.2	0.096	265.2	1.004		235.2	-0.001	235.2	0	235.2	-0.002	235.2	-0.002	265.2	0.962	265.2	0.558	265.2	0.304	265.2	0.206		235.2	0.001	235.2	0.001	235.2	0.001	235.2	0.003	265.2	0.441	265.2	0.27	265.2	0.116
		235.4	-0.002	235.4	0	235.4	-0.001	235.4	0.003	265.4	0.729	265.4	0.311	265.4	0.097	265.4	1.006		235.4	-0.001	235.4	0	235.4	-0.002	235.4	-0.002	265.4	0.967	265.4	0.562	265.4	0.307	265.4	0.207		235.4	0.001	235.4	0.001	235.4	0.001	235.4	0.003	265.4	0.442	265.4	0.271	265.4	0.116
		235.6	-0.002	235.6	0	235.6	-0.001	235.6	0.003	265.6	0.731	265.6	0.312	265.6	0.097	265.6	1.008		235.6	-0.001	235.6	0	235.6	-0.002	235.6	-0.002	265.6	0.972	265.6	0.566	265.6	0.309	265.6	0.209		235.6	0.001	235.6	0.001	235.6	0.001	235.6	0.002	265.6	0.443	265.6	0.273	265.6	0.117
		235.8	-0.002	235.8	-0.001	235.8	-0.001	235.8	0.003	265.8	0.733	265.8	0.313	265.8	0.098	265.8	1.009		235.8	-0.001	235.8	0	235.8	-0.002	235.8	-0.002	265.8	0.977	265.8	0.569	265.8	0.311	265.8	0.21		235.8	0.001	235.8	0.001	235.8	0	235.8	0.002	265.8	0.444	265.8	0.274	265.8	0.117
		236	-0.002	236	-0.001	236	-0.001	236	0.002	266	0.735	266	0.314	266	0.098	266	1.011		236	-0.002	236	-0.001	236	-0.002	236	-0.002	266	0.983	266	0.573	266	0.313	266	0.212		236	0.001	236	0.001	236	0	236	0.001	266	0.445	266	0.275	266	0.118
		236.2	-0.002	236.2	-0.001	236.2	-0.001	236.2	0	266.2	0.737	266.2	0.316	266.2	0.098	266.2	1.012		236.2	-0.001	236.2	-0.001	236.2	-0.002	236.2	-0.002	266.2	0.988	266.2	0.576	266.2	0.315	266.2	0.213		236.2	0.001	236.2	0.001	236.2	0	236.2	0.001	266.2	0.446	266.2	0.276	266.2	0.119
		236.4	-0.002	236.4	-0.001	236.4	-0.001	236.4	0	266.4	0.739	266.4	0.317	266.4	0.099	266.4	1.014		236.4	-0.001	236.4	-0.001	236.4	-0.002	236.4	-0.002	266.4	0.993	266.4	0.58	266.4	0.317	266.4	0.215		236.4	0	236.4	0.001	236.4	0	236.4	0	266.4	0.447	266.4	0.277	266.4	0.119
		236.6	-0.002	236.6	-0.001	236.6	-0.001	236.6	-0.001	266.6	0.741	266.6	0.318	266.6	0.099	266.6	1.015		236.6	-0.001	236.6	-0.001	236.6	-0.001	236.6	-0.001	266.6	0.998	266.6	0.584	266.6	0.319	266.6	0.216		236.6	0.001	236.6	0.001	236.6	0	236.6	0	266.6	0.447	266.6	0.278	266.6	0.12
		236.8	-0.002	236.8	-0.001	236.8	-0.001	236.8	-0.001	266.8	0.743	266.8	0.319	266.8	0.1	266.8	1.017		236.8	0	236.8	-0.001	236.8	-0.001	236.8	-0.001	266.8	1.003	266.8	0.587	266.8	0.322	266.8	0.218		236.8	0.001	236.8	0.001	236.8	0	236.8	-0.001	266.8	0.448	266.8	0.279	266.8	0.12
		237	-0.001	237	-0.001	237	-0.001	237	-0.001	267	0.745	267	0.32	267	0.1	267	1.018		237	0	237	0	237	0	237	0	267	1.008	267	0.591	267	0.324	267	0.219		237	0.001	237	0.001	237	0	237	-0.001	267	0.449	267	0.28	267	0.121
		237.2	-0.001	237.2	-0.001	237.2	-0.001	237.2	-0.001	267.2	0.747	267.2	0.321	267.2	0.101	267.2	1.019		237.2	0.001	237.2	0	237.2	0	237.2	0	267.2	1.013	267.2	0.594	267.2	0.326	267.2	0.221		237.2	0.001	237.2	0.001	237.2	0	237.2	0	267.2	0.45	267.2	0.281	267.2	0.122
		237.4	-0.001	237.4	-0.001	237.4	-0.001	237.4	-0.001	267.4	0.749	267.4	0.322	267.4	0.101	267.4	1.021		237.4	0.001	237.4	0	237.4	0	237.4	0	267.4	1.018	267.4	0.598	267.4	0.328	267.4	0.222		237.4	0.001	237.4	0.001	237.4	0	237.4	0	267.4	0.451	267.4	0.282	267.4	0.122
		237.6	-0.001	237.6	-0.001	237.6	-0.001	237.6	-0.001	267.6	0.751	267.6	0.323	267.6	0.101	267.6	1.022		237.6	0.001	237.6	0.001	237.6	0.001	237.6	0.001	267.6	1.024	267.6	0.602	267.6	0.33	267.6	0.224		237.6	0.001	237.6	0	237.6	0	237.6	0	267.6	0.452	267.6	0.283	267.6	0.123
		237.8	0	237.8	-0.001	237.8	-0.001	237.8	-0.001	267.8	0.753	267.8	0.325	267.8	0.102	267.8	1.023		237.8	0.001	237.8	0.001	237.8	0.001	237.8	0.001	267.8	1.028	267.8	0.605	267.8	0.332	267.8	0.225		237.8	0.001	237.8	0	237.8	0	237.8	0	267.8	0.452	267.8	0.284	267.8	0.123
		238	0	238	-0.001	238	0	238	-0.001	268	0.754	268	0.326	268	0.102	268	1.024		238	0.001	238	0.001	238	0.001	238	0.001	268	1.033	268	0.609	268	0.334	268	0.227		238	0.001	238	0	238	0	238	0	268	0.453	268	0.285	268	0.124
		238.2	0	238.2	0	238.2	0	238.2	-0.001	268.2	0.756	268.2	0.327	268.2	0.103	268.2	1.026		238.2	0.001	238.2	0.001	238.2	0.001	238.2	0	268.2	1.038	268.2	0.612	268.2	0.337	268.2	0.228		238.2	0.001	238.2	0	238.2	0	238.2	0	268.2	0.454	268.2	0.286	268.2	0.124
		238.4	0	238.4	0	238.4	0	238.4	-0.001	268.4	0.758	268.4	0.328	268.4	0.103	268.4	1.027		238.4	0.001	238.4	0	238.4	0.001	238.4	0	268.4	1.043	268.4	0.616	268.4	0.339	268.4	0.23		238.4	0.001	238.4	0	238.4	0	238.4	0	268.4	0.455	268.4	0.287	268.4	0.125
		238.6	0	238.6	0	238.6	0	238.6	0	268.6	0.76	268.6	0.329	268.6	0.103	268.6	1.028		238.6	0	238.6	0	238.6	0	238.6	0	268.6	1.048	268.6	0.619	268.6	0.341	268.6	0.231		238.6	0	238.6	0	238.6	0	238.6	0	268.6	0.455	268.6	0.288	268.6	0.126
		238.8	0	238.8	0	238.8	0	238.8	0	268.8	0.761	268.8	0.33	268.8	0.104	268.8	1.029		238.8	0	238.8	0	238.8	0	238.8	0	268.8	1.053	268.8	0.623	268.8	0.343	268.8	0.233		238.8	0	238.8	0	238.8	0	238.8	0	268.8	0.456	268.8	0.288	268.8	0.126
		239	0	239	0.001	239	0.001	239	0.001	269	0.763	269	0.331	269	0.104	269	1.03		239	0	239	0	239	0	239	0	269	1.058	269	0.626	269	0.345	269	0.234		239	-0.001	239	0	239	0	239	0	269	0.457	269	0.289	269	0.127
		239.2	0.001	239.2	0.001	239.2	0.001	239.2	0.002	269.2	0.765	269.2	0.332	269.2	0.105	269.2	1.031		239.2	-0.001	239.2	0	239.2	-0.001	239.2	0	269.2	1.063	269.2	0.63	269.2	0.347	269.2	0.236		239.2	-0.001	239.2	0	239.2	0	239.2	0	269.2	0.457	269.2	0.29	269.2	0.127
		239.4	0.001	239.4	0.001	239.4	0.001	239.4	0.002	269.4	0.766	269.4	0.333	269.4	0.105	269.4	1.032		239.4	-0.002	239.4	-0.001	239.4	-0.001	239.4	-0.001	269.4	1.067	269.4	0.633	269.4	0.349	269.4	0.237		239.4	-0.002	239.4	-0.001	239.4	0	239.4	0	269.4	0.458	269.4	0.291	269.4	0.128
		239.6	0.001	239.6	0.001	239.6	0.001	239.6	0.002	269.6	0.768	269.6	0.334	269.6	0.105	269.6	1.033		239.6	-0.002	239.6	-0.001	239.6	-0.001	239.6	-0.001	269.6	1.072	269.6	0.637	269.6	0.351	269.6	0.239		239.6	-0.002	239.6	-0.001	239.6	0	239.6	0	269.6	0.459	269.6	0.292	269.6	0.128
		239.8	0.001	239.8	0.001	239.8	0.001	239.8	0.002	269.8	0.77	269.8	0.335	269.8	0.106	269.8	1.035		239.8	-0.003	239.8	-0.001	239.8	-0.001	239.8	-0.001	269.8	1.077	269.8	0.64	269.8	0.353	269.8	0.24		239.8	-0.002	239.8	-0.001	239.8	0	239.8	-0.001	269.8	0.459	269.8	0.293	269.8	0.129
		240	0	240	0	240	0	240	0	270	0.771	270	0.336	270	0.106	270	1.036		240	0.018	240	0.005	240	0.01	240	-0.001	270	1.082	270	0.643	270	0.356	270	0.242		240	0	240	0	240	0	240	0	270	0.46	270	0.294	270	0.13
		240.2	0.008	240.2	0.003	240.2	0.001	240.2	0.012	270.2	0.773	270.2	0.337	270.2	0.106	270.2	1.037		240.2	0.023	240.2	0.008	240.2	0.011	240.2	0.002	270.2	1.086	270.2	0.647	270.2	0.358	270.2	0.243		240.2	0.01	240.2	0.004	240.2	0.002	240.2	0.014	270.2	0.461	270.2	0.295	270.2	0.13
		240.4	0.018	240.4	0.006	240.4	0.002	240.4	0.027	270.4	0.774	270.4	0.338	270.4	0.107	270.4	1.037		240.4	0.029	240.4	0.011	240.4	0.013	240.4	0.005	270.4	1.091	270.4	0.65	270.4	0.36	270.4	0.245		240.4	0.021	240.4	0.008	240.4	0.004	240.4	0.029	270.4	0.461	270.4	0.296	270.4	0.131
		240.6	0.029	240.6	0.01	240.6	0.004	240.6	0.043	270.6	0.776	270.6	0.339	270.6	0.107	270.6	1.038		240.6	0.036	240.6	0.015	240.6	0.015	240.6	0.008	270.6	1.096	270.6	0.654	270.6	0.362	270.6	0.246		240.6	0.033	240.6	0.013	240.6	0.007	240.6	0.047	270.6	0.462	270.6	0.296	270.6	0.131
		240.8	0.042	240.8	0.014	240.8	0.005	240.8	0.062	270.8	0.777	270.8	0.34	270.8	0.107	270.8	1.039		240.8	0.044	240.8	0.02	240.8	0.017	240.8	0.011	270.8	1.1	270.8	0.657	270.8	0.364	270.8	0.247		240.8	0.047	240.8	0.017	240.8	0.009	240.8	0.066	270.8	0.462	270.8	0.297	270.8	0.132
		241	0.055	241	0.018	241	0.006	241	0.082	271	0.779	271	0.341	271	0.108	271	1.04		241	0.053	241	0.025	241	0.019	241	0.014	271	1.105	271	0.661	271	0.366	271	0.249		241	0.062	241	0.023	241	0.011	241	0.086	271	0.463	271	0.298	271	0.132
		241.2	0.07	241.2	0.022	241.2	0.008	241.2	0.103	271.2	0.78	271.2	0.341	271.2	0.108	271.2	1.041		241.2	0.062	241.2	0.03	241.2	0.022	241.2	0.018	271.2	1.109	271.2	0.664	271.2	0.368	271.2	0.25		241.2	0.077	241.2	0.028	241.2	0.014	241.2	0.106	271.2	0.464	271.2	0.299	271.2	0.133
		241.4	0.085	241.4	0.026	241.4	0.009	241.4	0.125	271.4	0.782	271.4	0.342	271.4	0.109	271.4	1.042		241.4	0.072	241.4	0.035	241.4	0.025	241.4	0.021	271.4	1.114	271.4	0.667	271.4	0.37	271.4	0.252		241.4	0.092	241.4	0.033	241.4	0.016	241.4	0.127	271.4	0.464	271.4	0.3	271.4	0.133
		241.6	0.101	241.6	0.031	241.6	0.01	241.6	0.147	271.6	0.783	271.6	0.343	271.6	0.109	271.6	1.043		241.6	0.082	241.6	0.041	241.6	0.028	241.6	0.024	271.6	1.118	271.6	0.671	271.6	0.372	271.6	0.253		241.6	0.107	241.6	0.038	241.6	0.018	241.6	0.148	271.6	0.465	271.6	0.301	271.6	0.134
		241.8	0.116	241.8	0.035	241.8	0.011	241.8	0.169	271.8	0.785	271.8	0.344	271.8	0.109	271.8	1.044		241.8	0.093	241.8	0.046	241.8	0.031	241.8	0.026	271.8	1.123	271.8	0.674	271.8	0.374	271.8	0.255		241.8	0.122	241.8	0.043	241.8	0.02	241.8	0.167	271.8	0.465	271.8	0.301	271.8	0.134
		242	0.131	242	0.039	242	0.012	242	0.189	272	0.786	272	0.345	272	0.11	272	1.045		242	0.103	242	0.051	242	0.033	242	0.028	272	1.127	272	0.677	272	0.376	272	0.256		242	0.135	242	0.047	242	0.021	242	0.184	272	0.466	272	0.302	272	0.135
		242.2	0.145	242.2	0.042	242.2	0.013	242.2	0.209	272.2	0.787	272.2	0.346	272.2	0.11	272.2	1.045		242.2	0.112	242.2	0.055	242.2	0.036	242.2	0.03	272.2	1.132	272.2	0.681	272.2	0.378	272.2	0.258		242.2	0.146	242.2	0.051	242.2	0.022	242.2	0.199	272.2	0.466	272.2	0.303	272.2	0.135
		242.4	0.159	242.4	0.046	242.4	0.013	242.4	0.228	272.4	0.789	272.4	0.347	272.4	0.11	272.4	1.046		242.4	0.122	242.4	0.06	242.4	0.038	242.4	0.031	272.4	1.136	272.4	0.684	272.4	0.38	272.4	0.259		242.4	0.157	242.4	0.055	242.4	0.024	242.4	0.213	272.4	0.467	272.4	0.304	272.4	0.136
		242.6	0.172	242.6	0.05	242.6	0.014	242.6	0.246	272.6	0.79	272.6	0.348	272.6	0.111	272.6	1.047		242.6	0.13	242.6	0.064	242.6	0.039	242.6	0.032	272.6	1.14	272.6	0.687	272.6	0.383	272.6	0.261		242.6	0.167	242.6	0.059	242.6	0.025	242.6	0.225	272.6	0.467	272.6	0.305	272.6	0.136
		242.8	0.185	242.8	0.054	242.8	0.014	242.8	0.265	272.8	0.791	272.8	0.348	272.8	0.111	272.8	1.048		242.8	0.14	242.8	0.068	242.8	0.04	242.8	0.033	272.8	1.145	272.8	0.691	272.8	0.385	272.8	0.262		242.8	0.177	242.8	0.063	242.8	0.025	242.8	0.237	272.8	0.468	272.8	0.305	272.8	0.137
		243	0.198	243	0.058	243	0.015	243	0.283	273	0.793	273	0.349	273	0.111	273	1.048		243	0.149	243	0.073	243	0.041	243	0.034	273	1.149	273	0.694	273	0.387	273	0.264		243	0.186	243	0.066	243	0.026	243	0.248	273	0.468	273	0.306	273	0.137
		243.2	0.211	243.2	0.062	243.2	0.016	243.2	0.3	273.2	0.794	273.2	0.35	273.2	0.112	273.2	1.049		243.2	0.158	243.2	0.077	243.2	0.043	243.2	0.036	273.2	1.153	273.2	0.697	273.2	0.389	273.2	0.265		243.2	0.195	243.2	0.07	243.2	0.027	243.2	0.258	273.2	0.469	273.2	0.307	273.2	0.138
		243.4	0.223	243.4	0.066	243.4	0.017	243.4	0.318	273.4	0.795	273.4	0.351	273.4	0.112	273.4	1.05		243.4	0.167	243.4	0.082	243.4	0.044	243.4	0.037	273.4	1.158	273.4	0.7	273.4	0.391	273.4	0.267		243.4	0.203	243.4	0.074	243.4	0.027	243.4	0.268	273.4	0.469	273.4	0.308	273.4	0.138
		243.6	0.235	243.6	0.07	243.6	0.018	243.6	0.335	273.6	0.796	273.6	0.352	273.6	0.112	273.6	1.051		243.6	0.176	243.6	0.087	243.6	0.046	243.6	0.039	273.6	1.162	273.6	0.704	273.6	0.393	273.6	0.268		243.6	0.21	243.6	0.078	243.6	0.027	243.6	0.277	273.6	0.47	273.6	0.308	273.6	0.139
		243.8	0.247	243.8	0.074	243.8	0.019	243.8	0.351	273.8	0.798	273.8	0.353	273.8	0.113	273.8	1.051		243.8	0.185	243.8	0.092	243.8	0.048	243.8	0.041	273.8	1.166	273.8	0.707	273.8	0.395	273.8	0.269		243.8	0.217	243.8	0.081	243.8	0.028	243.8	0.286	273.8	0.47	273.8	0.309	273.8	0.139
		244	0.259	244	0.078	244	0.02	244	0.367	274	0.799	274	0.353	274	0.113	274	1.052		244	0.195	244	0.097	244	0.049	244	0.042	274	1.171	274	0.71	274	0.397	274	0.271		244	0.224	244	0.085	244	0.028	244	0.294	274	0.471	274	0.31	274	0.14
		244.2	0.271	244.2	0.081	244.2	0.021	244.2	0.383	274.2	0.8	274.2	0.354	274.2	0.113	274.2	1.053		244.2	0.204	244.2	0.102	244.2	0.051	244.2	0.044	274.2	1.175	274.2	0.714	274.2	0.399	274.2	0.272		244.2	0.231	244.2	0.089	244.2	0.029	244.2	0.302	274.2	0.471	274.2	0.311	274.2	0.14
		244.4	0.282	244.4	0.085	244.4	0.022	244.4	0.398	274.4	0.801	274.4	0.355	274.4	0.113	274.4	1.053		244.4	0.213	244.4	0.107	244.4	0.053	244.4	0.046	274.4	1.179	274.4	0.717	274.4	0.401	274.4	0.274		244.4	0.237	244.4	0.092	244.4	0.03	244.4	0.309	274.4	0.472	274.4	0.311	274.4	0.141
		244.6	0.293	244.6	0.089	244.6	0.023	244.6	0.413	274.6	0.802	274.6	0.356	274.6	0.114	274.6	1.054		244.6	0.223	244.6	0.113	244.6	0.055	244.6	0.048	274.6	1.183	274.6	0.72	274.6	0.403	274.6	0.275		244.6	0.243	244.6	0.096	244.6	0.03	244.6	0.316	274.6	0.472	274.6	0.312	274.6	0.141
		244.8	0.304	244.8	0.092	244.8	0.024	244.8	0.427	274.8	0.803	274.8	0.356	274.8	0.114	274.8	1.055		244.8	0.232	244.8	0.118	244.8	0.057	244.8	0.05	274.8	1.187	274.8	0.723	274.8	0.405	274.8	0.277		244.8	0.248	244.8	0.1	244.8	0.031	244.8	0.323	274.8	0.473	274.8	0.313	274.8	0.142
		245	0.314	245	0.096	245	0.026	245	0.441	275	0.805	275	0.357	275	0.114	275	1.055		245	0.242	245	0.123	245	0.06	245	0.052	275	1.191	275	0.726	275	0.407	275	0.278		245	0.254	245	0.103	245	0.032	245	0.329	275	0.473	275	0.313	275	0.142
		245.2	0.324	245.2	0.099	245.2	0.027	245.2	0.455	275.2	0.806	275.2	0.358	275.2	0.115	275.2	1.056		245.2	0.251	245.2	0.128	245.2	0.062	245.2	0.054	275.2	1.195	275.2	0.73	275.2	0.409	275.2	0.28		245.2	0.259	245.2	0.107	245.2	0.032	245.2	0.334	275.2	0.473	275.2	0.314	275.2	0.143
		245.4	0.334	245.4	0.103	245.4	0.028	245.4	0.469	275.4	0.807	275.4	0.359	275.4	0.115	275.4	1.056		245.4	0.26	245.4	0.133	245.4	0.064	245.4	0.056	275.4	1.2	275.4	0.733	275.4	0.411	275.4	0.281		245.4	0.264	245.4	0.11	245.4	0.033	245.4	0.34	275.4	0.474	275.4	0.315	275.4	0.143
		245.6	0.343	245.6	0.107	245.6	0.029	245.6	0.482	275.6	0.808	275.6	0.359	275.6	0.115	275.6	1.057		245.6	0.269	245.6	0.138	245.6	0.066	245.6	0.058	275.6	1.204	275.6	0.736	275.6	0.413	275.6	0.282		245.6	0.269	245.6	0.113	245.6	0.034	245.6	0.344	275.6	0.474	275.6	0.315	275.6	0.144
		245.8	0.353	245.8	0.11	245.8	0.03	245.8	0.496	275.8	0.809	275.8	0.36	275.8	0.116	275.8	1.057		245.8	0.278	245.8	0.143	245.8	0.068	245.8	0.06	275.8	1.208	275.8	0.739	275.8	0.415	275.8	0.284		245.8	0.273	245.8	0.117	245.8	0.035	245.8	0.349	275.8	0.475	275.8	0.316	275.8	0.144
		246	0.362	246	0.114	246	0.031	246	0.509	276	0.81	276	0.361	276	0.116	276	1.058		246	0.287	246	0.148	246	0.07	246	0.062	276	1.212	276	0.742	276	0.417	276	0.285		246	0.277	246	0.12	246	0.036	246	0.353	276	0.475	276	0.317	276	0.145
		246.2	0.37	246.2	0.118	246.2	0.032	246.2	0.522	276.2	0.811	276.2	0.362	276.2	0.116	276.2	1.059		246.2	0.295	246.2	0.153	246.2	0.072	246.2	0.064	276.2	1.216	276.2	0.745	276.2	0.419	276.2	0.287		246.2	0.281	246.2	0.123	246.2	0.036	246.2	0.357	276.2	0.475	276.2	0.318	276.2	0.145
		246.4	0.379	246.4	0.121	246.4	0.033	246.4	0.534	276.4	0.812	276.4	0.362	276.4	0.116	276.4	1.059		246.4	0.304	246.4	0.158	246.4	0.074	246.4	0.065	276.4	1.22	276.4	0.749	276.4	0.421	276.4	0.288		246.4	0.285	246.4	0.126	246.4	0.037	246.4	0.361	276.4	0.476	276.4	0.318	276.4	0.145
		246.6	0.388	246.6	0.125	246.6	0.034	246.6	0.546	276.6	0.813	276.6	0.363	276.6	0.117	276.6	1.06		246.6	0.312	246.6	0.163	246.6	0.076	246.6	0.067	276.6	1.224	276.6	0.752	276.6	0.423	276.6	0.29		246.6	0.289	246.6	0.129	246.6	0.038	246.6	0.365	276.6	0.476	276.6	0.319	276.6	0.146
		246.8	0.396	246.8	0.129	246.8	0.035	246.8	0.558	276.8	0.814	276.8	0.364	276.8	0.117	276.8	1.06		246.8	0.32	246.8	0.167	246.8	0.078	246.8	0.069	276.8	1.228	276.8	0.755	276.8	0.425	276.8	0.291		246.8	0.292	246.8	0.132	246.8	0.039	246.8	0.369	276.8	0.477	276.8	0.319	276.8	0.146
		247	0.404	247	0.132	247	0.036	247	0.569	277	0.815	277	0.364	277	0.117	277	1.061		247	0.329	247	0.172	247	0.08	247	0.07	277	1.231	277	0.758	277	0.427	277	0.292		247	0.295	247	0.134	247	0.04	247	0.372	277	0.477	277	0.32	277	0.147
		247.2	0.413	247.2	0.136	247.2	0.037	247.2	0.58	277.2	0.816	277.2	0.365	277.2	0.118	277.2	1.061		247.2	0.337	247.2	0.177	247.2	0.082	247.2	0.072	277.2	1.235	277.2	0.761	277.2	0.429	277.2	0.294		247.2	0.298	247.2	0.137	247.2	0.04	247.2	0.375	277.2	0.477	277.2	0.321	277.2	0.147
		247.4	0.421	247.4	0.139	247.4	0.038	247.4	0.591	277.4	0.817	277.4	0.366	277.4	0.118	277.4	1.062		247.4	0.346	247.4	0.183	247.4	0.085	247.4	0.074	277.4	1.239	277.4	0.764	277.4	0.431	277.4	0.295		247.4	0.301	247.4	0.14	247.4	0.041	247.4	0.379	277.4	0.478	277.4	0.321	277.4	0.148
		247.6	0.429	247.6	0.142	247.6	0.039	247.6	0.601	277.6	0.818	277.6	0.367	277.6	0.118	277.6	1.062		247.6	0.354	247.6	0.187	247.6	0.087	247.6	0.075	277.6	1.243	277.6	0.767	277.6	0.433	277.6	0.297		247.6	0.304	247.6	0.143	247.6	0.042	247.6	0.382	277.6	0.478	277.6	0.322	277.6	0.148
		247.8	0.437	247.8	0.145	247.8	0.041	247.8	0.611	277.8	0.819	277.8	0.367	277.8	0.118	277.8	1.062		247.8	0.362	247.8	0.192	247.8	0.089	247.8	0.077	277.8	1.247	277.8	0.77	277.8	0.435	277.8	0.298		247.8	0.307	247.8	0.145	247.8	0.042	247.8	0.385	277.8	0.478	277.8	0.323	277.8	0.149
		248	0.444	248	0.148	248	0.041	248	0.62	278	0.82	278	0.368	278	0.119	278	1.063		248	0.371	248	0.197	248	0.092	248	0.079	278	1.251	278	0.774	278	0.437	278	0.3		248	0.31	248	0.148	248	0.043	248	0.388	278	0.479	278	0.323	278	0.149
		248.2	0.452	248.2	0.151	248.2	0.042	248.2	0.63	278.2	0.821	278.2	0.368	278.2	0.119	278.2	1.063		248.2	0.379	248.2	0.201	248.2	0.094	248.2	0.08	278.2	1.254	278.2	0.777	278.2	0.439	278.2	0.301		248.2	0.313	248.2	0.151	248.2	0.044	248.2	0.391	278.2	0.479	278.2	0.324	278.2	0.149
		248.4	0.459	248.4	0.154	248.4	0.043	248.4	0.639	278.4	0.822	278.4	0.369	278.4	0.119	278.4	1.064		248.4	0.388	248.4	0.206	248.4	0.096	248.4	0.082	278.4	1.258	278.4	0.78	278.4	0.441	278.4	0.302		248.4	0.316	248.4	0.154	248.4	0.045	248.4	0.394	278.4	0.479	278.4	0.324	278.4	0.15
		248.6	0.466	248.6	0.156	248.6	0.044	248.6	0.648	278.6	0.823	278.6	0.37	278.6	0.119	278.6	1.064		248.6	0.396	248.6	0.21	248.6	0.098	248.6	0.084	278.6	1.262	278.6	0.783	278.6	0.443	278.6	0.304		248.6	0.319	248.6	0.157	248.6	0.046	248.6	0.397	278.6	0.48	278.6	0.325	278.6	0.15
		248.8	0.472	248.8	0.159	248.8	0.045	248.8	0.656	278.8	0.824	278.8	0.37	278.8	0.12	278.8	1.065		248.8	0.405	248.8	0.214	248.8	0.101	248.8	0.085	278.8	1.266	278.8	0.786	278.8	0.445	278.8	0.305		248.8	0.321	248.8	0.16	248.8	0.047	248.8	0.4	278.8	0.48	278.8	0.326	278.8	0.151
		249	0.479	249	0.161	249	0.046	249	0.664	279	0.824	279	0.371	279	0.12	279	1.065		249	0.413	249	0.218	249	0.103	249	0.087	279	1.269	279	0.789	279	0.447	279	0.307		249	0.324	249	0.162	249	0.048	249	0.402	279	0.48	279	0.326	279	0.151
		249.2	0.485	249.2	0.163	249.2	0.046	249.2	0.672	279.2	0.825	279.2	0.372	279.2	0.12	279.2	1.065		249.2	0.421	249.2	0.223	249.2	0.105	249.2	0.088	279.2	1.273	279.2	0.792	279.2	0.449	279.2	0.308		249.2	0.327	249.2	0.165	249.2	0.049	249.2	0.404	279.2	0.481	279.2	0.327	279.2	0.152
		249.4	0.491	249.4	0.166	249.4	0.047	249.4	0.68	279.4	0.826	279.4	0.372	279.4	0.12	279.4	1.066		249.4	0.43	249.4	0.227	249.4	0.108	249.4	0.09	279.4	1.277	279.4	0.795	279.4	0.45	279.4	0.309		249.4	0.33	249.4	0.168	249.4	0.05	249.4	0.407	279.4	0.481	279.4	0.327	279.4	0.152
		249.6	0.497	249.6	0.168	249.6	0.048	249.6	0.688	279.6	0.827	279.6	0.373	279.6	0.121	279.6	1.066		249.6	0.438	249.6	0.231	249.6	0.11	249.6	0.092	279.6	1.28	279.6	0.798	279.6	0.452	279.6	0.311		249.6	0.332	249.6	0.171	249.6	0.051	249.6	0.409	279.6	0.481	279.6	0.328	279.6	0.152
		249.8	0.503	249.8	0.171	249.8	0.049	249.8	0.695	279.8	0.828	279.8	0.373	279.8	0.121	279.8	1.067		249.8	0.447	249.8	0.236	249.8	0.112	249.8	0.093	279.8	1.284	279.8	0.801	279.8	0.454	279.8	0.312		249.8	0.335	249.8	0.173	249.8	0.052	249.8	0.411	279.8	0.481	279.8	0.329	279.8	0.153
		250	0.509	250	0.174	250	0.049	250	0.702	280	0.829	280	0.374	280	0.121	280	1.067		250	0.455	250	0.24	250	0.114	250	0.095	280	1.288	280	0.804	280	0.456	280	0.314		250	0.337	250	0.176	250	0.053	250	0.413	280	0.482	280	0.329	280	0.153
		250.2	0.515	250.2	0.176	250.2	0.05	250.2	0.71	280.2	0.829	280.2	0.375	280.2	0.122	280.2	1.067		250.2	0.463	250.2	0.245	250.2	0.117	250.2	0.096	280.2	1.291	280.2	0.807	280.2	0.458	280.2	0.315		250.2	0.339	250.2	0.179	250.2	0.054	250.2	0.416	280.2	0.482	280.2	0.33	280.2	0.154
		250.4	0.521	250.4	0.179	250.4	0.052	250.4	0.717	280.4	0.83	280.4	0.375	280.4	0.122	280.4	1.068		250.4	0.471	250.4	0.249	250.4	0.12	250.4	0.098	280.4	1.295	280.4	0.81	280.4	0.46	280.4	0.316		250.4	0.341	250.4	0.181	250.4	0.055	250.4	0.418	280.4	0.482	280.4	0.33	280.4	0.154
		250.6	0.527	250.6	0.183	250.6	0.053	250.6	0.724	280.6	0.831	280.6	0.376	280.6	0.122	280.6	1.068		250.6	0.48	250.6	0.253	250.6	0.122	250.6	0.1	280.6	1.298	280.6	0.813	280.6	0.462	280.6	0.318		250.6	0.343	250.6	0.184	250.6	0.055	250.6	0.42	280.6	0.483	280.6	0.331	280.6	0.155
		250.8	0.532	250.8	0.186	250.8	0.054	250.8	0.731	280.8	0.832	280.8	0.376	280.8	0.122	280.8	1.068		250.8	0.488	250.8	0.258	250.8	0.125	250.8	0.102	280.8	1.302	280.8	0.816	280.8	0.464	280.8	0.319		250.8	0.345	250.8	0.186	250.8	0.056	250.8	0.422	280.8	0.483	280.8	0.331	280.8	0.155
		251	0.538	251	0.189	251	0.055	251	0.738	281	0.832	281	0.377	281	0.122	281	1.069		251	0.496	251	0.263	251	0.127	251	0.103	281	1.306	281	0.819	281	0.466	281	0.321		251	0.347	251	0.188	251	0.057	251	0.424	281	0.483	281	0.332	281	0.155
		251.2	0.543	251.2	0.192	251.2	0.056	251.2	0.744	281.2	0.833	281.2	0.378	281.2	0.123	281.2	1.069		251.2	0.504	251.2	0.267	251.2	0.13	251.2	0.105	281.2	1.309	281.2	0.822	281.2	0.468	281.2	0.322		251.2	0.349	251.2	0.19	251.2	0.057	251.2	0.425	281.2	0.483	281.2	0.332	281.2	0.156
		251.4	0.548	251.4	0.195	251.4	0.057	251.4	0.751	281.4	0.834	281.4	0.378	281.4	0.123	281.4	1.069		251.4	0.511	251.4	0.272	251.4	0.132	251.4	0.107	281.4	1.313	281.4	0.825	281.4	0.47	281.4	0.323		251.4	0.351	251.4	0.192	251.4	0.058	251.4	0.427	281.4	0.484	281.4	0.333	281.4	0.156
		251.6	0.554	251.6	0.197	251.6	0.058	251.6	0.757	281.6	0.835	281.6	0.379	281.6	0.123	281.6	1.07		251.6	0.519	251.6	0.276	251.6	0.134	251.6	0.108	281.6	1.316	281.6	0.828	281.6	0.472	281.6	0.325		251.6	0.353	251.6	0.194	251.6	0.058	251.6	0.429	281.6	0.484	281.6	0.333	281.6	0.157
		251.8	0.558	251.8	0.2	251.8	0.059	251.8	0.764	281.8	0.835	281.8	0.379	281.8	0.123	281.8	1.07		251.8	0.527	251.8	0.281	251.8	0.136	251.8	0.11	281.8	1.319	281.8	0.83	281.8	0.474	281.8	0.326		251.8	0.354	251.8	0.196	251.8	0.059	251.8	0.431	281.8	0.484	281.8	0.334	281.8	0.157
		252	0.563	252	0.203	252	0.06	252	0.77	282	0.836	282	0.38	282	0.124	282	1.07		252	0.534	252	0.285	252	0.138	252	0.112	282	1.323	282	0.833	282	0.476	282	0.328		252	0.356	252	0.197	252	0.059	252	0.433	282	0.484	282	0.334	282	0.157
		252.2	0.568	252.2	0.205	252.2	0.06	252.2	0.776	282.2	0.837	282.2	0.38	282.2	0.124	282.2	1.07		252.2	0.542	252.2	0.289	252.2	0.14	252.2	0.114	282.2	1.326	282.2	0.836	282.2	0.477	282.2	0.329		252.2	0.358	252.2	0.199	252.2	0.06	252.2	0.435	282.2	0.485	282.2	0.335	282.2	0.158
		252.4	0.573	252.4	0.207	252.4	0.061	252.4	0.782	282.4	0.838	282.4	0.381	282.4	0.124	282.4	1.071		252.4	0.55	252.4	0.294	252.4	0.142	252.4	0.115	282.4	1.33	282.4	0.839	282.4	0.479	282.4	0.33		252.4	0.36	252.4	0.201	252.4	0.061	252.4	0.437	282.4	0.485	282.4	0.335	282.4	0.158
		252.6	0.577	252.6	0.209	252.6	0.062	252.6	0.787	282.6	0.838	282.6	0.381	282.6	0.124	282.6	1.071		252.6	0.557	252.6	0.298	252.6	0.144	252.6	0.117	282.6	1.333	282.6	0.842	282.6	0.481	282.6	0.332		252.6	0.361	252.6	0.203	252.6	0.061	252.6	0.439	282.6	0.485	282.6	0.336	282.6	0.159
		252.8	0.582	252.8	0.211	252.8	0.062	252.8	0.793	282.8	0.839	282.8	0.382	282.8	0.125	282.8	1.071		252.8	0.564	252.8	0.302	252.8	0.146	252.8	0.119	282.8	1.336	282.8	0.845	282.8	0.483	282.8	0.333		252.8	0.363	252.8	0.205	252.8	0.062	252.8	0.441	282.8	0.485	282.8	0.336	282.8	0.159
		253	0.586	253	0.213	253	0.063	253	0.798	283	0.84	283	0.382	283	0.125	283	1.072		253	0.572	253	0.306	253	0.148	253	0.12	283	1.34	283	0.848	283	0.485	283	0.335		253	0.365	253	0.207	253	0.063	253	0.442	283	0.485	283	0.337	283	0.159
		253.2	0.591	253.2	0.215	253.2	0.063	253.2	0.802	283.2	0.84	283.2	0.383	283.2	0.125	283.2	1.072		253.2	0.579	253.2	0.31	253.2	0.15	253.2	0.121	283.2	1.343	283.2	0.851	283.2	0.487	283.2	0.336		253.2	0.366	253.2	0.209	253.2	0.064	253.2	0.444	283.2	0.486	283.2	0.337	283.2	0.16
		253.4	0.595	253.4	0.217	253.4	0.064	253.4	0.807	283.4	0.841	283.4	0.383	283.4	0.125	283.4	1.072		253.4	0.586	253.4	0.314	253.4	0.152	253.4	0.122	283.4	1.346	283.4	0.854	283.4	0.489	283.4	0.337		253.4	0.367	253.4	0.211	253.4	0.065	253.4	0.445	283.4	0.486	283.4	0.338	283.4	0.16
		253.6	0.599	253.6	0.218	253.6	0.064	253.6	0.812	283.6	0.842	283.6	0.384	283.6	0.125	283.6	1.072		253.6	0.593	253.6	0.319	253.6	0.154	253.6	0.124	283.6	1.35	283.6	0.856	283.6	0.491	283.6	0.339		253.6	0.369	253.6	0.213	253.6	0.066	253.6	0.446	283.6	0.486	283.6	0.338	283.6	0.16
		253.8	0.604	253.8	0.22	253.8	0.065	253.8	0.816	283.8	0.842	283.8	0.384	283.8	0.126	283.8	1.073		253.8	0.601	253.8	0.323	253.8	0.156	253.8	0.125	283.8	1.353	283.8	0.859	283.8	0.493	283.8	0.34		253.8	0.37	253.8	0.214	253.8	0.067	253.8	0.448	283.8	0.486	283.8	0.339	283.8	0.161
		254	0.608	254	0.222	254	0.066	254	0.821	284	0.843	284	0.385	284	0.126	284	1.073		254	0.608	254	0.327	254	0.158	254	0.126	284	1.356	284	0.862	284	0.494	284	0.341		254	0.371	254	0.216	254	0.068	254	0.449	284	0.486	284	0.339	284	0.161
		254.2	0.612	254.2	0.225	254.2	0.067	254.2	0.826	284.2	0.843	284.2	0.385	284.2	0.126	284.2	1.073		254.2	0.615	254.2	0.331	254.2	0.16	254.2	0.127	284.2	1.36	284.2	0.865	284.2	0.496	284.2	0.343		254.2	0.373	254.2	0.218	254.2	0.069	254.2	0.45	284.2	0.487	284.2	0.34	284.2	0.162
		254.4	0.616	254.4	0.227	254.4	0.067	254.4	0.83	284.4	0.844	284.4	0.386	284.4	0.126	284.4	1.073		254.4	0.622	254.4	0.335	254.4	0.163	254.4	0.129	284.4	1.363	284.4	0.868	284.4	0.498	284.4	0.344		254.4	0.374	254.4	0.22	254.4	0.07	254.4	0.451	284.4	0.487	284.4	0.34	284.4	0.162
		254.6	0.62	254.6	0.229	254.6	0.068	254.6	0.834	284.6	0.845	284.6	0.386	284.6	0.126	284.6	1.074		254.6	0.629	254.6	0.339	254.6	0.165	254.6	0.13	284.6	1.366	284.6	0.871	284.6	0.5	284.6	0.346		254.6	0.376	254.6	0.221	254.6	0.071	254.6	0.453	284.6	0.487	284.6	0.341	284.6	0.162
		254.8	0.624	254.8	0.231	254.8	0.069	254.8	0.839	284.8	0.845	284.8	0.387	284.8	0.127	284.8	1.074		254.8	0.636	254.8	0.343	254.8	0.167	254.8	0.131	284.8	1.369	284.8	0.873	284.8	0.502	284.8	0.347		254.8	0.377	254.8	0.223	254.8	0.072	254.8	0.454	284.8	0.487	284.8	0.341	284.8	0.163
		255	0.628	255	0.233	255	0.069	255	0.843	285	0.846	285	0.387	285	0.127	285	1.074		255	0.644	255	0.347	255	0.169	255	0.133	285	1.372	285	0.876	285	0.504	285	0.348		255	0.379	255	0.224	255	0.072	255	0.455	285	0.487	285	0.342	285	0.163
		255.2	0.631	255.2	0.235	255.2	0.07	255.2	0.847	285.2	0.846	285.2	0.388	285.2	0.127	285.2	1.074		255.2	0.651	255.2	0.351	255.2	0.171	255.2	0.134	285.2	1.375	285.2	0.879	285.2	0.506	285.2	0.35		255.2	0.38	255.2	0.226	255.2	0.073	255.2	0.456	285.2	0.488	285.2	0.342	285.2	0.163
		255.4	0.635	255.4	0.237	255.4	0.071	255.4	0.851	285.4	0.847	285.4	0.388	285.4	0.127	285.4	1.074		255.4	0.658	255.4	0.355	255.4	0.173	255.4	0.136	285.4	1.379	285.4	0.882	285.4	0.508	285.4	0.351		255.4	0.381	255.4	0.227	255.4	0.074	255.4	0.457	285.4	0.488	285.4	0.343	285.4	0.164
		255.6	0.638	255.6	0.239	255.6	0.071	255.6	0.855	285.6	0.847	285.6	0.389	285.6	0.128	285.6	1.075		255.6	0.665	255.6	0.359	255.6	0.176	255.6	0.137	285.6	1.382	285.6	0.885	285.6	0.509	285.6	0.352		255.6	0.383	255.6	0.229	255.6	0.075	255.6	0.459	285.6	0.488	285.6	0.343	285.6	0.164
		255.8	0.641	255.8	0.241	255.8	0.072	255.8	0.859	285.8	0.848	285.8	0.389	285.8	0.128	285.8	1.075		255.8	0.673	255.8	0.363	255.8	0.178	255.8	0.139	285.8	1.385	285.8	0.887	285.8	0.511	285.8	0.354		255.8	0.384	255.8	0.231	255.8	0.076	255.8	0.46	285.8	0.488	285.8	0.343	285.8	0.165
		256	0.644	256	0.243	256	0.072	256	0.863	286	0.849	286	0.39	286	0.128	286	1.075		256	0.68	256	0.368	256	0.181	256	0.141	286	1.388	286	0.89	286	0.513	286	0.355		256	0.386	256	0.233	256	0.077	256	0.461	286	0.488	286	0.344	286	0.165
		256.2	0.647	256.2	0.244	256.2	0.073	256.2	0.867	286.2	0.849	286.2	0.39	286.2	0.128	286.2	1.075		256.2	0.687	256.2	0.373	256.2	0.183	256.2	0.142	286.2	1.391	286.2	0.893	286.2	0.515	286.2	0.357		256.2	0.387	256.2	0.235	256.2	0.078	256.2	0.463	286.2	0.489	286.2	0.344	286.2	0.165
		256.4	0.65	256.4	0.246	256.4	0.074	256.4	0.87	286.4	0.85	286.4	0.39	286.4	0.128	286.4	1.075		256.4	0.694	256.4	0.377	256.4	0.185	256.4	0.144	286.4	1.394	286.4	0.896	286.4	0.517	286.4	0.358		256.4	0.388	256.4	0.236	256.4	0.078	256.4	0.464	286.4	0.489	286.4	0.345	286.4	0.166
		256.6	0.653	256.6	0.248	256.6	0.074	256.6	0.873	286.6	0.85	286.6	0.391	286.6	0.128	286.6	1.076		256.6	0.701	256.6	0.382	256.6	0.188	256.6	0.146	286.6	1.397	286.6	0.898	286.6	0.519	286.6	0.359		256.6	0.389	256.6	0.238	256.6	0.079	256.6	0.465	286.6	0.489	286.6	0.345	286.6	0.166
		256.8	0.656	256.8	0.25	256.8	0.075	256.8	0.876	286.8	0.851	286.8	0.391	286.8	0.129	286.8	1.076		256.8	0.708	256.8	0.386	256.8	0.19	256.8	0.148	286.8	1.4	286.8	0.901	286.8	0.521	286.8	0.361		256.8	0.391	256.8	0.239	256.8	0.08	256.8	0.466	286.8	0.489	286.8	0.346	286.8	0.166
		257	0.659	257	0.252	257	0.075	257	0.88	287	0.851	287	0.392	287	0.129	287	1.076		257	0.714	257	0.391	257	0.192	257	0.15	287	1.403	287	0.904	287	0.522	287	0.362		257	0.392	257	0.241	257	0.081	257	0.468	287	0.489	287	0.346	287	0.167
		257.2	0.661	257.2	0.253	257.2	0.076	257.2	0.883	287.2	0.852	287.2	0.392	287.2	0.129	287.2	1.076		257.2	0.721	257.2	0.395	257.2	0.194	257.2	0.151	287.2	1.406	287.2	0.907	287.2	0.524	287.2	0.363		257.2	0.393	257.2	0.242	257.2	0.081	257.2	0.469	287.2	0.489	287.2	0.346	287.2	0.167
		257.4	0.664	257.4	0.255	257.4	0.076	257.4	0.886	287.4	0.852	287.4	0.393	287.4	0.129	287.4	1.076		257.4	0.728	257.4	0.4	257.4	0.196	257.4	0.153	287.4	1.409	287.4	0.909	287.4	0.526	287.4	0.365		257.4	0.394	257.4	0.243	257.4	0.082	257.4	0.47	287.4	0.489	287.4	0.347	287.4	0.167
		257.6	0.666	257.6	0.257	257.6	0.077	257.6	0.889	287.6	0.853	287.6	0.393	287.6	0.129	287.6	1.076		257.6	0.734	257.6	0.404	257.6	0.198	257.6	0.154	287.6	1.412	287.6	0.912	287.6	0.528	287.6	0.366		257.6	0.395	257.6	0.245	257.6	0.083	257.6	0.471	287.6	0.49	287.6	0.347	287.6	0.168
		257.8	0.669	257.8	0.259	257.8	0.077	257.8	0.892	287.8	0.853	287.8	0.393	287.8	0.13	287.8	1.077		257.8	0.741	257.8	0.409	257.8	0.2	257.8	0.156	287.8	1.415	287.8	0.915	287.8	0.53	287.8	0.367		257.8	0.396	257.8	0.246	257.8	0.084	257.8	0.471	287.8	0.49	287.8	0.348	287.8	0.168
		258	0.672	258	0.26	258	0.078	258	0.895	288	0.854	288	0.394	288	0.13	288	1.077		258	0.748	258	0.413	258	0.202	258	0.158	288	1.418	288	0.917	288	0.532	288	0.369		258	0.397	258	0.247	258	0.085	258	0.472	288	0.49	288	0.348	288	0.168
		258.2	0.675	258.2	0.262	258.2	0.078	258.2	0.898	288.2	0.854	288.2	0.394	288.2	0.13	288.2	1.077		258.2	0.754	258.2	0.417	258.2	0.204	258.2	0.159	288.2	1.421	288.2	0.92	288.2	0.533	288.2	0.37		258.2	0.398	258.2	0.249	258.2	0.085	258.2	0.473	288.2	0.49	288.2	0.348	288.2	0.169
		258.4	0.677	258.4	0.264	258.4	0.079	258.4	0.901	288.4	0.855	288.4	0.395	288.4	0.13	288.4	1.077		258.4	0.761	258.4	0.421	258.4	0.206	258.4	0.161	288.4	1.424	288.4	0.923	288.4	0.535	288.4	0.371		258.4	0.398	258.4	0.25	258.4	0.086	258.4	0.473	288.4	0.49	288.4	0.349	288.4	0.169
		258.6	0.68	258.6	0.266	258.6	0.08	258.6	0.904	288.6	0.855	288.6	0.395	288.6	0.13	288.6	1.077		258.6	0.767	258.6	0.425	258.6	0.209	258.6	0.163	288.6	1.427	288.6	0.925	288.6	0.537	288.6	0.373		258.6	0.399	258.6	0.251	258.6	0.086	258.6	0.474	288.6	0.49	288.6	0.349	288.6	0.169
		258.8	0.682	258.8	0.268	258.8	0.08	258.8	0.907	288.8	0.856	288.8	0.395	288.8	0.131	288.8	1.077		258.8	0.773	258.8	0.429	258.8	0.211	258.8	0.164	288.8	1.43	288.8	0.928	288.8	0.539	288.8	0.374		258.8	0.399	258.8	0.252	258.8	0.087	258.8	0.475	288.8	0.49	288.8	0.35	288.8	0.17
		259	0.685	259	0.27	259	0.081	259	0.91	289	0.856	289	0.396	289	0.131	289	1.078		259	0.78	259	0.433	259	0.214	259	0.166	289	1.433	289	0.931	289	0.541	289	0.375		259	0.4	259	0.253	259	0.087	259	0.476	289	0.491	289	0.35	289	0.17
		259.2	0.687	259.2	0.272	259.2	0.082	259.2	0.913	289.2	0.856	289.2	0.396	289.2	0.131	289.2	1.078		259.2	0.786	259.2	0.437	259.2	0.216	259.2	0.167	289.2	1.435	289.2	0.933	289.2	0.542	289.2	0.377		259.2	0.401	259.2	0.254	259.2	0.088	259.2	0.476	289.2	0.491	289.2	0.35	289.2	0.17
		259.4	0.689	259.4	0.273	259.4	0.082	259.4	0.916	289.4	0.857	289.4	0.396	289.4	0.131	289.4	1.078		259.4	0.792	259.4	0.441	259.4	0.218	259.4	0.168	289.4	1.438	289.4	0.936	289.4	0.544	289.4	0.378		259.4	0.401	259.4	0.255	259.4	0.088	259.4	0.477	289.4	0.491	289.4	0.351	289.4	0.171
		259.6	0.692	259.6	0.275	259.6	0.083	259.6	0.918	289.6	0.857	289.6	0.397	289.6	0.131	289.6	1.078		259.6	0.798	259.6	0.445	259.6	0.221	259.6	0.17	289.6	1.441	289.6	0.939	289.6	0.546	289.6	0.379		259.6	0.402	259.6	0.256	259.6	0.089	259.6	0.478	289.6	0.491	289.6	0.351	289.6	0.171
		259.8	0.694	259.8	0.276	259.8	0.084	259.8	0.92	289.8	0.858	289.8	0.397	289.8	0.131	289.8	1.078		259.8	0.805	259.8	0.449	259.8	0.223	259.8	0.171	289.8	1.444	289.8	0.941	289.8	0.548	289.8	0.381		259.8	0.403	259.8	0.257	259.8	0.089	259.8	0.478	289.8	0.491	289.8	0.351	289.8	0.171
		260	0.696	260	0.278	260	0.084	260	0.923	290	0.858	290	0.398	290	0.132	290	1.078		260	0.811	260	0.453	260	0.225	260	0.173	290	1.447	290	0.944	290	0.55	290	0.382		260	0.403	260	0.257	260	0.09	260	0.479	290	0.491	290	0.352	290	0.172
		260.2	0.698	260.2	0.279	260.2	0.085	260.2	0.925	290.2	0.859	290.2	0.398	290.2	0.132	290.2	1.078		260.2	0.818	260.2	0.457	260.2	0.228	260.2	0.174	290.2	1.45	290.2	0.946	290.2	0.551	290.2	0.383		260.2	0.404	260.2	0.258	260.2	0.091	260.2	0.479	290.2	0.491	290.2	0.352	290.2	0.172
		260.4	0.7	260.4	0.281	260.4	0.085	260.4	0.927	290.4	0.859	290.4	0.398	290.4	0.132	290.4	1.078		260.4	0.825	260.4	0.461	260.4	0.23	260.4	0.175	290.4	1.452	290.4	0.949	290.4	0.553	290.4	0.385		260.4	0.405	260.4	0.259	260.4	0.091	260.4	0.48	290.4	0.491	290.4	0.353	290.4	0.172
		260.6	0.702	260.6	0.282	260.6	0.086	260.6	0.929	290.6	0.859	290.6	0.399	290.6	0.132	290.6	1.079		260.6	0.831	260.6	0.464	260.6	0.232	260.6	0.177	290.6	1.455	290.6	0.952	290.6	0.555	290.6	0.386		260.6	0.406	260.6	0.26	260.6	0.092	260.6	0.481	290.6	0.492	290.6	0.353	290.6	0.173
		260.8	0.705	260.8	0.283	260.8	0.086	260.8	0.931	290.8	0.86	290.8	0.399	290.8	0.132	290.8	1.079		260.8	0.837	260.8	0.468	260.8	0.234	260.8	0.178	290.8	1.458	290.8	0.954	290.8	0.557	290.8	0.387		260.8	0.407	260.8	0.261	260.8	0.092	260.8	0.482	290.8	0.492	290.8	0.353	290.8	0.173
		261	0.707	261	0.285	261	0.087	261	0.933	291	0.86	291	0.399	291	0.132	291	1.079		261	0.843	261	0.472	261	0.236	261	0.18	291	1.46	291	0.957	291	0.559	291	0.389		261	0.408	261	0.262	261	0.093	261	0.483	291	0.492	291	0.354	291	0.173
		261.2	0.708	261.2	0.286	261.2	0.087	261.2	0.935	291.2	0.861	291.2	0.4	291.2	0.133	291.2	1.079		261.2	0.85	261.2	0.476	261.2	0.238	261.2	0.181	291.2	1.463	291.2	0.959	291.2	0.56	291.2	0.39		261.2	0.409	261.2	0.263	261.2	0.094	261.2	0.484	291.2	0.492	291.2	0.354	291.2	0.173
		261.4	0.71	261.4	0.287	261.4	0.087	261.4	0.937	291.4	0.861	291.4	0.4	291.4	0.133	291.4	1.079		261.4	0.856	261.4	0.48	261.4	0.24	261.4	0.183	291.4	1.466	291.4	0.962	291.4	0.562	291.4	0.391		261.4	0.41	261.4	0.264	261.4	0.095	261.4	0.485	291.4	0.492	291.4	0.354	291.4	0.174
		261.6	0.712	261.6	0.289	261.6	0.088	261.6	0.939	291.6	0.861	291.6	0.4	291.6	0.133	291.6	1.079		261.6	0.863	261.6	0.484	261.6	0.242	261.6	0.184	291.6	1.469	291.6	0.965	291.6	0.564	291.6	0.393		261.6	0.411	261.6	0.265	261.6	0.096	261.6	0.485	291.6	0.492	291.6	0.355	291.6	0.174
		261.8	0.715	261.8	0.29	261.8	0.088	261.8	0.942	291.8	0.862	291.8	0.401	291.8	0.133	291.8	1.079		261.8	0.869	261.8	0.488	261.8	0.244	261.8	0.186	291.8	1.471	291.8	0.967	291.8	0.566	291.8	0.394		261.8	0.412	261.8	0.266	261.8	0.096	261.8	0.486	291.8	0.492	291.8	0.355	291.8	0.174
		262	0.717	262	0.291	262	0.089	262	0.944	292	0.862	292	0.401	292	0.133	292	1.079		262	0.875	262	0.492	262	0.246	262	0.188	292	1.474	292	0.97	292	0.567	292	0.395		262	0.412	262	0.267	262	0.097	262	0.487	292	0.492	292	0.355	292	0.175
		262.2	0.719	262.2	0.293	262.2	0.089	262.2	0.946	292.2	0.862	292.2	0.401	292.2	0.133	292.2	1.08		262.2	0.881	262.2	0.496	262.2	0.249	262.2	0.19	292.2	1.477	292.2	0.972	292.2	0.569	292.2	0.397		262.2	0.413	262.2	0.268	262.2	0.098	262.2	0.488	292.2	0.492	292.2	0.356	292.2	0.175
		262.4	0.721	262.4	0.294	262.4	0.09	262.4	0.949	292.4	0.863	292.4	0.402	292.4	0.133	292.4	1.08		262.4	0.887	262.4	0.5	262.4	0.251	262.4	0.191	292.4	1.479	292.4	0.975	292.4	0.571	292.4	0.398		262.4	0.413	262.4	0.27	262.4	0.099	262.4	0.489	292.4	0.493	292.4	0.356	292.4	0.175
		262.6	0.723	262.6	0.295	262.6	0.091	262.6	0.951	292.6	0.863	292.6	0.402	292.6	0.134	292.6	1.08		262.6	0.893	262.6	0.504	262.6	0.254	262.6	0.193	292.6	1.482	292.6	0.977	292.6	0.573	292.6	0.399		262.6	0.414	262.6	0.271	262.6	0.1	262.6	0.49	292.6	0.493	292.6	0.356	292.6	0.176
		262.8	0.725	262.8	0.297	262.8	0.091	262.8	0.953	292.8	0.864	292.8	0.402	292.8	0.134	292.8	1.08		262.8	0.899	262.8	0.508	262.8	0.256	262.8	0.195	292.8	1.484	292.8	0.98	292.8	0.574	292.8	0.401		262.8	0.415	262.8	0.272	262.8	0.101	262.8	0.491	292.8	0.493	292.8	0.357	292.8	0.176
		263	0.726	263	0.298	263	0.092	263	0.955	293	0.864	293	0.403	293	0.134	293	1.08		263	0.905	263	0.512	263	0.259	263	0.196	293	1.487	293	0.982	293	0.576	293	0.402		263	0.416	263	0.273	263	0.102	263	0.492	293	0.493	293	0.357	293	0.176
		263.2	0.728	263.2	0.299	263.2	0.092	263.2	0.958	293.2	0.864	293.2	0.403	293.2	0.134	293.2	1.08		263.2	0.911	263.2	0.516	263.2	0.261	263.2	0.198	293.2	1.49	293.2	0.985	293.2	0.578	293.2	0.403		263.2	0.417	263.2	0.274	263.2	0.103	263.2	0.493	293.2	0.493	293.2	0.357	293.2	0.177
		263.4	0.73	263.4	0.301	263.4	0.092	263.4	0.96	293.4	0.865	293.4	0.403	293.4	0.134	293.4	1.08		263.4	0.916	263.4	0.52	263.4	0.263	263.4	0.199	293.4	1.492	293.4	0.987	293.4	0.58	293.4	0.405		263.4	0.417	263.4	0.275	263.4	0.104	263.4	0.494	293.4	0.493	293.4	0.358	293.4	0.177
		263.6	0.732	263.6	0.302	263.6	0.092	263.6	0.962	293.6	0.865	293.6	0.404	293.6	0.134	293.6	1.08		263.6	0.922	263.6	0.524	263.6	0.265	263.6	0.201	293.6	1.495	293.6	0.99	293.6	0.582	293.6	0.406		263.6	0.418	263.6	0.277	263.6	0.104	263.6	0.494	293.6	0.493	293.6	0.358	293.6	0.177
		263.8	0.734	263.8	0.303	263.8	0.093	263.8	0.963	293.8	0.865	293.8	0.404	293.8	0.135	293.8	1.08		263.8	0.928	263.8	0.528	263.8	0.267	263.8	0.202	293.8	1.497	293.8	0.992	293.8	0.583	293.8	0.407		263.8	0.419	263.8	0.278	263.8	0.105	263.8	0.495	293.8	0.493	293.8	0.358	293.8	0.177
		264	0.735	264	0.304	264	0.093	264	0.965	294	0.866	294	0.404	294	0.135	294	1.08		264	0.933	264	0.531	264	0.269	264	0.203	294	1.5	294	0.995	294	0.585	294	0.409		264	0.42	264	0.279	264	0.106	264	0.496	294	0.493	294	0.359	294	0.178
		264.2	0.737	264.2	0.306	264.2	0.093	264.2	0.967	294.2	0.866	294.2	0.405	294.2	0.135	294.2	1.08		264.2	0.939	264.2	0.535	264.2	0.272	264.2	0.205	294.2	1.502	294.2	0.997	294.2	0.587	294.2	0.41		264.2	0.421	264.2	0.28	264.2	0.106	264.2	0.497	294.2	0.493	294.2	0.359	294.2	0.178
		264.4	0.739	264.4	0.307	264.4	0.093	264.4	0.968	294.4	0.866	294.4	0.405	294.4	0.135	294.4	1.081		264.4	0.944	264.4	0.539	264.4	0.274	264.4	0.206	294.4	1.505	294.4	1	294.4	0.588	294.4	0.411		264.4	0.422	264.4	0.281	264.4	0.107	264.4	0.497	294.4	0.494	294.4	0.359	294.4	0.178
		264.6	0.741	264.6	0.308	264.6	0.094	264.6	0.97	294.6	0.866	294.6	0.405	294.6	0.135	294.6	1.081		264.6	0.95	264.6	0.543	264.6	0.276	264.6	0.208	294.6	1.507	294.6	1.002	294.6	0.59	294.6	0.412		264.6	0.423	264.6	0.282	264.6	0.108	264.6	0.498	294.6	0.494	294.6	0.359	294.6	0.179
		264.8	0.742	264.8	0.309	264.8	0.094	264.8	0.972	294.8	0.867	294.8	0.405	294.8	0.135	294.8	1.081		264.8	0.955	264.8	0.547	264.8	0.278	264.8	0.209	294.8	1.51	294.8	1.005	294.8	0.592	294.8	0.414		264.8	0.424	264.8	0.284	264.8	0.108	264.8	0.499	294.8	0.494	294.8	0.36	294.8	0.179
		265	0.744	265	0.31	265	0.094	265	0.973	295	0.867	295	0.406	295	0.135	295	1.081		265	0.961	265	0.551	265	0.281	265	0.21	295	1.512	295	1.007	295	0.594	295	0.415		265	0.425	265	0.285	265	0.109	265	0.499	295	0.494	295	0.36	295	0.179
		265.2	0.745	265.2	0.311	265.2	0.094	265.2	0.975	295.2	0.867	295.2	0.406	295.2	0.136	295.2	1.081		265.2	0.966	265.2	0.555	265.2	0.283	265.2	0.212	295.2	1.515	295.2	1.01	295.2	0.595	295.2	0.416		265.2	0.426	265.2	0.285	265.2	0.109	265.2	0.5	295.2	0.494	295.2	0.36	295.2	0.179
		265.4	0.746	265.4	0.313	265.4	0.095	265.4	0.976	295.4	0.868	295.4	0.406	295.4	0.136	295.4	1.081		265.4	0.972	265.4	0.559	265.4	0.285	265.4	0.213	295.4	1.517	295.4	1.012	295.4	0.597	295.4	0.418		265.4	0.426	265.4	0.286	265.4	0.11	265.4	0.5	295.4	0.494	295.4	0.361	295.4	0.18
		265.6	0.748	265.6	0.314	265.6	0.095	265.6	0.978	295.6	0.868	295.6	0.407	295.6	0.136	295.6	1.081		265.6	0.978	265.6	0.563	265.6	0.288	265.6	0.215	295.6	1.519	295.6	1.014	295.6	0.599	295.6	0.419		265.6	0.427	265.6	0.287	265.6	0.11	265.6	0.501	295.6	0.494	295.6	0.361	295.6	0.18
		265.8	0.749	265.8	0.315	265.8	0.095	265.8	0.979	295.8	0.868	295.8	0.407	295.8	0.136	295.8	1.081		265.8	0.983	265.8	0.566	265.8	0.29	265.8	0.216	295.8	1.522	295.8	1.017	295.8	0.601	295.8	0.42		265.8	0.427	265.8	0.288	265.8	0.111	265.8	0.501	295.8	0.494	295.8	0.361	295.8	0.18
		266	0.75	266	0.316	266	0.096	266	0.98	296	0.869	296	0.407	296	0.136	296	1.081		266	0.989	266	0.57	266	0.292	266	0.218	296	1.524	296	1.019	296	0.602	296	0.422		266	0.427	266	0.288	266	0.111	266	0.502	296	0.494	296	0.361	296	0.181
		266.2	0.752	266.2	0.317	266.2	0.096	266.2	0.982	296.2	0.869	296.2	0.407	296.2	0.136	296.2	1.081		266.2	0.994	266.2	0.574	266.2	0.295	266.2	0.219	296.2	1.527	296.2	1.022	296.2	0.604	296.2	0.423		266.2	0.428	266.2	0.289	266.2	0.112	266.2	0.502	296.2	0.494	296.2	0.362	296.2	0.181
		266.4	0.753	266.4	0.317	266.4	0.097	266.4	0.983	296.4	0.869	296.4	0.408	296.4	0.136	296.4	1.081		266.4	0.999	266.4	0.578	266.4	0.297	266.4	0.221	296.4	1.529	296.4	1.024	296.4	0.606	296.4	0.424		266.4	0.428	266.4	0.29	266.4	0.112	266.4	0.503	296.4	0.494	296.4	0.362	296.4	0.181
		266.6	0.754	266.6	0.318	266.6	0.098	266.6	0.984	296.6	0.869	296.6	0.408	296.6	0.136	296.6	1.081		266.6	1.005	266.6	0.581	266.6	0.299	266.6	0.222	296.6	1.531	296.6	1.026	296.6	0.607	296.6	0.425		266.6	0.429	266.6	0.29	266.6	0.113	266.6	0.504	296.6	0.494	296.6	0.362	296.6	0.181
		266.8	0.756	266.8	0.32	266.8	0.098	266.8	0.986	296.8	0.87	296.8	0.408	296.8	0.137	296.8	1.081		266.8	1.01	266.8	0.585	266.8	0.302	266.8	0.224	296.8	1.534	296.8	1.029	296.8	0.609	296.8	0.427		266.8	0.429	266.8	0.291	266.8	0.113	266.8	0.504	296.8	0.494	296.8	0.363	296.8	0.182
		267	0.757	267	0.321	267	0.099	267	0.987	297	0.87	297	0.408	297	0.137	297	1.082		267	1.016	267	0.588	267	0.304	267	0.225	297	1.536	297	1.031	297	0.611	297	0.428		267	0.43	267	0.291	267	0.114	267	0.505	297	0.495	297	0.363	297	0.182
		267.2	0.759	267.2	0.322	267.2	0.099	267.2	0.988	297.2	0.87	297.2	0.409	297.2	0.137	297.2	1.082		267.2	1.021	267.2	0.592	267.2	0.306	267.2	0.227	297.2	1.538	297.2	1.034	297.2	0.613	297.2	0.429		267.2	0.431	267.2	0.292	267.2	0.115	267.2	0.506	297.2	0.495	297.2	0.363	297.2	0.182
		267.4	0.76	267.4	0.323	267.4	0.1	267.4	0.99	297.4	0.87	297.4	0.409	297.4	0.137	297.4	1.082		267.4	1.026	267.4	0.595	267.4	0.307	267.4	0.228	297.4	1.541	297.4	1.036	297.4	0.614	297.4	0.431		267.4	0.431	267.4	0.293	267.4	0.115	267.4	0.506	297.4	0.495	297.4	0.363	297.4	0.182
		267.6	0.761	267.6	0.324	267.6	0.1	267.6	0.991	297.6	0.871	297.6	0.409	297.6	0.137	297.6	1.082		267.6	1.031	267.6	0.598	267.6	0.309	267.6	0.23	297.6	1.543	297.6	1.038	297.6	0.616	297.6	0.432		267.6	0.432	267.6	0.294	267.6	0.116	267.6	0.507	297.6	0.495	297.6	0.364	297.6	0.183
		267.8	0.763	267.8	0.326	267.8	0.101	267.8	0.992	297.8	0.871	297.8	0.409	297.8	0.137	297.8	1.082		267.8	1.036	267.8	0.602	267.8	0.311	267.8	0.231	297.8	1.545	297.8	1.041	297.8	0.618	297.8	0.433		267.8	0.433	267.8	0.294	267.8	0.116	267.8	0.507	297.8	0.495	297.8	0.364	297.8	0.183
		268	0.764	268	0.327	268	0.101	268	0.993	298	0.871	298	0.41	298	0.137	298	1.082		268	1.041	268	0.605	268	0.313	268	0.233	298	1.548	298	1.043	298	0.619	298	0.434		268	0.433	268	0.295	268	0.117	268	0.508	298	0.495	298	0.364	298	0.183
		268.2	0.765	268.2	0.328	268.2	0.102	268.2	0.994	298.2	0.871	298.2	0.41	298.2	0.137	298.2	1.082		268.2	1.046	268.2	0.609	268.2	0.315	268.2	0.234	298.2	1.55	298.2	1.045	298.2	0.621	298.2	0.436		268.2	0.434	268.2	0.296	268.2	0.117	268.2	0.508	298.2	0.495	298.2	0.364	298.2	0.183
		268.4	0.767	268.4	0.328	268.4	0.102	268.4	0.996	298.4	0.872	298.4	0.41	298.4	0.138	298.4	1.082		268.4	1.051	268.4	0.612	268.4	0.317	268.4	0.236	298.4	1.552	298.4	1.048	298.4	0.623	298.4	0.437		268.4	0.435	268.4	0.296	268.4	0.118	268.4	0.509	298.4	0.495	298.4	0.365	298.4	0.184
		268.6	0.768	268.6	0.329	268.6	0.102	268.6	0.997	298.6	0.872	298.6	0.41	298.6	0.138	298.6	1.082		268.6	1.056	268.6	0.615	268.6	0.318	268.6	0.237	298.6	1.554	298.6	1.05	298.6	0.624	298.6	0.438		268.6	0.435	268.6	0.297	268.6	0.118	268.6	0.51	298.6	0.495	298.6	0.365	298.6	0.184
		268.8	0.769	268.8	0.33	268.8	0.102	268.8	0.998	298.8	0.872	298.8	0.411	298.8	0.138	298.8	1.082		268.8	1.061	268.8	0.619	268.8	0.32	268.8	0.239	298.8	1.557	298.8	1.052	298.8	0.626	298.8	0.44		268.8	0.436	268.8	0.297	268.8	0.119	268.8	0.51	298.8	0.495	298.8	0.365	298.8	0.184
		269	0.77	269	0.331	269	0.102	269	0.999	299	0.872	299	0.411	299	0.138	299	1.082		269	1.066	269	0.623	269	0.322	269	0.24	299	1.559	299	1.055	299	0.628	299	0.441		269	0.436	269	0.298	269	0.119	269	0.51	299	0.495	299	0.365	299	0.184
		269.2	0.771	269.2	0.332	269.2	0.102	269.2	1.001	299.2	0.873	299.2	0.411	299.2	0.138	299.2	1.082		269.2	1.071	269.2	0.626	269.2	0.324	269.2	0.242	299.2	1.561	299.2	1.057	299.2	0.629	299.2	0.442		269.2	0.436	269.2	0.298	269.2	0.119	269.2	0.511	299.2	0.495	299.2	0.366	299.2	0.185
		269.4	0.772	269.4	0.333	269.4	0.103	269.4	1.002	299.4	0.873	299.4	0.411	299.4	0.138	299.4	1.082		269.4	1.076	269.4	0.63	269.4	0.326	269.4	0.243	299.4	1.563	299.4	1.059	299.4	0.631	299.4	0.443		269.4	0.436	269.4	0.298	269.4	0.119	269.4	0.511	299.4	0.495	299.4	0.366	299.4	0.185
		269.6	0.773	269.6	0.334	269.6	0.103	269.6	1.003	299.6	0.873	299.6	0.412	299.6	0.138	299.6	1.082		269.6	1.081	269.6	0.634	269.6	0.328	269.6	0.244	299.6	1.565	299.6	1.062	299.6	0.633	299.6	0.445		269.6	0.437	269.6	0.299	269.6	0.12	269.6	0.511	299.6	0.495	299.6	0.366	299.6	0.185
		269.8	0.774	269.8	0.334	269.8	0.103	269.8	1.004	299.8	0.873	299.8	0.412	299.8	0.138	299.8	1.082		269.8	1.085	269.8	0.637	269.8	0.33	269.8	0.246	299.8	1.568	299.8	1.064	299.8	0.634	299.8	0.446		269.8	0.437	269.8	0.299	269.8	0.12	269.8	0.511	299.8	0.495	299.8	0.366	299.8	0.185
		270	0.775	270	0.335	270	0.103	270	1.004	300	0.874	300	0.412	300	0.139	300	1.082		270	1.09	270	0.641	270	0.332	270	0.247	300	1.57	300	1.066	300	0.636	300	0.447		270	0.437	270	0.299	270	0.121	270	0.512	300	0.495	300	0.367	300	0.186
		270.2	0.775	270.2	0.335	270.2	0.103	270.2	1.005	300.2	0.874	300.2	0.412	300.2	0.139	300.2	1.082		270.2	1.095	270.2	0.645	270.2	0.334	270.2	0.249	300.2	1.572	300.2	1.069	300.2	0.638	300.2	0.448		270.2	0.438	270.2	0.3	270.2	0.121	270.2	0.512	300.2	0.495	300.2	0.367	300.2	0.186
		270.4	0.776	270.4	0.336	270.4	0.103	270.4	1.006	300.4	0.874	300.4	0.412	300.4	0.139	300.4	1.082		270.4	1.1	270.4	0.648	270.4	0.336	270.4	0.25	300.4	1.574	300.4	1.071	300.4	0.639	300.4	0.45		270.4	0.438	270.4	0.301	270.4	0.122	270.4	0.513	300.4	0.496	300.4	0.367	300.4	0.186
		270.6	0.777	270.6	0.336	270.6	0.104	270.6	1.006	300.6	0.874	300.6	0.413	300.6	0.139	300.6	1.082		270.6	1.105	270.6	0.652	270.6	0.338	270.6	0.251	300.6	1.576	300.6	1.073	300.6	0.641	300.6	0.451		270.6	0.439	270.6	0.302	270.6	0.123	270.6	0.513	300.6	0.496	300.6	0.367	300.6	0.186
		270.8	0.778	270.8	0.337	270.8	0.104	270.8	1.007	300.8	0.874	300.8	0.413	300.8	0.139	300.8	1.083		270.8	1.11	270.8	0.655	270.8	0.34	270.8	0.253	300.8	1.578	300.8	1.075	300.8	0.643	300.8	0.452		270.8	0.44	270.8	0.303	270.8	0.124	270.8	0.514	300.8	0.496	300.8	0.368	300.8	0.187
		271	0.779	271	0.338	271	0.105	271	1.008	301	0.875	301	0.413	301	0.139	301	1.083		271	1.114	271	0.659	271	0.342	271	0.254	301	1.58	301	1.078	301	0.644	301	0.453		271	0.44	271	0.304	271	0.125	271	0.515	301	0.496	301	0.368	301	0.187
		271.2	0.78	271.2	0.339	271.2	0.105	271.2	1.009	301.2	0.875	301.2	0.413	301.2	0.139	301.2	1.083		271.2	1.119	271.2	0.662	271.2	0.345	271.2	0.255	301.2	1.583	301.2	1.08	301.2	0.646	301.2	0.455		271.2	0.441	271.2	0.306	271.2	0.126	271.2	0.516	301.2	0.496	301.2	0.368	301.2	0.187
		271.4	0.781	271.4	0.34	271.4	0.106	271.4	1.01	301.4	0.875	301.4	0.414	301.4	0.139	301.4	1.083		271.4	1.123	271.4	0.666	271.4	0.347	271.4	0.257	301.4	1.585	301.4	1.082	301.4	0.648	301.4	0.456		271.4	0.442	271.4	0.307	271.4	0.128	271.4	0.517	301.4	0.496	301.4	0.368	301.4	0.187
		271.6	0.782	271.6	0.341	271.6	0.106	271.6	1.011	301.6	0.875	301.6	0.414	301.6	0.139	301.6	1.083		271.6	1.128	271.6	0.669	271.6	0.349	271.6	0.258	301.6	1.587	301.6	1.084	301.6	0.649	301.6	0.457		271.6	0.443	271.6	0.308	271.6	0.129	271.6	0.518	301.6	0.496	301.6	0.368	301.6	0.188
		271.8	0.783	271.8	0.342	271.8	0.107	271.8	1.012	301.8	0.875	301.8	0.414	301.8	0.14	301.8	1.083		271.8	1.132	271.8	0.672	271.8	0.351	271.8	0.259	301.8	1.589	301.8	1.087	301.8	0.651	301.8	0.459		271.8	0.443	271.8	0.309	271.8	0.13	271.8	0.519	301.8	0.496	301.8	0.369	301.8	0.188
		272	0.784	272	0.343	272	0.107	272	1.014	302	0.876	302	0.414	302	0.14	302	1.083		272	1.136	272	0.676	272	0.353	272	0.261	302	1.591	302	1.089	302	0.653	302	0.46		272	0.444	272	0.31	272	0.131	272	0.52	302	0.496	302	0.369	302	0.188
		272.2	0.785	272.2	0.344	272.2	0.108	272.2	1.015	302.2	0.876	302.2	0.414	302.2	0.14	302.2	1.083		272.2	1.141	272.2	0.679	272.2	0.355	272.2	0.262	302.2	1.593	302.2	1.091	302.2	0.654	302.2	0.461		272.2	0.445	272.2	0.311	272.2	0.132	272.2	0.52	302.2	0.496	302.2	0.369	302.2	0.188
		272.4	0.787	272.4	0.345	272.4	0.108	272.4	1.016	302.4	0.876	302.4	0.415	302.4	0.14	302.4	1.083		272.4	1.145	272.4	0.682	272.4	0.358	272.4	0.263	302.4	1.595	302.4	1.093	302.4	0.656	302.4	0.462		272.4	0.446	272.4	0.311	272.4	0.132	272.4	0.521	302.4	0.496	302.4	0.369	302.4	0.189
		272.6	0.788	272.6	0.346	272.6	0.108	272.6	1.018	302.6	0.876	302.6	0.415	302.6	0.14	302.6	1.083		272.6	1.15	272.6	0.686	272.6	0.36	272.6	0.265	302.6	1.597	302.6	1.096	302.6	0.658	302.6	0.464		272.6	0.446	272.6	0.312	272.6	0.133	272.6	0.522	302.6	0.496	302.6	0.37	302.6	0.189
		272.8	0.789	272.8	0.347	272.8	0.109	272.8	1.019	302.8	0.876	302.8	0.415	302.8	0.14	302.8	1.083		272.8	1.154	272.8	0.689	272.8	0.362	272.8	0.266	302.8	1.599	302.8	1.098	302.8	0.659	302.8	0.465		272.8	0.447	272.8	0.313	272.8	0.134	272.8	0.522	302.8	0.496	302.8	0.37	302.8	0.189
		273	0.79	273	0.348	273	0.11	273	1.02	303	0.876	303	0.415	303	0.14	303	1.083		273	1.159	273	0.692	273	0.364	273	0.268	303	1.601	303	1.1	303	0.661	303	0.466		273	0.447	273	0.313	273	0.134	273	0.522	303	0.496	303	0.37	303	0.189
		273.2	0.791	273.2	0.349	273.2	0.11	273.2	1.022	303.2	0.877	303.2	0.415	303.2	0.14	303.2	1.083		273.2	1.163	273.2	0.696	273.2	0.367	273.2	0.269	303.2	1.603	303.2	1.102	303.2	0.663	303.2	0.467		273.2	0.448	273.2	0.313	273.2	0.134	273.2	0.523	303.2	0.496	303.2	0.37	303.2	0.19
		273.4	0.792	273.4	0.35	273.4	0.111	273.4	1.023	303.4	0.877	303.4	0.416	303.4	0.14	303.4	1.083		273.4	1.168	273.4	0.699	273.4	0.369	273.4	0.27	303.4	1.605	303.4	1.104	303.4	0.664	303.4	0.469		273.4	0.448	273.4	0.314	273.4	0.134	273.4	0.523	303.4	0.496	303.4	0.37	303.4	0.19
		273.6	0.793	273.6	0.351	273.6	0.111	273.6	1.024	303.6	0.877	303.6	0.416	303.6	0.14	303.6	1.083		273.6	1.172	273.6	0.703	273.6	0.371	273.6	0.272	303.6	1.607	303.6	1.107	303.6	0.666	303.6	0.47		273.6	0.448	273.6	0.314	273.6	0.135	273.6	0.523	303.6	0.496	303.6	0.371	303.6	0.19
		273.8	0.794	273.8	0.352	273.8	0.112	273.8	1.025	303.8	0.877	303.8	0.416	303.8	0.141	303.8	1.083		273.8	1.177	273.8	0.706	273.8	0.373	273.8	0.273	303.8	1.609	303.8	1.109	303.8	0.667	303.8	0.471		273.8	0.448	273.8	0.315	273.8	0.135	273.8	0.524	303.8	0.496	303.8	0.371	303.8	0.19
		274	0.794	274	0.352	274	0.112	274	1.025	304	0.877	304	0.416	304	0.141	304	1.083		274	1.181	274	0.709	274	0.375	274	0.274	304	1.611	304	1.111	304	0.669	304	0.472		274	0.448	274	0.315	274	0.135	274	0.524	304	0.496	304	0.371	304	0.19
		274.2	0.795	274.2	0.353	274.2	0.112	274.2	1.026	304.2	0.878	304.2	0.416	304.2	0.141	304.2	1.083		274.2	1.185	274.2	0.713	274.2	0.377	274.2	0.276	304.2	1.613	304.2	1.113	304.2	0.671	304.2	0.474		274.2	0.448	274.2	0.315	274.2	0.135	274.2	0.524	304.2	0.496	304.2	0.371	304.2	0.191
		274.4	0.796	274.4	0.354	274.4	0.112	274.4	1.027	304.4	0.878	304.4	0.417	304.4	0.141	304.4	1.083		274.4	1.19	274.4	0.716	274.4	0.379	274.4	0.277	304.4	1.615	304.4	1.115	304.4	0.672	304.4	0.475		274.4	0.448	274.4	0.316	274.4	0.135	274.4	0.524	304.4	0.496	304.4	0.371	304.4	0.191
		274.6	0.796	274.6	0.354	274.6	0.113	274.6	1.027	304.6	0.878	304.6	0.417	304.6	0.141	304.6	1.083		274.6	1.194	274.6	0.72	274.6	0.381	274.6	0.279	304.6	1.617	304.6	1.117	304.6	0.674	304.6	0.476		274.6	0.448	274.6	0.316	274.6	0.135	274.6	0.524	304.6	0.496	304.6	0.372	304.6	0.191
		274.8	0.797	274.8	0.355	274.8	0.113	274.8	1.027	304.8	0.878	304.8	0.417	304.8	0.141	304.8	1.083		274.8	1.198	274.8	0.723	274.8	0.383	274.8	0.28	304.8	1.619	304.8	1.12	304.8	0.675	304.8	0.477		274.8	0.449	274.8	0.316	274.8	0.135	274.8	0.524	304.8	0.497	304.8	0.372	304.8	0.191
		275	0.797	275	0.355	275	0.113	275	1.028	305	0.878	305	0.417	305	0.141	305	1.083		275	1.202	275	0.726	275	0.385	275	0.282	305	1.62	305	1.122	305	0.677	305	0.478		275	0.449	275	0.317	275	0.136	275	0.524	305	0.497	305	0.372	305	0.192
		275.2	0.798	275.2	0.356	275.2	0.114	275.2	1.029	305.2	0.878	305.2	0.417	305.2	0.141	305.2	1.083		275.2	1.206	275.2	0.73	275.2	0.387	275.2	0.283	305.2	1.622	305.2	1.124	305.2	0.679	305.2	0.48		275.2	0.449	275.2	0.317	275.2	0.136	275.2	0.525	305.2	0.497	305.2	0.372	305.2	0.192
		275.4	0.799	275.4	0.357	275.4	0.114	275.4	1.029	305.4	0.878	305.4	0.417	305.4	0.141	305.4	1.083		275.4	1.21	275.4	0.733	275.4	0.389	275.4	0.285	305.4	1.624	305.4	1.126	305.4	0.68	305.4	0.481		275.4	0.45	275.4	0.318	275.4	0.137	275.4	0.525	305.4	0.497	305.4	0.372	305.4	0.192
		275.6	0.8	275.6	0.357	275.6	0.114	275.6	1.03	305.6	0.879	305.6	0.418	305.6	0.141	305.6	1.083		275.6	1.214	275.6	0.736	275.6	0.391	275.6	0.286	305.6	1.626	305.6	1.128	305.6	0.682	305.6	0.482		275.6	0.45	275.6	0.318	275.6	0.138	275.6	0.525	305.6	0.497	305.6	0.373	305.6	0.192
		275.8	0.8	275.8	0.358	275.8	0.114	275.8	1.031	305.8	0.879	305.8	0.418	305.8	0.141	305.8	1.083		275.8	1.218	275.8	0.739	275.8	0.393	275.8	0.288	305.8	1.628	305.8	1.13	305.8	0.684	305.8	0.483		275.8	0.451	275.8	0.319	275.8	0.139	275.8	0.526	305.8	0.497	305.8	0.373	305.8	0.192
		276	0.801	276	0.358	276	0.114	276	1.032	306	0.879	306	0.418	306	0.142	306	1.083		276	1.222	276	0.743	276	0.395	276	0.289	306	1.63	306	1.132	306	0.685	306	0.485		276	0.452	276	0.319	276	0.14	276	0.526	306	0.497	306	0.373	306	0.193
		276.2	0.801	276.2	0.358	276.2	0.114	276.2	1.032	306.2	0.879	306.2	0.418	306.2	0.142	306.2	1.083		276.2	1.226	276.2	0.746	276.2	0.397	276.2	0.291	306.2	1.632	306.2	1.135	306.2	0.687	306.2	0.486		276.2	0.452	276.2	0.32	276.2	0.141	276.2	0.526	306.2	0.497	306.2	0.373	306.2	0.193
		276.4	0.802	276.4	0.359	276.4	0.114	276.4	1.033	306.4	0.879	306.4	0.418	306.4	0.142	306.4	1.083		276.4	1.23	276.4	0.749	276.4	0.399	276.4	0.292	306.4	1.634	306.4	1.137	306.4	0.688	306.4	0.487		276.4	0.453	276.4	0.32	276.4	0.142	276.4	0.527	306.4	0.497	306.4	0.373	306.4	0.193
		276.6	0.802	276.6	0.359	276.6	0.114	276.6	1.033	306.6	0.879	306.6	0.418	306.6	0.142	306.6	1.083		276.6	1.234	276.6	0.752	276.6	0.402	276.6	0.294	306.6	1.635	306.6	1.139	306.6	0.69	306.6	0.488		276.6	0.454	276.6	0.321	276.6	0.143	276.6	0.527	306.6	0.497	306.6	0.373	306.6	0.193
		276.8	0.803	276.8	0.359	276.8	0.114	276.8	1.034	306.8	0.879	306.8	0.419	306.8	0.142	306.8	1.083		276.8	1.238	276.8	0.755	276.8	0.404	276.8	0.295	306.8	1.637	306.8	1.141	306.8	0.691	306.8	0.49		276.8	0.455	276.8	0.322	276.8	0.144	276.8	0.528	306.8	0.497	306.8	0.374	306.8	0.193
		277	0.803	277	0.36	277	0.114	277	1.034	307	0.88	307	0.419	307	0.142	307	1.084		277	1.243	277	0.758	277	0.406	277	0.296	307	1.639	307	1.143	307	0.693	307	0.491		277	0.455	277	0.323	277	0.145	277	0.528	307	0.497	307	0.374	307	0.194
		277.2	0.804	277.2	0.361	277.2	0.114	277.2	1.035	307.2	0.88	307.2	0.419	307.2	0.142	307.2	1.084		277.2	1.247	277.2	0.761	277.2	0.408	277.2	0.298	307.2	1.641	307.2	1.145	307.2	0.695	307.2	0.492		277.2	0.456	277.2	0.323	277.2	0.146	277.2	0.529	307.2	0.497	307.2	0.374	307.2	0.194
		277.4	0.805	277.4	0.361	277.4	0.114	277.4	1.035	307.4	0.88	307.4	0.419	307.4	0.142	307.4	1.084		277.4	1.251	277.4	0.765	277.4	0.41	277.4	0.299	307.4	1.643	307.4	1.147	307.4	0.696	307.4	0.493		277.4	0.456	277.4	0.324	277.4	0.146	277.4	0.53	307.4	0.497	307.4	0.374	307.4	0.194
		277.6	0.805	277.6	0.362	277.6	0.114	277.6	1.036	307.6	0.88	307.6	0.419	307.6	0.142	307.6	1.084		277.6	1.255	277.6	0.768	277.6	0.411	277.6	0.301	307.6	1.644	307.6	1.149	307.6	0.698	307.6	0.494		277.6	0.457	277.6	0.325	277.6	0.147	277.6	0.53	307.6	0.497	307.6	0.374	307.6	0.194
		277.8	0.806	277.8	0.363	277.8	0.114	277.8	1.037	307.8	0.88	307.8	0.419	307.8	0.142	307.8	1.084		277.8	1.258	277.8	0.771	277.8	0.413	277.8	0.302	307.8	1.646	307.8	1.151	307.8	0.699	307.8	0.496		277.8	0.457	277.8	0.325	277.8	0.147	277.8	0.531	307.8	0.497	307.8	0.374	307.8	0.195
		278	0.806	278	0.364	278	0.114	278	1.037	308	0.88	308	0.42	308	0.142	308	1.084		278	1.262	278	0.774	278	0.415	278	0.303	308	1.648	308	1.153	308	0.701	308	0.497		278	0.457	278	0.326	278	0.147	278	0.531	308	0.497	308	0.375	308	0.195
		278.2	0.807	278.2	0.364	278.2	0.114	278.2	1.037	308.2	0.88	308.2	0.42	308.2	0.143	308.2	1.084		278.2	1.266	278.2	0.777	278.2	0.417	278.2	0.305	308.2	1.65	308.2	1.155	308.2	0.703	308.2	0.498		278.2	0.458	278.2	0.326	278.2	0.147	278.2	0.531	308.2	0.497	308.2	0.375	308.2	0.195
		278.4	0.807	278.4	0.365	278.4	0.114	278.4	1.038	308.4	0.881	308.4	0.42	308.4	0.143	308.4	1.084		278.4	1.269	278.4	0.78	278.4	0.419	278.4	0.306	308.4	1.651	308.4	1.157	308.4	0.704	308.4	0.499		278.4	0.458	278.4	0.327	278.4	0.147	278.4	0.531	308.4	0.497	308.4	0.375	308.4	0.195
		278.6	0.808	278.6	0.366	278.6	0.115	278.6	1.038	308.6	0.881	308.6	0.42	308.6	0.143	308.6	1.084		278.6	1.273	278.6	0.783	278.6	0.421	278.6	0.307	308.6	1.653	308.6	1.159	308.6	0.706	308.6	0.501		278.6	0.458	278.6	0.327	278.6	0.147	278.6	0.531	308.6	0.497	308.6	0.375	308.6	0.195
		278.8	0.809	278.8	0.367	278.8	0.115	278.8	1.039	308.8	0.881	308.8	0.42	308.8	0.143	308.8	1.084		278.8	1.277	278.8	0.787	278.8	0.423	278.8	0.309	308.8	1.655	308.8	1.162	308.8	0.707	308.8	0.502		278.8	0.458	278.8	0.327	278.8	0.147	278.8	0.532	308.8	0.497	308.8	0.375	308.8	0.196
		279	0.809	279	0.368	279	0.115	279	1.04	309	0.881	309	0.42	309	0.143	309	1.084		279	1.28	279	0.79	279	0.425	279	0.31	309	1.657	309	1.164	309	0.709	309	0.503		279	0.459	279	0.328	279	0.148	279	0.532	309	0.497	309	0.375	309	0.196
		279.2	0.81	279.2	0.369	279.2	0.116	279.2	1.04	309.2	0.881	309.2	0.42	309.2	0.143	309.2	1.084		279.2	1.284	279.2	0.793	279.2	0.428	279.2	0.311	309.2	1.658	309.2	1.166	309.2	0.71	309.2	0.504		279.2	0.459	279.2	0.328	279.2	0.148	279.2	0.532	309.2	0.497	309.2	0.376	309.2	0.196
		279.4	0.811	279.4	0.369	279.4	0.116	279.4	1.041	309.4	0.881	309.4	0.421	309.4	0.143	309.4	1.084		279.4	1.288	279.4	0.797	279.4	0.43	279.4	0.313	309.4	1.66	309.4	1.168	309.4	0.712	309.4	0.505		279.4	0.46	279.4	0.328	279.4	0.148	279.4	0.533	309.4	0.497	309.4	0.376	309.4	0.196
		279.6	0.811	279.6	0.37	279.6	0.117	279.6	1.042	309.6	0.881	309.6	0.421	309.6	0.143	309.6	1.084		279.6	1.292	279.6	0.8	279.6	0.432	279.6	0.314	309.6	1.662	309.6	1.17	309.6	0.713	309.6	0.507		279.6	0.46	279.6	0.328	279.6	0.148	279.6	0.533	309.6	0.497	309.6	0.376	309.6	0.196
		279.8	0.812	279.8	0.37	279.8	0.117	279.8	1.042	309.8	0.881	309.8	0.421	309.8	0.143	309.8	1.084		279.8	1.296	279.8	0.804	279.8	0.435	279.8	0.316	309.8	1.663	309.8	1.172	309.8	0.715	309.8	0.508		279.8	0.46	279.8	0.329	279.8	0.149	279.8	0.533	309.8	0.497	309.8	0.376	309.8	0.197
		280	0.812	280	0.371	280	0.118	280	1.043	310	0.881	310	0.421	310	0.143	310	1.084		280	1.299	280	0.807	280	0.437	280	0.317	310	1.665	310	1.174	310	0.717	310	0.509		280	0.461	280	0.329	280	0.149	280	0.533	310	0.497	310	0.376	310	0.197
		280.2	0.813	280.2	0.371	280.2	0.118	280.2	1.044	310.2	0.882	310.2	0.421	310.2	0.143	310.2	1.084		280.2	1.303	280.2	0.81	280.2	0.439	280.2	0.319	310.2	1.667	310.2	1.176	310.2	0.718	310.2	0.51		280.2	0.461	280.2	0.329	280.2	0.149	280.2	0.533	310.2	0.497	310.2	0.376	310.2	0.197
		280.4	0.813	280.4	0.372	280.4	0.118	280.4	1.045	310.4	0.882	310.4	0.421	310.4	0.143	310.4	1.084		280.4	1.306	280.4	0.813	280.4	0.441	280.4	0.32	310.4	1.669	310.4	1.178	310.4	0.72	310.4	0.511		280.4	0.461	280.4	0.33	280.4	0.15	280.4	0.534	310.4	0.497	310.4	0.377	310.4	0.197
		280.6	0.814	280.6	0.373	280.6	0.119	280.6	1.046	310.6	0.882	310.6	0.421	310.6	0.143	310.6	1.084		280.6	1.31	280.6	0.816	280.6	0.443	280.6	0.321	310.6	1.67	310.6	1.18	310.6	0.721	310.6	0.513		280.6	0.462	280.6	0.33	280.6	0.15	280.6	0.534	310.6	0.497	310.6	0.377	310.6	0.197
		280.8	0.815	280.8	0.373	280.8	0.119	280.8	1.047	310.8	0.882	310.8	0.422	310.8	0.144	310.8	1.084		280.8	1.313	280.8	0.819	280.8	0.445	280.8	0.323	310.8	1.672	310.8	1.182	310.8	0.723	310.8	0.514		280.8	0.462	280.8	0.331	280.8	0.151	280.8	0.535	310.8	0.497	310.8	0.377	310.8	0.197
		281	0.815	281	0.374	281	0.119	281	1.048	311	0.882	311	0.422	311	0.144	311	1.084		281	1.317	281	0.822	281	0.447	281	0.324	311	1.673	311	1.184	311	0.724	311	0.515		281	0.462	281	0.332	281	0.152	281	0.535	311	0.497	311	0.377	311	0.198
		281.2	0.816	281.2	0.374	281.2	0.119	281.2	1.048	311.2	0.882	311.2	0.422	311.2	0.144	311.2	1.084		281.2	1.32	281.2	0.825	281.2	0.449	281.2	0.326	311.2	1.675	311.2	1.186	311.2	0.726	311.2	0.516		281.2	0.463	281.2	0.332	281.2	0.152	281.2	0.536	311.2	0.497	311.2	0.377	311.2	0.198
		281.4	0.817	281.4	0.374	281.4	0.119	281.4	1.049	311.4	0.882	311.4	0.422	311.4	0.144	311.4	1.084		281.4	1.323	281.4	0.827	281.4	0.451	281.4	0.327	311.4	1.677	311.4	1.188	311.4	0.727	311.4	0.517		281.4	0.463	281.4	0.333	281.4	0.153	281.4	0.536	311.4	0.497	311.4	0.377	311.4	0.198
		281.6	0.817	281.6	0.375	281.6	0.119	281.6	1.049	311.6	0.882	311.6	0.422	311.6	0.144	311.6	1.084		281.6	1.327	281.6	0.83	281.6	0.453	281.6	0.329	311.6	1.678	311.6	1.19	311.6	0.729	311.6	0.519		281.6	0.464	281.6	0.333	281.6	0.154	281.6	0.537	311.6	0.497	311.6	0.377	311.6	0.198
		281.8	0.818	281.8	0.375	281.8	0.119	281.8	1.05	311.8	0.882	311.8	0.422	311.8	0.144	311.8	1.084		281.8	1.33	281.8	0.833	281.8	0.455	281.8	0.33	311.8	1.68	311.8	1.192	311.8	0.73	311.8	0.52		281.8	0.464	281.8	0.333	281.8	0.154	281.8	0.537	311.8	0.497	311.8	0.378	311.8	0.198
		282	0.819	282	0.376	282	0.12	282	1.05	312	0.883	312	0.422	312	0.144	312	1.084		282	1.333	282	0.835	282	0.456	282	0.332	312	1.682	312	1.194	312	0.732	312	0.521		282	0.465	282	0.334	282	0.155	282	0.538	312	0.497	312	0.378	312	0.199
		282.2	0.82	282.2	0.377	282.2	0.12	282.2	1.051	312.2	0.883	312.2	0.422	312.2	0.144	312.2	1.084		282.2	1.336	282.2	0.838	282.2	0.458	282.2	0.333	312.2	1.683	312.2	1.195	312.2	0.733	312.2	0.522		282.2	0.465	282.2	0.334	282.2	0.155	282.2	0.538	312.2	0.498	312.2	0.378	312.2	0.199
		282.4	0.82	282.4	0.377	282.4	0.12	282.4	1.052	312.4	0.883	312.4	0.423	312.4	0.144	312.4	1.084		282.4	1.34	282.4	0.841	282.4	0.46	282.4	0.334	312.4	1.685	312.4	1.197	312.4	0.735	312.4	0.523		282.4	0.465	282.4	0.335	282.4	0.156	282.4	0.539	312.4	0.498	312.4	0.378	312.4	0.199
		282.6	0.821	282.6	0.378	282.6	0.121	282.6	1.052	312.6	0.883	312.6	0.423	312.6	0.144	312.6	1.084		282.6	1.343	282.6	0.844	282.6	0.462	282.6	0.336	312.6	1.686	312.6	1.199	312.6	0.737	312.6	0.525		282.6	0.465	282.6	0.335	282.6	0.157	282.6	0.539	312.6	0.498	312.6	0.378	312.6	0.199
		282.8	0.822	282.8	0.379	282.8	0.121	282.8	1.053	312.8	0.883	312.8	0.423	312.8	0.144	312.8	1.084		282.8	1.347	282.8	0.848	282.8	0.464	282.8	0.337	312.8	1.688	312.8	1.201	312.8	0.738	312.8	0.526		282.8	0.466	282.8	0.335	282.8	0.157	282.8	0.539	312.8	0.498	312.8	0.378	312.8	0.199
		283	0.822	283	0.379	283	0.122	283	1.053	313	0.883	313	0.423	313	0.144	313	1.084		283	1.35	283	0.851	283	0.466	283	0.339	313	1.689	313	1.203	313	0.74	313	0.527		283	0.466	283	0.335	283	0.157	283	0.54	313	0.498	313	0.378	313	0.199
		283.2	0.823	283.2	0.38	283.2	0.122	283.2	1.054	313.2	0.883	313.2	0.423	313.2	0.144	313.2	1.084		283.2	1.354	283.2	0.854	283.2	0.469	283.2	0.34	313.2	1.691	313.2	1.205	313.2	0.741	313.2	0.528		283.2	0.466	283.2	0.335	283.2	0.157	283.2	0.54	313.2	0.498	313.2	0.379	313.2	0.2
		283.4	0.824	283.4	0.38	283.4	0.122	283.4	1.054	313.4	0.883	313.4	0.423	313.4	0.144	313.4	1.084		283.4	1.357	283.4	0.857	283.4	0.471	283.4	0.341	313.4	1.692	313.4	1.207	313.4	0.743	313.4	0.529		283.4	0.466	283.4	0.335	283.4	0.158	283.4	0.54	313.4	0.498	313.4	0.379	313.4	0.2
		283.6	0.824	283.6	0.381	283.6	0.123	283.6	1.054	313.6	0.883	313.6	0.423	313.6	0.145	313.6	1.084		283.6	1.36	283.6	0.86	283.6	0.473	283.6	0.342	313.6	1.694	313.6	1.209	313.6	0.744	313.6	0.531		283.6	0.466	283.6	0.336	283.6	0.158	283.6	0.54	313.6	0.498	313.6	0.379	313.6	0.2
		283.8	0.825	283.8	0.381	283.8	0.123	283.8	1.054	313.8	0.883	313.8	0.423	313.8	0.145	313.8	1.084		283.8	1.364	283.8	0.864	283.8	0.475	283.8	0.343	313.8	1.696	313.8	1.211	313.8	0.746	313.8	0.532		283.8	0.466	283.8	0.336	283.8	0.158	283.8	0.539	313.8	0.498	313.8	0.379	313.8	0.2
		284	0.825	284	0.381	284	0.123	284	1.054	314	0.883	314	0.423	314	0.145	314	1.084		284	1.367	284	0.867	284	0.477	284	0.345	314	1.697	314	1.213	314	0.747	314	0.533		284	0.467	284	0.336	284	0.158	284	0.54	314	0.498	314	0.379	314	0.2
		284.2	0.825	284.2	0.382	284.2	0.123	284.2	1.054	314.2	0.884	314.2	0.424	314.2	0.145	314.2	1.084		284.2	1.37	284.2	0.87	284.2	0.479	284.2	0.346	314.2	1.699	314.2	1.215	314.2	0.749	314.2	0.534		284.2	0.467	284.2	0.337	284.2	0.158	284.2	0.54	314.2	0.498	314.2	0.379	314.2	0.201
		284.4	0.825	284.4	0.382	284.4	0.123	284.4	1.054	314.4	0.884	314.4	0.424	314.4	0.145	314.4	1.084		284.4	1.374	284.4	0.873	284.4	0.482	284.4	0.347	314.4	1.7	314.4	1.217	314.4	0.75	314.4	0.535		284.4	0.468	284.4	0.337	284.4	0.159	284.4	0.54	314.4	0.498	314.4	0.379	314.4	0.201
		284.6	0.826	284.6	0.382	284.6	0.122	284.6	1.054	314.6	0.884	314.6	0.424	314.6	0.145	314.6	1.084		284.6	1.377	284.6	0.876	284.6	0.484	284.6	0.349	314.6	1.702	314.6	1.219	314.6	0.752	314.6	0.536		284.6	0.468	284.6	0.338	284.6	0.159	284.6	0.541	314.6	0.498	314.6	0.38	314.6	0.201
		284.8	0.826	284.8	0.382	284.8	0.122	284.8	1.054	314.8	0.884	314.8	0.424	314.8	0.145	314.8	1.084		284.8	1.38	284.8	0.879	284.8	0.486	284.8	0.35	314.8	1.703	314.8	1.22	314.8	0.753	314.8	0.538		284.8	0.469	284.8	0.339	284.8	0.16	284.8	0.541	314.8	0.498	314.8	0.38	314.8	0.201
		285	0.826	285	0.382	285	0.122	285	1.054	315	0.884	315	0.424	315	0.145	315	1.084		285	1.383	285	0.882	285	0.488	285	0.352	315	1.705	315	1.222	315	0.755	315	0.539		285	0.47	285	0.339	285	0.16	285	0.542	315	0.498	315	0.38	315	0.201
		285.2	0.825	285.2	0.381	285.2	0.121	285.2	1.054	315.2	0.884	315.2	0.424	315.2	0.145	315.2	1.084		285.2	1.386	285.2	0.884	285.2	0.49	285.2	0.353	315.2	1.706	315.2	1.224	315.2	0.756	315.2	0.54		285.2	0.47	285.2	0.34	285.2	0.161	285.2	0.542	315.2	0.498	315.2	0.38	315.2	0.201
		285.4	0.826	285.4	0.381	285.4	0.121	285.4	1.054	315.4	0.884	315.4	0.424	315.4	0.145	315.4	1.084		285.4	1.389	285.4	0.887	285.4	0.492	285.4	0.355	315.4	1.707	315.4	1.226	315.4	0.758	315.4	0.541		285.4	0.471	285.4	0.34	285.4	0.161	285.4	0.542	315.4	0.498	315.4	0.38	315.4	0.202
		285.6	0.826	285.6	0.381	285.6	0.121	285.6	1.055	315.6	0.884	315.6	0.424	315.6	0.145	315.6	1.084		285.6	1.392	285.6	0.89	285.6	0.493	285.6	0.356	315.6	1.709	315.6	1.228	315.6	0.759	315.6	0.542		285.6	0.472	285.6	0.34	285.6	0.162	285.6	0.543	315.6	0.498	315.6	0.38	315.6	0.202
		285.8	0.826	285.8	0.381	285.8	0.121	285.8	1.055	315.8	0.884	315.8	0.424	315.8	0.145	315.8	1.084		285.8	1.396	285.8	0.892	285.8	0.495	285.8	0.357	315.8	1.71	315.8	1.23	315.8	0.761	315.8	0.544		285.8	0.472	285.8	0.341	285.8	0.163	285.8	0.544	315.8	0.498	315.8	0.38	315.8	0.202
		286	0.826	286	0.382	286	0.121	286	1.056	316	0.884	316	0.425	316	0.145	316	1.084		286	1.398	286	0.895	286	0.497	286	0.359	316	1.712	316	1.232	316	0.762	316	0.545		286	0.473	286	0.341	286	0.163	286	0.544	316	0.498	316	0.38	316	0.202
		286.2	0.826	286.2	0.382	286.2	0.121	286.2	1.057	316.2	0.884	316.2	0.425	316.2	0.145	316.2	1.084		286.2	1.401	286.2	0.897	286.2	0.498	286.2	0.36	316.2	1.713	316.2	1.234	316.2	0.764	316.2	0.546		286.2	0.473	286.2	0.341	286.2	0.164	286.2	0.544	316.2	0.498	316.2	0.38	316.2	0.202
		286.4	0.827	286.4	0.383	286.4	0.121	286.4	1.057	316.4	0.884	316.4	0.425	316.4	0.145	316.4	1.084		286.4	1.404	286.4	0.9	286.4	0.5	286.4	0.362	316.4	1.715	316.4	1.235	316.4	0.765	316.4	0.547		286.4	0.473	286.4	0.342	286.4	0.164	286.4	0.545	316.4	0.498	316.4	0.381	316.4	0.202
		286.6	0.827	286.6	0.384	286.6	0.122	286.6	1.058	316.6	0.884	316.6	0.425	316.6	0.146	316.6	1.084		286.6	1.407	286.6	0.902	286.6	0.502	286.6	0.363	316.6	1.716	316.6	1.237	316.6	0.767	316.6	0.548		286.6	0.473	286.6	0.342	286.6	0.165	286.6	0.545	316.6	0.498	316.6	0.381	316.6	0.203
		286.8	0.828	286.8	0.384	286.8	0.122	286.8	1.059	316.8	0.885	316.8	0.425	316.8	0.146	316.8	1.084		286.8	1.41	286.8	0.905	286.8	0.503	286.8	0.365	316.8	1.718	316.8	1.239	316.8	0.768	316.8	0.549		286.8	0.474	286.8	0.343	286.8	0.165	286.8	0.546	316.8	0.498	316.8	0.381	316.8	0.203
		287	0.828	287	0.385	287	0.123	287	1.059	317	0.885	317	0.425	317	0.146	317	1.084		287	1.413	287	0.908	287	0.505	287	0.366	317	1.719	317	1.241	317	0.77	317	0.551		287	0.474	287	0.343	287	0.165	287	0.546	317	0.498	317	0.381	317	0.203
		287.2	0.829	287.2	0.386	287.2	0.124	287.2	1.06	317.2	0.885	317.2	0.425	317.2	0.146	317.2	1.084		287.2	1.415	287.2	0.91	287.2	0.507	287.2	0.367	317.2	1.72	317.2	1.243	317.2	0.771	317.2	0.552		287.2	0.474	287.2	0.343	287.2	0.166	287.2	0.546	317.2	0.498	317.2	0.381	317.2	0.203
		287.4	0.829	287.4	0.386	287.4	0.124	287.4	1.06	317.4	0.885	317.4	0.425	317.4	0.146	317.4	1.084		287.4	1.418	287.4	0.913	287.4	0.509	287.4	0.368	317.4	1.722	317.4	1.245	317.4	0.772	317.4	0.553		287.4	0.474	287.4	0.344	287.4	0.166	287.4	0.546	317.4	0.498	317.4	0.381	317.4	0.203
		287.6	0.83	287.6	0.387	287.6	0.125	287.6	1.06	317.6	0.885	317.6	0.425	317.6	0.146	317.6	1.084		287.6	1.421	287.6	0.916	287.6	0.511	287.6	0.369	317.6	1.723	317.6	1.246	317.6	0.774	317.6	0.554		287.6	0.474	287.6	0.344	287.6	0.166	287.6	0.546	317.6	0.498	317.6	0.381	317.6	0.203
		287.8	0.831	287.8	0.388	287.8	0.125	287.8	1.061	317.8	0.885	317.8	0.425	317.8	0.146	317.8	1.084		287.8	1.424	287.8	0.919	287.8	0.513	287.8	0.371	317.8	1.725	317.8	1.248	317.8	0.775	317.8	0.555		287.8	0.474	287.8	0.345	287.8	0.167	287.8	0.546	317.8	0.498	317.8	0.381	317.8	0.204
		288	0.832	288	0.389	288	0.125	288	1.061	318	0.885	318	0.426	318	0.146	318	1.084		288	1.426	288	0.922	288	0.515	288	0.372	318	1.726	318	1.25	318	0.777	318	0.556		288	0.474	288	0.345	288	0.167	288	0.547	318	0.498	318	0.382	318	0.204
		288.2	0.833	288.2	0.389	288.2	0.126	288.2	1.062	318.2	0.885	318.2	0.426	318.2	0.146	318.2	1.084		288.2	1.429	288.2	0.925	288.2	0.517	288.2	0.373	318.2	1.727	318.2	1.252	318.2	0.778	318.2	0.558		288.2	0.475	288.2	0.346	288.2	0.168	288.2	0.547	318.2	0.498	318.2	0.382	318.2	0.204
		288.4	0.833	288.4	0.39	288.4	0.126	288.4	1.062	318.4	0.885	318.4	0.426	318.4	0.146	318.4	1.084		288.4	1.431	288.4	0.927	288.4	0.519	288.4	0.374	318.4	1.729	318.4	1.254	318.4	0.78	318.4	0.559		288.4	0.475	288.4	0.346	288.4	0.168	288.4	0.547	318.4	0.498	318.4	0.382	318.4	0.204
		288.6	0.834	288.6	0.391	288.6	0.126	288.6	1.063	318.6	0.885	318.6	0.426	318.6	0.146	318.6	1.084		288.6	1.434	288.6	0.93	288.6	0.521	288.6	0.376	318.6	1.73	318.6	1.256	318.6	0.781	318.6	0.56		288.6	0.475	288.6	0.347	288.6	0.168	288.6	0.548	318.6	0.498	318.6	0.382	318.6	0.204
		288.8	0.835	288.8	0.391	288.8	0.126	288.8	1.063	318.8	0.885	318.8	0.426	318.8	0.146	318.8	1.084		288.8	1.436	288.8	0.932	288.8	0.523	288.8	0.377	318.8	1.731	318.8	1.257	318.8	0.783	318.8	0.561		288.8	0.475	288.8	0.347	288.8	0.169	288.8	0.548	318.8	0.498	318.8	0.382	318.8	0.204
		289	0.835	289	0.392	289	0.126	289	1.064	319	0.885	319	0.426	319	0.146	319	1.084		289	1.439	289	0.935	289	0.525	289	0.378	319	1.733	319	1.259	319	0.784	319	0.562		289	0.475	289	0.347	289	0.169	289	0.548	319	0.498	319	0.382	319	0.204
		289.2	0.836	289.2	0.392	289.2	0.127	289.2	1.064	319.2	0.885	319.2	0.426	319.2	0.146	319.2	1.084		289.2	1.442	289.2	0.937	289.2	0.527	289.2	0.38	319.2	1.734	319.2	1.261	319.2	0.786	319.2	0.563		289.2	0.475	289.2	0.348	289.2	0.169	289.2	0.548	319.2	0.498	319.2	0.382	319.2	0.205
		289.4	0.837	289.4	0.393	289.4	0.127	289.4	1.065	319.4	0.885	319.4	0.426	319.4	0.146	319.4	1.084		289.4	1.444	289.4	0.94	289.4	0.53	289.4	0.381	319.4	1.735	319.4	1.263	319.4	0.787	319.4	0.565		289.4	0.475	289.4	0.348	289.4	0.17	289.4	0.548	319.4	0.498	319.4	0.382	319.4	0.205
		289.6	0.837	289.6	0.394	289.6	0.127	289.6	1.066	319.6	0.885	319.6	0.426	319.6	0.146	319.6	1.084		289.6	1.447	289.6	0.943	289.6	0.532	289.6	0.383	319.6	1.737	319.6	1.264	319.6	0.789	319.6	0.566		289.6	0.475	289.6	0.348	289.6	0.17	289.6	0.549	319.6	0.498	319.6	0.382	319.6	0.205
		289.8	0.838	289.8	0.394	289.8	0.127	289.8	1.066	319.8	0.886	319.8	0.426	319.8	0.146	319.8	1.084		289.8	1.45	289.8	0.946	289.8	0.534	289.8	0.384	319.8	1.738	319.8	1.266	319.8	0.79	319.8	0.567		289.8	0.475	289.8	0.349	289.8	0.17	289.8	0.549	319.8	0.498	319.8	0.382	319.8	0.205
		290	0.838	290	0.395	290	0.127	290	1.067	320	0.886	320	0.426	320	0.146	320	1.084		290	1.452	290	0.948	290	0.537	290	0.386	320	1.739	320	1.268	320	0.791	320	0.568		290	0.476	290	0.349	290	0.171	290	0.55	320	0.498	320	0.383	320	0.205
		290.2	0.839	290.2	0.395	290.2	0.127	290.2	1.067	320.2	0.886	320.2	0.427	320.2	0.147	320.2	1.084		290.2	1.455	290.2	0.951	290.2	0.539	290.2	0.387	320.2	1.741	320.2	1.27	320.2	0.793	320.2	0.569		290.2	0.476	290.2	0.349	290.2	0.171	290.2	0.55	320.2	0.498	320.2	0.383	320.2	0.205
		290.4	0.839	290.4	0.395	290.4	0.127	290.4	1.068	320.4	0.886	320.4	0.427	320.4	0.147	320.4	1.084		290.4	1.458	290.4	0.954	290.4	0.541	290.4	0.389	320.4	1.742	320.4	1.272	320.4	0.794	320.4	0.57		290.4	0.477	290.4	0.35	290.4	0.171	290.4	0.55	320.4	0.498	320.4	0.383	320.4	0.206
		290.6	0.839	290.6	0.396	290.6	0.127	290.6	1.068	320.6	0.886	320.6	0.427	320.6	0.147	320.6	1.084		290.6	1.461	290.6	0.957	290.6	0.543	290.6	0.39	320.6	1.743	320.6	1.273	320.6	0.796	320.6	0.571		290.6	0.477	290.6	0.35	290.6	0.171	290.6	0.55	320.6	0.498	320.6	0.383	320.6	0.206
		290.8	0.839	290.8	0.396	290.8	0.127	290.8	1.068	320.8	0.886	320.8	0.427	320.8	0.147	320.8	1.084		290.8	1.463	290.8	0.96	290.8	0.545	290.8	0.392	320.8	1.744	320.8	1.275	320.8	0.797	320.8	0.573		290.8	0.477	290.8	0.35	290.8	0.172	290.8	0.551	320.8	0.498	320.8	0.383	320.8	0.206
		291	0.839	291	0.396	291	0.127	291	1.068	321	0.886	321	0.427	321	0.147	321	1.084		291	1.466	291	0.963	291	0.547	291	0.393	321	1.746	321	1.277	321	0.799	321	0.574		291	0.477	291	0.351	291	0.172	291	0.551	321	0.498	321	0.383	321	0.206
		291.2	0.839	291.2	0.396	291.2	0.127	291.2	1.069	321.2	0.886	321.2	0.427	321.2	0.147	321.2	1.084		291.2	1.469	291.2	0.966	291.2	0.548	291.2	0.394	321.2	1.747	321.2	1.279	321.2	0.8	321.2	0.575		291.2	0.478	291.2	0.351	291.2	0.172	291.2	0.551	321.2	0.498	321.2	0.383	321.2	0.206
		291.4	0.84	291.4	0.396	291.4	0.127	291.4	1.069	321.4	0.886	321.4	0.427	321.4	0.147	321.4	1.084		291.4	1.471	291.4	0.968	291.4	0.55	291.4	0.396	321.4	1.748	321.4	1.28	321.4	0.801	321.4	0.576		291.4	0.478	291.4	0.352	291.4	0.173	291.4	0.552	321.4	0.498	321.4	0.383	321.4	0.206
		291.6	0.84	291.6	0.396	291.6	0.127	291.6	1.069	321.6	0.886	321.6	0.427	321.6	0.147	321.6	1.084		291.6	1.474	291.6	0.971	291.6	0.552	291.6	0.397	321.6	1.75	321.6	1.282	321.6	0.803	321.6	0.577		291.6	0.478	291.6	0.352	291.6	0.173	291.6	0.552	321.6	0.498	321.6	0.383	321.6	0.206
		291.8	0.84	291.8	0.395	291.8	0.127	291.8	1.069	321.8	0.886	321.8	0.427	321.8	0.147	321.8	1.084		291.8	1.477	291.8	0.973	291.8	0.554	291.8	0.398	321.8	1.751	321.8	1.284	321.8	0.804	321.8	0.578		291.8	0.479	291.8	0.352	291.8	0.174	291.8	0.552	321.8	0.498	321.8	0.383	321.8	0.207
		292	0.84	292	0.395	292	0.127	292	1.069	322	0.886	322	0.427	322	0.147	322	1.084		292	1.479	292	0.976	292	0.555	292	0.4	322	1.752	322	1.285	322	0.806	322	0.579		292	0.479	292	0.353	292	0.175	292	0.553	322	0.498	322	0.384	322	0.207
		292.2	0.84	292.2	0.395	292.2	0.127	292.2	1.069	322.2	0.886	322.2	0.427	322.2	0.147	322.2	1.084		292.2	1.482	292.2	0.978	292.2	0.557	292.2	0.401	322.2	1.753	322.2	1.287	322.2	0.807	322.2	0.581		292.2	0.479	292.2	0.353	292.2	0.175	292.2	0.553	322.2	0.498	322.2	0.384	322.2	0.207
		292.4	0.84	292.4	0.396	292.4	0.127	292.4	1.069	322.4	0.886	322.4	0.427	322.4	0.147	322.4	1.084		292.4	1.484	292.4	0.98	292.4	0.559	292.4	0.402	322.4	1.754	322.4	1.289	322.4	0.809	322.4	0.582		292.4	0.479	292.4	0.354	292.4	0.176	292.4	0.553	322.4	0.498	322.4	0.384	322.4	0.207
		292.6	0.841	292.6	0.396	292.6	0.127	292.6	1.07	322.6	0.886	322.6	0.428	322.6	0.147	322.6	1.084		292.6	1.487	292.6	0.982	292.6	0.56	292.6	0.403	322.6	1.756	322.6	1.291	322.6	0.81	322.6	0.583		292.6	0.479	292.6	0.354	292.6	0.176	292.6	0.553	322.6	0.498	322.6	0.384	322.6	0.207
		292.8	0.841	292.8	0.396	292.8	0.127	292.8	1.07	322.8	0.886	322.8	0.428	322.8	0.147	322.8	1.084		292.8	1.489	292.8	0.985	292.8	0.562	292.8	0.404	322.8	1.757	322.8	1.292	322.8	0.811	322.8	0.584		292.8	0.48	292.8	0.355	292.8	0.177	292.8	0.554	322.8	0.498	322.8	0.384	322.8	0.207
		293	0.841	293	0.397	293	0.128	293	1.07	323	0.886	323	0.428	323	0.147	323	1.084		293	1.492	293	0.987	293	0.564	293	0.406	323	1.758	323	1.294	323	0.813	323	0.585		293	0.48	293	0.355	293	0.177	293	0.554	323	0.498	323	0.384	323	0.207
		293.2	0.842	293.2	0.397	293.2	0.128	293.2	1.07	323.2	0.886	323.2	0.428	323.2	0.147	323.2	1.084		293.2	1.494	293.2	0.99	293.2	0.566	293.2	0.407	323.2	1.759	323.2	1.296	323.2	0.814	323.2	0.586		293.2	0.48	293.2	0.356	293.2	0.178	293.2	0.554	323.2	0.498	323.2	0.384	323.2	0.208
		293.4	0.842	293.4	0.398	293.4	0.128	293.4	1.071	323.4	0.887	323.4	0.428	323.4	0.147	323.4	1.084		293.4	1.497	293.4	0.993	293.4	0.568	293.4	0.408	323.4	1.761	323.4	1.297	323.4	0.816	323.4	0.587		293.4	0.481	293.4	0.356	293.4	0.178	293.4	0.555	323.4	0.498	323.4	0.384	323.4	0.208
		293.6	0.843	293.6	0.399	293.6	0.129	293.6	1.071	323.6	0.887	323.6	0.428	323.6	0.147	323.6	1.084		293.6	1.5	293.6	0.995	293.6	0.57	293.6	0.41	323.6	1.762	323.6	1.299	323.6	0.817	323.6	0.589		293.6	0.481	293.6	0.357	293.6	0.178	293.6	0.555	323.6	0.498	323.6	0.384	323.6	0.208
		293.8	0.843	293.8	0.399	293.8	0.129	293.8	1.071	323.8	0.887	323.8	0.428	323.8	0.147	323.8	1.084		293.8	1.502	293.8	0.998	293.8	0.572	293.8	0.411	323.8	1.763	323.8	1.301	323.8	0.818	323.8	0.59		293.8	0.481	293.8	0.357	293.8	0.178	293.8	0.556	323.8	0.498	323.8	0.384	323.8	0.208
		294	0.843	294	0.4	294	0.129	294	1.071	324	0.887	324	0.428	324	0.147	324	1.084		294	1.504	294	1	294	0.573	294	0.412	324	1.764	324	1.303	324	0.82	324	0.591		294	0.482	294	0.357	294	0.179	294	0.556	324	0.498	324	0.384	324	0.208
		294.2	0.844	294.2	0.4	294.2	0.13	294.2	1.072	324.2	0.887	324.2	0.428	324.2	0.147	324.2	1.084		294.2	1.507	294.2	1.003	294.2	0.575	294.2	0.414	324.2	1.765	324.2	1.304	324.2	0.821	324.2	0.592		294.2	0.482	294.2	0.358	294.2	0.179	294.2	0.556	324.2	0.498	324.2	0.385	324.2	0.208
		294.4	0.844	294.4	0.4	294.4	0.13	294.4	1.073	324.4	0.887	324.4	0.428	324.4	0.148	324.4	1.084		294.4	1.509	294.4	1.006	294.4	0.577	294.4	0.415	324.4	1.766	324.4	1.306	324.4	0.823	324.4	0.593		294.4	0.482	294.4	0.358	294.4	0.179	294.4	0.556	324.4	0.498	324.4	0.385	324.4	0.208
		294.6	0.844	294.6	0.401	294.6	0.13	294.6	1.073	324.6	0.887	324.6	0.428	324.6	0.148	324.6	1.084		294.6	1.511	294.6	1.008	294.6	0.579	294.6	0.417	324.6	1.768	324.6	1.308	324.6	0.824	324.6	0.594		294.6	0.482	294.6	0.358	294.6	0.18	294.6	0.557	324.6	0.498	324.6	0.385	324.6	0.209
		294.8	0.845	294.8	0.401	294.8	0.131	294.8	1.074	324.8	0.887	324.8	0.428	324.8	0.148	324.8	1.084		294.8	1.514	294.8	1.01	294.8	0.581	294.8	0.418	324.8	1.769	324.8	1.309	324.8	0.825	324.8	0.595		294.8	0.482	294.8	0.358	294.8	0.18	294.8	0.557	324.8	0.498	324.8	0.385	324.8	0.209
		295	0.845	295	0.402	295	0.131	295	1.074	325	0.887	325	0.428	325	0.148	325	1.084		295	1.516	295	1.013	295	0.583	295	0.419	325	1.77	325	1.311	325	0.827	325	0.596		295	0.483	295	0.358	295	0.181	295	0.557	325	0.498	325	0.385	325	0.209
		295.2	0.846	295.2	0.402	295.2	0.132	295.2	1.075	325.2	0.887	325.2	0.428	325.2	0.148	325.2	1.084		295.2	1.519	295.2	1.015	295.2	0.585	295.2	0.421	325.2	1.771	325.2	1.313	325.2	0.828	325.2	0.598		295.2	0.483	295.2	0.358	295.2	0.181	295.2	0.558	325.2	0.498	325.2	0.385	325.2	0.209
		295.4	0.846	295.4	0.403	295.4	0.132	295.4	1.075	325.4	0.887	325.4	0.429	325.4	0.148	325.4	1.084		295.4	1.521	295.4	1.017	295.4	0.587	295.4	0.422	325.4	1.772	325.4	1.314	325.4	0.83	325.4	0.599		295.4	0.484	295.4	0.359	295.4	0.181	295.4	0.558	325.4	0.498	325.4	0.385	325.4	0.209
		295.6	0.846	295.6	0.403	295.6	0.132	295.6	1.076	325.6	0.887	325.6	0.429	325.6	0.148	325.6	1.084		295.6	1.524	295.6	1.02	295.6	0.589	295.6	0.423	325.6	1.773	325.6	1.316	325.6	0.831	325.6	0.6		295.6	0.484	295.6	0.359	295.6	0.182	295.6	0.558	325.6	0.498	325.6	0.385	325.6	0.209
		295.8	0.847	295.8	0.403	295.8	0.133	295.8	1.077	325.8	0.887	325.8	0.429	325.8	0.148	325.8	1.084		295.8	1.526	295.8	1.022	295.8	0.591	295.8	0.425	325.8	1.774	325.8	1.317	325.8	0.832	325.8	0.601		295.8	0.484	295.8	0.359	295.8	0.182	295.8	0.558	325.8	0.498	325.8	0.385	325.8	0.209
		296	0.847	296	0.404	296	0.133	296	1.077	326	0.887	326	0.429	326	0.148	326	1.084		296	1.529	296	1.024	296	0.592	296	0.426	326	1.776	326	1.319	326	0.834	326	0.602		296	0.484	296	0.358	296	0.182	296	0.558	326	0.498	326	0.385	326	0.209
		296.2	0.848	296.2	0.404	296.2	0.133	296.2	1.078	326.2	0.887	326.2	0.429	326.2	0.148	326.2	1.084		296.2	1.531	296.2	1.026	296.2	0.594	296.2	0.427	326.2	1.777	326.2	1.321	326.2	0.835	326.2	0.603		296.2	0.484	296.2	0.358	296.2	0.182	296.2	0.558	326.2	0.498	326.2	0.385	326.2	0.21
		296.4	0.848	296.4	0.405	296.4	0.133	296.4	1.078	326.4	0.887	326.4	0.429	326.4	0.148	326.4	1.084		296.4	1.533	296.4	1.029	296.4	0.596	296.4	0.428	326.4	1.778	326.4	1.322	326.4	0.837	326.4	0.604		296.4	0.485	296.4	0.358	296.4	0.182	296.4	0.558	326.4	0.498	326.4	0.385	326.4	0.21
		296.6	0.849	296.6	0.405	296.6	0.133	296.6	1.079	326.6	0.887	326.6	0.429	326.6	0.148	326.6	1.084		296.6	1.535	296.6	1.031	296.6	0.598	296.6	0.429	326.6	1.779	326.6	1.324	326.6	0.838	326.6	0.605		296.6	0.485	296.6	0.358	296.6	0.182	296.6	0.558	326.6	0.498	326.6	0.386	326.6	0.21
		296.8	0.849	296.8	0.405	296.8	0.133	296.8	1.079	326.8	0.887	326.8	0.429	326.8	0.148	326.8	1.085		296.8	1.538	296.8	1.034	296.8	0.6	296.8	0.431	326.8	1.78	326.8	1.326	326.8	0.839	326.8	0.606		296.8	0.485	296.8	0.358	296.8	0.182	296.8	0.558	326.8	0.498	326.8	0.386	326.8	0.21
		297	0.849	297	0.405	297	0.133	297	1.079	327	0.887	327	0.429	327	0.148	327	1.085		297	1.54	297	1.036	297	0.602	297	0.432	327	1.781	327	1.327	327	0.841	327	0.608		297	0.485	297	0.358	297	0.182	297	0.558	327	0.498	327	0.386	327	0.21
		297.2	0.849	297.2	0.406	297.2	0.133	297.2	1.079	327.2	0.887	327.2	0.429	327.2	0.148	327.2	1.085		297.2	1.542	297.2	1.038	297.2	0.604	297.2	0.433	327.2	1.782	327.2	1.329	327.2	0.842	327.2	0.609		297.2	0.486	297.2	0.358	297.2	0.182	297.2	0.558	327.2	0.498	327.2	0.386	327.2	0.21
		297.4	0.849	297.4	0.406	297.4	0.133	297.4	1.079	327.4	0.887	327.4	0.429	327.4	0.148	327.4	1.085		297.4	1.544	297.4	1.041	297.4	0.605	297.4	0.434	327.4	1.783	327.4	1.33	327.4	0.843	327.4	0.61		297.4	0.486	297.4	0.359	297.4	0.183	297.4	0.559	327.4	0.498	327.4	0.386	327.4	0.21
		297.6	0.85	297.6	0.406	297.6	0.133	297.6	1.079	327.6	0.887	327.6	0.429	327.6	0.148	327.6	1.085		297.6	1.546	297.6	1.043	297.6	0.607	297.6	0.436	327.6	1.784	327.6	1.332	327.6	0.845	327.6	0.611		297.6	0.487	297.6	0.359	297.6	0.183	297.6	0.559	327.6	0.498	327.6	0.386	327.6	0.211
		297.8	0.85	297.8	0.406	297.8	0.133	297.8	1.079	327.8	0.887	327.8	0.429	327.8	0.148	327.8	1.085		297.8	1.548	297.8	1.046	297.8	0.609	297.8	0.437	327.8	1.785	327.8	1.334	327.8	0.846	327.8	0.612		297.8	0.487	297.8	0.36	297.8	0.184	297.8	0.56	327.8	0.498	327.8	0.386	327.8	0.211
		298	0.85	298	0.405	298	0.133	298	1.079	328	0.887	328	0.429	328	0.148	328	1.085		298	1.55	298	1.048	298	0.61	298	0.438	328	1.787	328	1.335	328	0.848	328	0.613		298	0.487	298	0.361	298	0.184	298	0.56	328	0.498	328	0.386	328	0.211
		298.2	0.851	298.2	0.405	298.2	0.133	298.2	1.079	328.2	0.887	328.2	0.429	328.2	0.148	328.2	1.085		298.2	1.552	298.2	1.05	298.2	0.612	298.2	0.439	328.2	1.788	328.2	1.337	328.2	0.849	328.2	0.614		298.2	0.487	298.2	0.361	298.2	0.185	298.2	0.561	328.2	0.498	328.2	0.386	328.2	0.211
		298.4	0.851	298.4	0.406	298.4	0.133	298.4	1.079	328.4	0.888	328.4	0.429	328.4	0.148	328.4	1.085		298.4	1.554	298.4	1.053	298.4	0.614	298.4	0.441	328.4	1.789	328.4	1.338	328.4	0.85	328.4	0.615		298.4	0.488	298.4	0.362	298.4	0.185	298.4	0.561	328.4	0.498	328.4	0.386	328.4	0.211
		298.6	0.851	298.6	0.406	298.6	0.134	298.6	1.08	328.6	0.888	328.6	0.429	328.6	0.148	328.6	1.085		298.6	1.556	298.6	1.055	298.6	0.616	298.6	0.442	328.6	1.79	328.6	1.34	328.6	0.852	328.6	0.616		298.6	0.488	298.6	0.362	298.6	0.185	298.6	0.561	328.6	0.498	328.6	0.386	328.6	0.211
		298.8	0.851	298.8	0.407	298.8	0.134	298.8	1.08	328.8	0.888	328.8	0.43	328.8	0.148	328.8	1.085		298.8	1.558	298.8	1.057	298.8	0.617	298.8	0.443	328.8	1.791	328.8	1.342	328.8	0.853	328.8	0.618		298.8	0.488	298.8	0.362	298.8	0.185	298.8	0.561	328.8	0.498	328.8	0.386	328.8	0.211
		299	0.851	299	0.407	299	0.134	299	1.081	329	0.888	329	0.43	329	0.148	329	1.085		299	1.56	299	1.059	299	0.619	299	0.444	329	1.792	329	1.343	329	0.854	329	0.619		299	0.488	299	0.362	299	0.186	299	0.561	329	0.498	329	0.386	329	0.211
		299.2	0.851	299.2	0.407	299.2	0.134	299.2	1.082	329.2	0.888	329.2	0.43	329.2	0.148	329.2	1.085		299.2	1.562	299.2	1.061	299.2	0.621	299.2	0.446	329.2	1.793	329.2	1.345	329.2	0.856	329.2	0.62		299.2	0.488	299.2	0.362	299.2	0.186	299.2	0.561	329.2	0.498	329.2	0.386	329.2	0.211
		299.4	0.851	299.4	0.407	299.4	0.134	299.4	1.082	329.4	0.888	329.4	0.43	329.4	0.149	329.4	1.085		299.4	1.564	299.4	1.063	299.4	0.622	299.4	0.447	329.4	1.794	329.4	1.346	329.4	0.857	329.4	0.621		299.4	0.488	299.4	0.362	299.4	0.186	299.4	0.561	329.4	0.498	329.4	0.387	329.4	0.212
		299.6	0.852	299.6	0.407	299.6	0.134	299.6	1.083	329.6	0.888	329.6	0.43	329.6	0.149	329.6	1.085		299.6	1.566	299.6	1.065	299.6	0.624	299.6	0.448	329.6	1.795	329.6	1.348	329.6	0.858	329.6	0.622		299.6	0.488	299.6	0.362	299.6	0.186	299.6	0.561	329.6	0.498	329.6	0.387	329.6	0.212
		299.8	0.852	299.8	0.407	299.8	0.133	299.8	1.083	329.8	0.888	329.8	0.43	329.8	0.149	329.8	1.085		299.8	1.568	299.8	1.067	299.8	0.625	299.8	0.45	329.8	1.796	329.8	1.35	329.8	0.86	329.8	0.623		299.8	0.488	299.8	0.362	299.8	0.186	299.8	0.561	329.8	0.498	329.8	0.387	329.8	0.212
		300	0.852	300	0.407	300	0.133	300	1.083	330	0.888	330	0.43	330	0.149	330	1.085		300	1.57	300	1.069	300	0.627	300	0.451	330	1.797	330	1.351	330	0.861	330	0.624		300	0.488	300	0.362	300	0.186	300	0.56	330	0.498	330	0.387	330	0.212
		300.2	0.852	300.2	0.408	300.2	0.133	300.2	1.083	330.2	0.888	330.2	0.43	330.2	0.149	330.2	1.085		300.2	1.572	300.2	1.071	300.2	0.629	300.2	0.452	330.2	1.798	330.2	1.353	330.2	0.862	330.2	0.625		300.2	0.488	300.2	0.362	300.2	0.186	300.2	0.56	330.2	0.498	330.2	0.387	330.2	0.212
		300.4	0.852	300.4	0.408	300.4	0.132	300.4	1.083	330.4	0.888	330.4	0.43	330.4	0.149	330.4	1.085		300.4	1.574	300.4	1.074	300.4	0.631	300.4	0.454	330.4	1.799	330.4	1.354	330.4	0.864	330.4	0.626		300.4	0.488	300.4	0.362	300.4	0.186	300.4	0.56	330.4	0.498	330.4	0.387	330.4	0.212
		300.6	0.852	300.6	0.408	300.6	0.132	300.6	1.082	330.6	0.888	330.6	0.43	330.6	0.149	330.6	1.085		300.6	1.576	300.6	1.076	300.6	0.633	300.6	0.455	330.6	1.8	330.6	1.356	330.6	0.865	330.6	0.627		300.6	0.488	300.6	0.363	300.6	0.186	300.6	0.56	330.6	0.498	330.6	0.387	330.6	0.212
		300.8	0.853	300.8	0.408	300.8	0.132	300.8	1.082	330.8	0.888	330.8	0.43	330.8	0.149	330.8	1.085		300.8	1.578	300.8	1.078	300.8	0.635	300.8	0.457	330.8	1.801	330.8	1.357	330.8	0.867	330.8	0.629		300.8	0.488	300.8	0.363	300.8	0.186	300.8	0.561	330.8	0.498	330.8	0.387	330.8	0.212
		301	0.853	301	0.408	301	0.132	301	1.081	331	0.888	331	0.43	331	0.149	331	1.085		301	1.58	301	1.08	301	0.637	301	0.458	331	1.802	331	1.359	331	0.868	331	0.63		301	0.489	301	0.364	301	0.186	301	0.561	331	0.498	331	0.387	331	0.213
		301.2	0.853	301.2	0.409	301.2	0.132	301.2	1.081	331.2	0.888	331.2	0.43	331.2	0.149	331.2	1.085		301.2	1.582	301.2	1.083	301.2	0.639	301.2	0.459	331.2	1.803	331.2	1.36	331.2	0.869	331.2	0.631		301.2	0.489	301.2	0.364	301.2	0.186	301.2	0.562	331.2	0.498	331.2	0.387	331.2	0.213
		301.4	0.853	301.4	0.409	301.4	0.132	301.4	1.081	331.4	0.888	331.4	0.43	331.4	0.149	331.4	1.085		301.4	1.584	301.4	1.085	301.4	0.641	301.4	0.461	331.4	1.804	331.4	1.362	331.4	0.871	331.4	0.632		301.4	0.489	301.4	0.365	301.4	0.187	301.4	0.563	331.4	0.498	331.4	0.387	331.4	0.213
		301.6	0.854	301.6	0.409	301.6	0.132	301.6	1.081	331.6	0.888	331.6	0.43	331.6	0.149	331.6	1.085		301.6	1.586	301.6	1.087	301.6	0.643	301.6	0.462	331.6	1.805	331.6	1.363	331.6	0.872	331.6	0.633		301.6	0.49	301.6	0.365	301.6	0.187	301.6	0.563	331.6	0.498	331.6	0.387	331.6	0.213
		301.8	0.854	301.8	0.41	301.8	0.132	301.8	1.081	331.8	0.888	331.8	0.43	331.8	0.149	331.8	1.085		301.8	1.588	301.8	1.089	301.8	0.644	301.8	0.463	331.8	1.806	331.8	1.365	331.8	0.873	331.8	0.634		301.8	0.49	301.8	0.366	301.8	0.187	301.8	0.564	331.8	0.498	331.8	0.387	331.8	0.213
		302	0.855	302	0.411	302	0.133	302	1.082	332	0.888	332	0.43	332	0.149	332	1.085		302	1.59	302	1.091	302	0.646	302	0.464	332	1.807	332	1.366	332	0.875	332	0.635		302	0.49	302	0.366	302	0.188	302	0.565	332	0.498	332	0.387	332	0.213
		302.2	0.855	302.2	0.411	302.2	0.133	302.2	1.082	332.2	0.888	332.2	0.43	332.2	0.149	332.2	1.085		302.2	1.592	302.2	1.093	302.2	0.648	302.2	0.466	332.2	1.808	332.2	1.368	332.2	0.876	332.2	0.636		302.2	0.49	302.2	0.366	302.2	0.188	302.2	0.565	332.2	0.498	332.2	0.387	332.2	0.213
		302.4	0.856	302.4	0.412	302.4	0.134	302.4	1.083	332.4	0.888	332.4	0.43	332.4	0.149	332.4	1.085		302.4	1.595	302.4	1.096	302.4	0.65	302.4	0.467	332.4	1.809	332.4	1.369	332.4	0.877	332.4	0.637		302.4	0.49	302.4	0.366	302.4	0.189	302.4	0.565	332.4	0.499	332.4	0.388	332.4	0.213
		302.6	0.856	302.6	0.413	302.6	0.135	302.6	1.084	332.6	0.888	332.6	0.431	332.6	0.149	332.6	1.085		302.6	1.597	302.6	1.098	302.6	0.653	302.6	0.469	332.6	1.81	332.6	1.371	332.6	0.878	332.6	0.638		302.6	0.491	302.6	0.366	302.6	0.189	302.6	0.566	332.6	0.499	332.6	0.388	332.6	0.213
		302.8	0.856	302.8	0.413	302.8	0.135	302.8	1.084	332.8	0.888	332.8	0.431	332.8	0.149	332.8	1.085		302.8	1.599	302.8	1.101	302.8	0.655	302.8	0.47	332.8	1.811	332.8	1.373	332.8	0.88	332.8	0.639		302.8	0.491	302.8	0.366	302.8	0.19	302.8	0.566	332.8	0.499	332.8	0.388	332.8	0.214
		303	0.856	303	0.414	303	0.135	303	1.085	333	0.888	333	0.431	333	0.149	333	1.085		303	1.602	303	1.103	303	0.657	303	0.471	333	1.812	333	1.374	333	0.881	333	0.641		303	0.491	303	0.366	303	0.19	303	0.566	333	0.499	333	0.388	333	0.214
		303.2	0.856	303.2	0.414	303.2	0.136	303.2	1.085	333.2	0.888	333.2	0.431	333.2	0.149	333.2	1.085		303.2	1.604	303.2	1.105	303.2	0.658	303.2	0.473	333.2	1.813	333.2	1.376	333.2	0.882	333.2	0.642		303.2	0.491	303.2	0.366	303.2	0.191	303.2	0.566	333.2	0.499	333.2	0.388	333.2	0.214
		303.4	0.856	303.4	0.414	303.4	0.136	303.4	1.085	333.4	0.888	333.4	0.431	333.4	0.149	333.4	1.085		303.4	1.606	303.4	1.107	303.4	0.66	303.4	0.474	333.4	1.814	333.4	1.377	333.4	0.884	333.4	0.643		303.4	0.492	303.4	0.366	303.4	0.192	303.4	0.566	333.4	0.499	333.4	0.388	333.4	0.214
		303.6	0.856	303.6	0.414	303.6	0.136	303.6	1.085	333.6	0.888	333.6	0.431	333.6	0.149	333.6	1.085		303.6	1.608	303.6	1.109	303.6	0.661	303.6	0.475	333.6	1.814	333.6	1.378	333.6	0.885	333.6	0.644		303.6	0.492	303.6	0.367	303.6	0.192	303.6	0.566	333.6	0.499	333.6	0.388	333.6	0.214
		303.8	0.856	303.8	0.415	303.8	0.136	303.8	1.085	333.8	0.888	333.8	0.431	333.8	0.149	333.8	1.085		303.8	1.61	303.8	1.112	303.8	0.663	303.8	0.477	333.8	1.815	333.8	1.38	333.8	0.886	333.8	0.645		303.8	0.492	303.8	0.367	303.8	0.193	303.8	0.566	333.8	0.499	333.8	0.388	333.8	0.214
		304	0.857	304	0.415	304	0.136	304	1.085	334	0.888	334	0.431	334	0.149	334	1.085		304	1.612	304	1.114	304	0.664	304	0.478	334	1.816	334	1.381	334	0.888	334	0.646		304	0.492	304	0.367	304	0.193	304	0.566	334	0.499	334	0.388	334	0.214
		304.2	0.857	304.2	0.415	304.2	0.136	304.2	1.085	334.2	0.888	334.2	0.431	334.2	0.149	334.2	1.085		304.2	1.613	304.2	1.116	304.2	0.666	304.2	0.479	334.2	1.817	334.2	1.383	334.2	0.889	334.2	0.647		304.2	0.492	304.2	0.368	304.2	0.194	304.2	0.566	334.2	0.499	334.2	0.388	334.2	0.214
		304.4	0.857	304.4	0.415	304.4	0.136	304.4	1.085	334.4	0.888	334.4	0.431	334.4	0.149	334.4	1.085		304.4	1.615	304.4	1.118	304.4	0.667	304.4	0.48	334.4	1.818	334.4	1.384	334.4	0.89	334.4	0.648		304.4	0.493	304.4	0.368	304.4	0.194	304.4	0.566	334.4	0.499	334.4	0.388	334.4	0.214
		304.6	0.857	304.6	0.416	304.6	0.136	304.6	1.085	334.6	0.888	334.6	0.431	334.6	0.149	334.6	1.085		304.6	1.616	304.6	1.12	304.6	0.669	304.6	0.482	334.6	1.819	334.6	1.386	334.6	0.892	334.6	0.649		304.6	0.493	304.6	0.369	304.6	0.195	304.6	0.567	334.6	0.499	334.6	0.388	334.6	0.215
		304.8	0.857	304.8	0.416	304.8	0.136	304.8	1.085	334.8	0.888	334.8	0.431	334.8	0.149	334.8	1.085		304.8	1.618	304.8	1.122	304.8	0.67	304.8	0.483	334.8	1.82	334.8	1.387	334.8	0.893	334.8	0.65		304.8	0.493	304.8	0.37	304.8	0.195	304.8	0.567	334.8	0.499	334.8	0.388	334.8	0.215
		305	0.857	305	0.416	305	0.136	305	1.085	335	0.888	335	0.431	335	0.149	335	1.085		305	1.619	305	1.123	305	0.672	305	0.484	335	1.821	335	1.389	335	0.894	335	0.651		305	0.493	305	0.37	305	0.195	305	0.567	335	0.499	335	0.388	335	0.215
		305.2	0.857	305.2	0.416	305.2	0.136	305.2	1.085	335.2	0.888	335.2	0.431	335.2	0.149	335.2	1.085		305.2	1.62	305.2	1.125	305.2	0.673	305.2	0.485	335.2	1.822	335.2	1.39	335.2	0.896	335.2	0.652		305.2	0.493	305.2	0.37	305.2	0.195	305.2	0.567	335.2	0.499	335.2	0.388	335.2	0.215
		305.4	0.857	305.4	0.416	305.4	0.136	305.4	1.085	335.4	0.888	335.4	0.431	335.4	0.149	335.4	1.085		305.4	1.622	305.4	1.127	305.4	0.675	305.4	0.486	335.4	1.823	335.4	1.392	335.4	0.897	335.4	0.653		305.4	0.494	305.4	0.371	305.4	0.195	305.4	0.567	335.4	0.499	335.4	0.388	335.4	0.215
		305.6	0.857	305.6	0.416	305.6	0.136	305.6	1.085	335.6	0.888	335.6	0.431	335.6	0.15	335.6	1.085		305.6	1.623	305.6	1.129	305.6	0.676	305.6	0.487	335.6	1.823	335.6	1.393	335.6	0.898	335.6	0.655		305.6	0.494	305.6	0.371	305.6	0.195	305.6	0.568	335.6	0.499	335.6	0.388	335.6	0.215
		305.8	0.858	305.8	0.416	305.8	0.136	305.8	1.086	335.8	0.888	335.8	0.431	335.8	0.15	335.8	1.085		305.8	1.624	305.8	1.131	305.8	0.678	305.8	0.488	335.8	1.824	335.8	1.395	335.8	0.899	335.8	0.656		305.8	0.494	305.8	0.371	305.8	0.195	305.8	0.568	335.8	0.499	335.8	0.389	335.8	0.215
		306	0.858	306	0.416	306	0.136	306	1.086	336	0.889	336	0.431	336	0.15	336	1.085		306	1.626	306	1.134	306	0.68	306	0.489	336	1.825	336	1.396	336	0.901	336	0.657		306	0.494	306	0.372	306	0.196	306	0.568	336	0.499	336	0.389	336	0.215
		306.2	0.858	306.2	0.416	306.2	0.136	306.2	1.086	336.2	0.889	336.2	0.431	336.2	0.15	336.2	1.085		306.2	1.628	306.2	1.136	306.2	0.682	306.2	0.491	336.2	1.826	336.2	1.398	336.2	0.902	336.2	0.658		306.2	0.494	306.2	0.372	306.2	0.196	306.2	0.568	336.2	0.499	336.2	0.389	336.2	0.215
		306.4	0.858	306.4	0.416	306.4	0.136	306.4	1.086	336.4	0.889	336.4	0.431	336.4	0.15	336.4	1.085		306.4	1.629	306.4	1.138	306.4	0.684	306.4	0.492	336.4	1.827	336.4	1.399	336.4	0.903	336.4	0.659		306.4	0.494	306.4	0.372	306.4	0.196	306.4	0.569	336.4	0.499	336.4	0.389	336.4	0.215
		306.6	0.858	306.6	0.416	306.6	0.136	306.6	1.086	336.6	0.889	336.6	0.431	336.6	0.15	336.6	1.085		306.6	1.631	306.6	1.141	306.6	0.686	306.6	0.493	336.6	1.828	336.6	1.4	336.6	0.905	336.6	0.66		306.6	0.495	306.6	0.372	306.6	0.196	306.6	0.569	336.6	0.499	336.6	0.389	336.6	0.216
		306.8	0.858	306.8	0.416	306.8	0.135	306.8	1.087	336.8	0.889	336.8	0.431	336.8	0.15	336.8	1.085		306.8	1.633	306.8	1.143	306.8	0.688	306.8	0.495	336.8	1.829	336.8	1.402	336.8	0.906	336.8	0.661		306.8	0.495	306.8	0.372	306.8	0.196	306.8	0.569	336.8	0.499	336.8	0.389	336.8	0.216
		307	0.858	307	0.416	307	0.135	307	1.087	337	0.889	337	0.431	337	0.15	337	1.085		307	1.635	307	1.145	307	0.69	307	0.496	337	1.83	337	1.403	337	0.907	337	0.662		307	0.495	307	0.372	307	0.196	307	0.569	337	0.499	337	0.389	337	0.216
		307.2	0.858	307.2	0.416	307.2	0.135	307.2	1.087	337.2	0.889	337.2	0.431	337.2	0.15	337.2	1.085		307.2	1.636	307.2	1.147	307.2	0.692	307.2	0.497	337.2	1.83	337.2	1.405	337.2	0.908	337.2	0.663		307.2	0.495	307.2	0.372	307.2	0.196	307.2	0.569	337.2	0.499	337.2	0.389	337.2	0.216
		307.4	0.859	307.4	0.416	307.4	0.135	307.4	1.088	337.4	0.889	337.4	0.432	337.4	0.15	337.4	1.085		307.4	1.638	307.4	1.149	307.4	0.693	307.4	0.498	337.4	1.831	337.4	1.406	337.4	0.91	337.4	0.664		307.4	0.495	307.4	0.372	307.4	0.197	307.4	0.569	337.4	0.499	337.4	0.389	337.4	0.216
		307.6	0.859	307.6	0.417	307.6	0.136	307.6	1.089	337.6	0.889	337.6	0.432	337.6	0.15	337.6	1.085		307.6	1.64	307.6	1.151	307.6	0.695	307.6	0.5	337.6	1.832	337.6	1.408	337.6	0.911	337.6	0.665		307.6	0.496	307.6	0.373	307.6	0.197	307.6	0.569	337.6	0.499	337.6	0.389	337.6	0.216
		307.8	0.859	307.8	0.417	307.8	0.136	307.8	1.09	337.8	0.889	337.8	0.432	337.8	0.15	337.8	1.085		307.8	1.642	307.8	1.153	307.8	0.697	307.8	0.501	337.8	1.833	337.8	1.409	337.8	0.912	337.8	0.666		307.8	0.496	307.8	0.373	307.8	0.197	307.8	0.569	337.8	0.499	337.8	0.389	337.8	0.216
		308	0.86	308	0.418	308	0.137	308	1.09	338	0.889	338	0.432	338	0.15	338	1.085		308	1.643	308	1.155	308	0.699	308	0.502	338	1.834	338	1.41	338	0.914	338	0.667		308	0.496	308	0.374	308	0.198	308	0.57	338	0.499	338	0.389	338	0.216
		308.2	0.86	308.2	0.418	308.2	0.137	308.2	1.091	338.2	0.889	338.2	0.432	338.2	0.15	338.2	1.085		308.2	1.645	308.2	1.157	308.2	0.701	308.2	0.504	338.2	1.835	338.2	1.412	338.2	0.915	338.2	0.668		308.2	0.497	308.2	0.374	308.2	0.198	308.2	0.57	338.2	0.499	338.2	0.389	338.2	0.216
		308.4	0.861	308.4	0.419	308.4	0.138	308.4	1.091	338.4	0.889	338.4	0.432	338.4	0.15	338.4	1.085		308.4	1.647	308.4	1.159	308.4	0.702	308.4	0.505	338.4	1.835	338.4	1.413	338.4	0.916	338.4	0.669		308.4	0.498	308.4	0.374	308.4	0.198	308.4	0.57	338.4	0.499	338.4	0.389	338.4	0.216
		308.6	0.862	308.6	0.419	308.6	0.138	308.6	1.092	338.6	0.889	338.6	0.432	338.6	0.15	338.6	1.085		308.6	1.649	308.6	1.161	308.6	0.704	308.6	0.506	338.6	1.836	338.6	1.415	338.6	0.917	338.6	0.67		308.6	0.498	308.6	0.375	308.6	0.199	308.6	0.571	338.6	0.499	338.6	0.389	338.6	0.217
		308.8	0.862	308.8	0.42	308.8	0.139	308.8	1.092	338.8	0.889	338.8	0.432	338.8	0.15	338.8	1.085		308.8	1.651	308.8	1.163	308.8	0.706	308.8	0.507	338.8	1.837	338.8	1.416	338.8	0.919	338.8	0.672		308.8	0.498	308.8	0.375	308.8	0.199	308.8	0.571	338.8	0.499	338.8	0.389	338.8	0.217
		309	0.863	309	0.42	309	0.139	309	1.093	339	0.889	339	0.432	339	0.15	339	1.085		309	1.653	309	1.165	309	0.707	309	0.509	339	1.838	339	1.417	339	0.92	339	0.673		309	0.498	309	0.375	309	0.199	309	0.57	339	0.499	339	0.389	339	0.217
		309.2	0.864	309.2	0.42	309.2	0.139	309.2	1.093	339.2	0.889	339.2	0.432	339.2	0.15	339.2	1.085		309.2	1.654	309.2	1.167	309.2	0.709	309.2	0.51	339.2	1.839	339.2	1.419	339.2	0.921	339.2	0.674		309.2	0.498	309.2	0.375	309.2	0.199	309.2	0.571	339.2	0.499	339.2	0.389	339.2	0.217
		309.4	0.864	309.4	0.42	309.4	0.14	309.4	1.093	339.4	0.889	339.4	0.432	339.4	0.15	339.4	1.085		309.4	1.656	309.4	1.169	309.4	0.711	309.4	0.511	339.4	1.839	339.4	1.42	339.4	0.922	339.4	0.675		309.4	0.499	309.4	0.375	309.4	0.199	309.4	0.571	339.4	0.499	339.4	0.389	339.4	0.217
		309.6	0.865	309.6	0.42	309.6	0.14	309.6	1.093	339.6	0.889	339.6	0.432	339.6	0.15	339.6	1.085		309.6	1.658	309.6	1.171	309.6	0.713	309.6	0.513	339.6	1.84	339.6	1.422	339.6	0.924	339.6	0.676		309.6	0.499	309.6	0.376	309.6	0.2	309.6	0.571	339.6	0.499	339.6	0.389	339.6	0.217
		309.8	0.865	309.8	0.42	309.8	0.14	309.8	1.093	339.8	0.889	339.8	0.432	339.8	0.15	339.8	1.085		309.8	1.659	309.8	1.173	309.8	0.714	309.8	0.514	339.8	1.841	339.8	1.423	339.8	0.925	339.8	0.677		309.8	0.499	309.8	0.376	309.8	0.2	309.8	0.572	339.8	0.499	339.8	0.389	339.8	0.217
		310	0.865	310	0.421	310	0.139	310	1.093	340	0.889	340	0.432	340	0.15	340	1.085		310	1.661	310	1.175	310	0.716	310	0.515	340	1.842	340	1.424	340	0.926	340	0.678		310	0.5	310	0.376	310	0.2	310	0.572	340	0.499	340	0.39	340	0.217
		310.2	0.865	310.2	0.42	310.2	0.139	310.2	1.092	340.2	0.889	340.2	0.432	340.2	0.15	340.2	1.085		310.2	1.663	310.2	1.177	310.2	0.718	310.2	0.516	340.2	1.843	340.2	1.426	340.2	0.927	340.2	0.679		310.2	0.5	310.2	0.376	310.2	0.2	310.2	0.572	340.2	0.499	340.2	0.39	340.2	0.217
		310.4	0.865	310.4	0.42	310.4	0.138	310.4	1.092	340.4	0.889	340.4	0.432	340.4	0.15	340.4	1.085		310.4	1.664	310.4	1.179	310.4	0.719	310.4	0.517	340.4	1.843	340.4	1.427	340.4	0.929	340.4	0.68		310.4	0.5	310.4	0.376	310.4	0.2	310.4	0.572	340.4	0.499	340.4	0.39	340.4	0.217
		310.6	0.864	310.6	0.42	310.6	0.138	310.6	1.092	340.6	0.889	340.6	0.432	340.6	0.15	340.6	1.085		310.6	1.666	310.6	1.18	310.6	0.721	310.6	0.519	340.6	1.844	340.6	1.428	340.6	0.93	340.6	0.681		310.6	0.5	310.6	0.376	310.6	0.2	310.6	0.572	340.6	0.499	340.6	0.39	340.6	0.218
		310.8	0.864	310.8	0.42	310.8	0.137	310.8	1.092	340.8	0.889	340.8	0.432	340.8	0.15	340.8	1.085		310.8	1.668	310.8	1.182	310.8	0.723	310.8	0.52	340.8	1.845	340.8	1.43	340.8	0.931	340.8	0.682		310.8	0.501	310.8	0.376	310.8	0.201	310.8	0.572	340.8	0.499	340.8	0.39	340.8	0.218
		311	0.864	311	0.42	311	0.137	311	1.092	341	0.889	341	0.432	341	0.15	341	1.085		311	1.669	311	1.184	311	0.725	311	0.521	341	1.846	341	1.431	341	0.932	341	0.683		311	0.501	311	0.376	311	0.201	311	0.573	341	0.499	341	0.39	341	0.218
		311.2	0.864	311.2	0.421	311.2	0.137	311.2	1.092	341.2	0.889	341.2	0.432	341.2	0.15	341.2	1.085		311.2	1.671	311.2	1.186	311.2	0.726	311.2	0.522	341.2	1.847	341.2	1.432	341.2	0.934	341.2	0.684		311.2	0.501	311.2	0.376	311.2	0.201	311.2	0.573	341.2	0.499	341.2	0.39	341.2	0.218
		311.4	0.864	311.4	0.421	311.4	0.138	311.4	1.092	341.4	0.889	341.4	0.432	341.4	0.15	341.4	1.085		311.4	1.672	311.4	1.187	311.4	0.728	311.4	0.524	341.4	1.847	341.4	1.434	341.4	0.935	341.4	0.685		311.4	0.501	311.4	0.376	311.4	0.201	311.4	0.573	341.4	0.499	341.4	0.39	341.4	0.218
		311.6	0.864	311.6	0.421	311.6	0.138	311.6	1.092	341.6	0.889	341.6	0.432	341.6	0.15	341.6	1.085		311.6	1.674	311.6	1.189	311.6	0.73	311.6	0.525	341.6	1.848	341.6	1.435	341.6	0.936	341.6	0.686		311.6	0.501	311.6	0.377	311.6	0.201	311.6	0.573	341.6	0.499	341.6	0.39	341.6	0.218
		311.8	0.864	311.8	0.422	311.8	0.138	311.8	1.092	341.8	0.889	341.8	0.432	341.8	0.15	341.8	1.085		311.8	1.675	311.8	1.191	311.8	0.731	311.8	0.526	341.8	1.849	341.8	1.437	341.8	0.937	341.8	0.687		311.8	0.501	311.8	0.377	311.8	0.201	311.8	0.574	341.8	0.499	341.8	0.39	341.8	0.218
		312	0.865	312	0.422	312	0.138	312	1.092	342	0.889	342	0.432	342	0.15	342	1.085		312	1.677	312	1.193	312	0.733	312	0.527	342	1.85	342	1.438	342	0.939	342	0.688		312	0.501	312	0.377	312	0.202	312	0.574	342	0.499	342	0.39	342	0.218
		312.2	0.865	312.2	0.422	312.2	0.138	312.2	1.093	342.2	0.889	342.2	0.432	342.2	0.15	342.2	1.085		312.2	1.679	312.2	1.195	312.2	0.735	312.2	0.529	342.2	1.85	342.2	1.439	342.2	0.94	342.2	0.689		312.2	0.501	312.2	0.377	312.2	0.202	312.2	0.574	342.2	0.499	342.2	0.39	342.2	0.218
		312.4	0.866	312.4	0.422	312.4	0.138	312.4	1.093	342.4	0.889	342.4	0.432	342.4	0.15	342.4	1.085		312.4	1.681	312.4	1.197	312.4	0.736	312.4	0.53	342.4	1.851	342.4	1.441	342.4	0.941	342.4	0.69		312.4	0.501	312.4	0.377	312.4	0.203	312.4	0.574	342.4	0.499	342.4	0.39	342.4	0.218
		312.6	0.866	312.6	0.423	312.6	0.138	312.6	1.093	342.6	0.889	342.6	0.432	342.6	0.15	342.6	1.085		312.6	1.682	312.6	1.199	312.6	0.738	312.6	0.531	342.6	1.852	342.6	1.442	342.6	0.942	342.6	0.691		312.6	0.501	312.6	0.377	312.6	0.203	312.6	0.574	342.6	0.499	342.6	0.39	342.6	0.218
		312.8	0.867	312.8	0.423	312.8	0.139	312.8	1.094	342.8	0.889	342.8	0.432	342.8	0.15	342.8	1.085		312.8	1.684	312.8	1.201	312.8	0.74	312.8	0.532	342.8	1.853	342.8	1.443	342.8	0.944	342.8	0.692		312.8	0.502	312.8	0.378	312.8	0.203	312.8	0.575	342.8	0.499	342.8	0.39	342.8	0.218
		313	0.867	313	0.423	313	0.139	313	1.094	343	0.889	343	0.432	343	0.15	343	1.085		313	1.685	313	1.203	313	0.741	313	0.533	343	1.853	343	1.445	343	0.945	343	0.693		313	0.502	313	0.378	313	0.204	313	0.575	343	0.499	343	0.39	343	0.219
		313.2	0.867	313.2	0.423	313.2	0.138	313.2	1.094	343.2	0.889	343.2	0.432	343.2	0.15	343.2	1.085		313.2	1.687	313.2	1.205	313.2	0.743	313.2	0.534	343.2	1.854	343.2	1.446	343.2	0.946	343.2	0.694		313.2	0.502	313.2	0.378	313.2	0.204	313.2	0.575	343.2	0.499	343.2	0.39	343.2	0.219
		313.4	0.868	313.4	0.423	313.4	0.138	313.4	1.094	343.4	0.889	343.4	0.432	343.4	0.15	343.4	1.085		313.4	1.688	313.4	1.207	313.4	0.744	313.4	0.535	343.4	1.855	343.4	1.447	343.4	0.947	343.4	0.696		313.4	0.502	313.4	0.379	313.4	0.204	313.4	0.576	343.4	0.499	343.4	0.39	343.4	0.219
		313.6	0.868	313.6	0.423	313.6	0.138	313.6	1.094	343.6	0.889	343.6	0.432	343.6	0.15	343.6	1.085		313.6	1.69	313.6	1.209	313.6	0.746	313.6	0.536	343.6	1.856	343.6	1.448	343.6	0.949	343.6	0.697		313.6	0.502	313.6	0.379	313.6	0.205	313.6	0.576	343.6	0.499	343.6	0.39	343.6	0.219
		313.8	0.868	313.8	0.423	313.8	0.138	313.8	1.094	343.8	0.889	343.8	0.433	343.8	0.151	343.8	1.085		313.8	1.691	313.8	1.211	313.8	0.748	313.8	0.537	343.8	1.856	343.8	1.45	343.8	0.95	343.8	0.698		313.8	0.502	313.8	0.379	313.8	0.205	313.8	0.576	343.8	0.499	343.8	0.39	343.8	0.219
		314	0.868	314	0.423	314	0.138	314	1.094	344	0.889	344	0.433	344	0.151	344	1.085		314	1.693	314	1.213	314	0.749	314	0.538	344	1.857	344	1.451	344	0.951	344	0.699		314	0.502	314	0.379	314	0.205	314	0.576	344	0.499	344	0.39	344	0.219
		314.2	0.868	314.2	0.423	314.2	0.137	314.2	1.095	344.2	0.889	344.2	0.433	344.2	0.151	344.2	1.085		314.2	1.695	314.2	1.214	314.2	0.751	314.2	0.539	344.2	1.858	344.2	1.452	344.2	0.952	344.2	0.7		314.2	0.503	314.2	0.38	314.2	0.205	314.2	0.576	344.2	0.499	344.2	0.39	344.2	0.219
		314.4	0.868	314.4	0.423	314.4	0.138	314.4	1.095	344.4	0.889	344.4	0.433	344.4	0.151	344.4	1.085		314.4	1.696	314.4	1.216	314.4	0.753	314.4	0.541	344.4	1.858	344.4	1.454	344.4	0.953	344.4	0.701		314.4	0.503	314.4	0.38	314.4	0.205	314.4	0.576	344.4	0.499	344.4	0.39	344.4	0.219
		314.6	0.868	314.6	0.423	314.6	0.138	314.6	1.095	344.6	0.889	344.6	0.433	344.6	0.151	344.6	1.085		314.6	1.697	314.6	1.218	314.6	0.755	314.6	0.542	344.6	1.859	344.6	1.455	344.6	0.955	344.6	0.702		314.6	0.503	314.6	0.38	314.6	0.205	314.6	0.576	344.6	0.499	344.6	0.39	344.6	0.219
		314.8	0.868	314.8	0.423	314.8	0.138	314.8	1.095	344.8	0.889	344.8	0.433	344.8	0.151	344.8	1.085		314.8	1.698	314.8	1.22	314.8	0.757	314.8	0.544	344.8	1.86	344.8	1.456	344.8	0.956	344.8	0.703		314.8	0.504	314.8	0.38	314.8	0.205	314.8	0.576	344.8	0.499	344.8	0.39	344.8	0.219
		315	0.867	315	0.423	315	0.138	315	1.096	345	0.889	345	0.433	345	0.151	345	1.085		315	1.699	315	1.222	315	0.758	315	0.545	345	1.86	345	1.458	345	0.957	345	0.704		315	0.504	315	0.381	315	0.206	315	0.576	345	0.499	345	0.391	345	0.219
		315.2	0.867	315.2	0.423	315.2	0.138	315.2	1.096	345.2	0.889	345.2	0.433	345.2	0.151	345.2	1.085		315.2	1.7	315.2	1.223	315.2	0.76	315.2	0.547	345.2	1.861	345.2	1.459	345.2	0.958	345.2	0.705		315.2	0.504	315.2	0.381	315.2	0.206	315.2	0.576	345.2	0.499	345.2	0.391	345.2	0.22
		315.4	0.866	315.4	0.423	315.4	0.138	315.4	1.096	345.4	0.889	345.4	0.433	345.4	0.151	345.4	1.085		315.4	1.702	315.4	1.225	315.4	0.761	315.4	0.548	345.4	1.862	345.4	1.46	345.4	0.96	345.4	0.706		315.4	0.505	315.4	0.381	315.4	0.206	315.4	0.577	345.4	0.499	345.4	0.391	345.4	0.22
		315.6	0.866	315.6	0.423	315.6	0.139	315.6	1.096	345.6	0.889	345.6	0.433	345.6	0.151	345.6	1.085		315.6	1.703	315.6	1.227	315.6	0.763	315.6	0.55	345.6	1.863	345.6	1.461	345.6	0.961	345.6	0.707		315.6	0.505	315.6	0.382	315.6	0.207	315.6	0.577	345.6	0.499	345.6	0.391	345.6	0.22
		315.8	0.866	315.8	0.423	315.8	0.139	315.8	1.096	345.8	0.889	345.8	0.433	345.8	0.151	345.8	1.085		315.8	1.704	315.8	1.229	315.8	0.764	315.8	0.551	345.8	1.863	345.8	1.463	345.8	0.962	345.8	0.708		315.8	0.505	315.8	0.382	315.8	0.207	315.8	0.577	345.8	0.499	345.8	0.391	345.8	0.22
		316	0.867	316	0.424	316	0.139	316	1.096	346	0.889	346	0.433	346	0.151	346	1.085		316	1.706	316	1.231	316	0.766	316	0.552	346	1.864	346	1.464	346	0.963	346	0.709		316	0.506	316	0.382	316	0.207	316	0.578	346	0.499	346	0.391	346	0.22
		316.2	0.867	316.2	0.424	316.2	0.139	316.2	1.096	346.2	0.889	346.2	0.433	346.2	0.151	346.2	1.085		316.2	1.707	316.2	1.232	316.2	0.768	316.2	0.553	346.2	1.865	346.2	1.465	346.2	0.964	346.2	0.71		316.2	0.506	316.2	0.382	316.2	0.207	316.2	0.578	346.2	0.499	346.2	0.391	346.2	0.22
		316.4	0.868	316.4	0.425	316.4	0.139	316.4	1.096	346.4	0.889	346.4	0.433	346.4	0.151	346.4	1.085		316.4	1.708	316.4	1.234	316.4	0.769	316.4	0.555	346.4	1.865	346.4	1.467	346.4	0.966	346.4	0.711		316.4	0.506	316.4	0.382	316.4	0.208	316.4	0.578	346.4	0.499	346.4	0.391	346.4	0.22
		316.6	0.868	316.6	0.425	316.6	0.14	316.6	1.096	346.6	0.889	346.6	0.433	346.6	0.151	346.6	1.085		316.6	1.71	316.6	1.235	316.6	0.77	316.6	0.556	346.6	1.866	346.6	1.468	346.6	0.967	346.6	0.712		316.6	0.507	316.6	0.383	316.6	0.208	316.6	0.579	346.6	0.499	346.6	0.391	346.6	0.22
		316.8	0.869	316.8	0.426	316.8	0.14	316.8	1.097	346.8	0.889	346.8	0.433	346.8	0.151	346.8	1.085		316.8	1.711	316.8	1.237	316.8	0.772	316.8	0.557	346.8	1.867	346.8	1.469	346.8	0.968	346.8	0.713		316.8	0.507	316.8	0.383	316.8	0.209	316.8	0.579	346.8	0.499	346.8	0.391	346.8	0.22
		317	0.869	317	0.426	317	0.14	317	1.097	347	0.889	347	0.433	347	0.151	347	1.085		317	1.712	317	1.238	317	0.773	317	0.558	347	1.867	347	1.47	347	0.969	347	0.714		317	0.507	317	0.383	317	0.209	317	0.58	347	0.499	347	0.391	347	0.22
		317.2	0.87	317.2	0.427	317.2	0.14	317.2	1.097	347.2	0.889	347.2	0.433	347.2	0.151	347.2	1.085		317.2	1.714	317.2	1.239	317.2	0.775	317.2	0.559	347.2	1.868	347.2	1.472	347.2	0.97	347.2	0.715		317.2	0.507	317.2	0.383	317.2	0.209	317.2	0.58	347.2	0.499	347.2	0.391	347.2	0.22
		317.4	0.87	317.4	0.427	317.4	0.14	317.4	1.097	347.4	0.889	347.4	0.433	347.4	0.151	347.4	1.085		317.4	1.716	317.4	1.241	317.4	0.777	317.4	0.561	347.4	1.869	347.4	1.473	347.4	0.972	347.4	0.716		317.4	0.507	317.4	0.384	317.4	0.21	317.4	0.581	347.4	0.499	347.4	0.391	347.4	0.22
		317.6	0.871	317.6	0.428	317.6	0.141	317.6	1.098	347.6	0.889	347.6	0.433	347.6	0.151	347.6	1.085		317.6	1.717	317.6	1.242	317.6	0.778	317.6	0.562	347.6	1.869	347.6	1.474	347.6	0.973	347.6	0.717		317.6	0.507	317.6	0.384	317.6	0.21	317.6	0.581	347.6	0.499	347.6	0.391	347.6	0.22
		317.8	0.871	317.8	0.428	317.8	0.141	317.8	1.098	347.8	0.889	347.8	0.433	347.8	0.151	347.8	1.085		317.8	1.719	317.8	1.244	317.8	0.78	317.8	0.563	347.8	1.87	347.8	1.475	347.8	0.974	347.8	0.718		317.8	0.507	317.8	0.384	317.8	0.211	317.8	0.581	347.8	0.499	347.8	0.391	347.8	0.221
		318	0.872	318	0.429	318	0.141	318	1.098	348	0.889	348	0.433	348	0.151	348	1.085		318	1.721	318	1.246	318	0.782	318	0.565	348	1.871	348	1.477	348	0.975	348	0.719		318	0.507	318	0.384	318	0.211	318	0.582	348	0.499	348	0.391	348	0.221
		318.2	0.872	318.2	0.429	318.2	0.141	318.2	1.098	348.2	0.889	348.2	0.433	348.2	0.151	348.2	1.085		318.2	1.722	318.2	1.247	318.2	0.784	318.2	0.566	348.2	1.871	348.2	1.478	348.2	0.976	348.2	0.72		318.2	0.507	318.2	0.385	318.2	0.212	318.2	0.582	348.2	0.499	348.2	0.391	348.2	0.221
		318.4	0.872	318.4	0.429	318.4	0.141	318.4	1.098	348.4	0.889	348.4	0.433	348.4	0.151	348.4	1.085		318.4	1.723	318.4	1.249	318.4	0.786	318.4	0.567	348.4	1.872	348.4	1.479	348.4	0.978	348.4	0.721		318.4	0.507	318.4	0.385	318.4	0.212	318.4	0.582	348.4	0.499	348.4	0.391	348.4	0.221
		318.6	0.872	318.6	0.429	318.6	0.141	318.6	1.099	348.6	0.889	348.6	0.433	348.6	0.151	348.6	1.085		318.6	1.725	318.6	1.251	318.6	0.788	318.6	0.569	348.6	1.873	348.6	1.48	348.6	0.979	348.6	0.722		318.6	0.508	318.6	0.386	318.6	0.213	318.6	0.582	348.6	0.499	348.6	0.391	348.6	0.221
		318.8	0.873	318.8	0.429	318.8	0.141	318.8	1.099	348.8	0.889	348.8	0.433	348.8	0.151	348.8	1.085		318.8	1.726	318.8	1.253	318.8	0.789	318.8	0.57	348.8	1.873	348.8	1.482	348.8	0.98	348.8	0.723		318.8	0.508	318.8	0.386	318.8	0.213	318.8	0.582	348.8	0.499	348.8	0.391	348.8	0.221
		319	0.873	319	0.429	319	0.141	319	1.099	349	0.889	349	0.433	349	0.151	349	1.085		319	1.727	319	1.255	319	0.791	319	0.571	349	1.874	349	1.483	349	0.981	349	0.724		319	0.508	319	0.386	319	0.213	319	0.582	349	0.499	349	0.391	349	0.221
		319.2	0.873	319.2	0.428	319.2	0.141	319.2	1.099	349.2	0.889	349.2	0.433	349.2	0.151	349.2	1.085		319.2	1.729	319.2	1.257	319.2	0.792	319.2	0.572	349.2	1.874	349.2	1.484	349.2	0.982	349.2	0.725		319.2	0.508	319.2	0.386	319.2	0.213	319.2	0.582	349.2	0.499	349.2	0.391	349.2	0.221
		319.4	0.873	319.4	0.428	319.4	0.141	319.4	1.099	349.4	0.889	349.4	0.433	349.4	0.151	349.4	1.085		319.4	1.73	319.4	1.259	319.4	0.794	319.4	0.572	349.4	1.875	349.4	1.485	349.4	0.983	349.4	0.726		319.4	0.508	319.4	0.385	319.4	0.213	319.4	0.582	349.4	0.499	349.4	0.391	349.4	0.221
		319.6	0.873	319.6	0.428	319.6	0.141	319.6	1.1	349.6	0.889	349.6	0.433	349.6	0.151	349.6	1.085		319.6	1.731	319.6	1.26	319.6	0.795	319.6	0.573	349.6	1.876	349.6	1.487	349.6	0.985	349.6	0.727		319.6	0.508	319.6	0.385	319.6	0.213	319.6	0.582	349.6	0.499	349.6	0.391	349.6	0.221
		319.8	0.873	319.8	0.429	319.8	0.141	319.8	1.1	349.8	0.889	349.8	0.433	349.8	0.151	349.8	1.085		319.8	1.732	319.8	1.262	319.8	0.796	319.8	0.574	349.8	1.876	349.8	1.488	349.8	0.986	349.8	0.728		319.8	0.508	319.8	0.385	319.8	0.213	319.8	0.582	349.8	0.499	349.8	0.391	349.8	0.221
		320	0.874	320	0.429	320	0.141	320	1.1	350	0.889	350	0.433	350	0.151	350	1.085		320	1.734	320	1.264	320	0.798	320	0.575	350	1.877	350	1.489	350	0.987	350	0.729		320	0.508	320	0.385	320	0.213	320	0.582	350	0.499	350	0.391	350	0.221
		320.2	0.874	320.2	0.429	320.2	0.142	320.2	1.1	350.2	0.889	350.2	0.433	350.2	0.151	350.2	1.085		320.2	1.735	320.2	1.265	320.2	0.799	320.2	0.576	350.2	1.878	350.2	1.49	350.2	0.988	350.2	0.73		320.2	0.508	320.2	0.385	320.2	0.213	320.2	0.582	350.2	0.499	350.2	0.391	350.2	0.221
		320.4	0.874	320.4	0.429	320.4	0.142	320.4	1.101	350.4	0.889	350.4	0.433	350.4	0.151	350.4	1.085		320.4	1.736	320.4	1.267	320.4	0.8	320.4	0.577	350.4	1.878	350.4	1.491	350.4	0.989	350.4	0.731		320.4	0.509	320.4	0.385	320.4	0.213	320.4	0.582	350.4	0.499	350.4	0.391	350.4	0.222
		320.6	0.874	320.6	0.43	320.6	0.142	320.6	1.101	350.6	0.889	350.6	0.433	350.6	0.151	350.6	1.085		320.6	1.737	320.6	1.269	320.6	0.801	320.6	0.578	350.6	1.879	350.6	1.493	350.6	0.991	350.6	0.732		320.6	0.509	320.6	0.385	320.6	0.213	320.6	0.582	350.6	0.499	350.6	0.391	350.6	0.222
		320.8	0.874	320.8	0.43	320.8	0.143	320.8	1.101	350.8	0.889	350.8	0.433	350.8	0.151	350.8	1.085		320.8	1.738	320.8	1.27	320.8	0.803	320.8	0.579	350.8	1.879	350.8	1.494	350.8	0.992	350.8	0.733		320.8	0.509	320.8	0.385	320.8	0.213	320.8	0.581	350.8	0.499	350.8	0.391	350.8	0.222
		321	0.874	321	0.43	321	0.143	321	1.101	351	0.889	351	0.433	351	0.151	351	1.085		321	1.739	321	1.271	321	0.804	321	0.58	351	1.88	351	1.495	351	0.993	351	0.734		321	0.509	321	0.385	321	0.213	321	0.581	351	0.499	351	0.391	351	0.222
		321.2	0.874	321.2	0.43	321.2	0.143	321.2	1.102	351.2	0.889	351.2	0.433	351.2	0.151	351.2	1.085		321.2	1.74	321.2	1.273	321.2	0.805	321.2	0.581	351.2	1.881	351.2	1.496	351.2	0.994	351.2	0.735		321.2	0.509	321.2	0.385	321.2	0.214	321.2	0.581	351.2	0.499	351.2	0.392	351.2	0.222
		321.4	0.874	321.4	0.43	321.4	0.144	321.4	1.102	351.4	0.89	351.4	0.433	351.4	0.151	351.4	1.085		321.4	1.742	321.4	1.275	321.4	0.807	321.4	0.582	351.4	1.881	351.4	1.497	351.4	0.995	351.4	0.736		321.4	0.51	321.4	0.386	321.4	0.214	321.4	0.581	351.4	0.499	351.4	0.392	351.4	0.222
		321.6	0.874	321.6	0.43	321.6	0.144	321.6	1.102	351.6	0.89	351.6	0.433	351.6	0.151	351.6	1.085		321.6	1.743	321.6	1.276	321.6	0.809	321.6	0.584	351.6	1.882	351.6	1.499	351.6	0.996	351.6	0.737		321.6	0.51	321.6	0.386	321.6	0.214	321.6	0.581	351.6	0.499	351.6	0.392	351.6	0.222
		321.8	0.875	321.8	0.43	321.8	0.144	321.8	1.102	351.8	0.89	351.8	0.433	351.8	0.151	351.8	1.085		321.8	1.744	321.8	1.278	321.8	0.81	321.8	0.585	351.8	1.882	351.8	1.5	351.8	0.998	351.8	0.738		321.8	0.511	321.8	0.387	321.8	0.214	321.8	0.582	351.8	0.499	351.8	0.392	351.8	0.222
		322	0.875	322	0.431	322	0.144	322	1.102	352	0.89	352	0.433	352	0.151	352	1.085		322	1.745	322	1.28	322	0.812	322	0.587	352	1.883	352	1.501	352	0.999	352	0.739		322	0.511	322	0.387	322	0.214	322	0.582	352	0.499	352	0.392	352	0.222
		322.2	0.875	322.2	0.431	322.2	0.144	322.2	1.102	352.2	0.89	352.2	0.433	352.2	0.151	352.2	1.085		322.2	1.747	322.2	1.281	322.2	0.814	322.2	0.588	352.2	1.884	352.2	1.502	352.2	1	352.2	0.74		322.2	0.511	322.2	0.387	322.2	0.214	322.2	0.582	352.2	0.499	352.2	0.392	352.2	0.222
		322.4	0.875	322.4	0.431	322.4	0.144	322.4	1.102	352.4	0.89	352.4	0.433	352.4	0.151	352.4	1.085		322.4	1.748	322.4	1.283	322.4	0.816	322.4	0.589	352.4	1.884	352.4	1.503	352.4	1.001	352.4	0.741		322.4	0.511	322.4	0.388	322.4	0.214	322.4	0.583	352.4	0.499	352.4	0.392	352.4	0.222
		322.6	0.875	322.6	0.431	322.6	0.144	322.6	1.102	352.6	0.89	352.6	0.433	352.6	0.151	352.6	1.085		322.6	1.749	322.6	1.284	322.6	0.817	322.6	0.591	352.6	1.885	352.6	1.504	352.6	1.002	352.6	0.742		322.6	0.511	322.6	0.388	322.6	0.214	322.6	0.583	352.6	0.499	352.6	0.392	352.6	0.222
		322.8	0.875	322.8	0.431	322.8	0.144	322.8	1.102	352.8	0.89	352.8	0.434	352.8	0.151	352.8	1.085		322.8	1.751	322.8	1.286	322.8	0.819	322.8	0.592	352.8	1.885	352.8	1.506	352.8	1.003	352.8	0.743		322.8	0.511	322.8	0.388	322.8	0.214	322.8	0.583	352.8	0.499	352.8	0.392	352.8	0.222
		323	0.876	323	0.432	323	0.144	323	1.102	353	0.89	353	0.434	353	0.151	353	1.085		323	1.752	323	1.287	323	0.821	323	0.593	353	1.886	353	1.507	353	1.004	353	0.744		323	0.511	323	0.389	323	0.214	323	0.584	353	0.499	353	0.392	353	0.222
		323.2	0.876	323.2	0.432	323.2	0.144	323.2	1.102	353.2	0.89	353.2	0.434	353.2	0.151	353.2	1.085		323.2	1.754	323.2	1.289	323.2	0.823	323.2	0.595	353.2	1.886	353.2	1.508	353.2	1.006	353.2	0.745		323.2	0.512	323.2	0.389	323.2	0.214	323.2	0.584	353.2	0.499	353.2	0.392	353.2	0.222
		323.4	0.876	323.4	0.432	323.4	0.144	323.4	1.102	353.4	0.89	353.4	0.434	353.4	0.151	353.4	1.085		323.4	1.755	323.4	1.29	323.4	0.824	323.4	0.596	353.4	1.887	353.4	1.509	353.4	1.007	353.4	0.746		323.4	0.512	323.4	0.389	323.4	0.214	323.4	0.585	353.4	0.499	353.4	0.392	353.4	0.223
		323.6	0.876	323.6	0.432	323.6	0.143	323.6	1.103	353.6	0.89	353.6	0.434	353.6	0.151	353.6	1.085		323.6	1.757	323.6	1.292	323.6	0.826	323.6	0.597	353.6	1.888	353.6	1.51	353.6	1.008	353.6	0.747		323.6	0.512	323.6	0.389	323.6	0.215	323.6	0.585	353.6	0.499	353.6	0.392	353.6	0.223
		323.8	0.876	323.8	0.432	323.8	0.143	323.8	1.103	353.8	0.89	353.8	0.434	353.8	0.151	353.8	1.085		323.8	1.758	323.8	1.293	323.8	0.828	323.8	0.598	353.8	1.888	353.8	1.511	353.8	1.009	353.8	0.748		323.8	0.512	323.8	0.389	323.8	0.215	323.8	0.585	353.8	0.499	353.8	0.392	353.8	0.223
		324	0.876	324	0.432	324	0.143	324	1.103	354	0.89	354	0.434	354	0.151	354	1.085		324	1.76	324	1.295	324	0.829	324	0.599	354	1.889	354	1.513	354	1.01	354	0.749		324	0.513	324	0.389	324	0.215	324	0.585	354	0.499	354	0.392	354	0.223
		324.2	0.876	324.2	0.432	324.2	0.142	324.2	1.103	354.2	0.89	354.2	0.434	354.2	0.151	354.2	1.085		324.2	1.761	324.2	1.297	324.2	0.831	324.2	0.6	354.2	1.889	354.2	1.514	354.2	1.011	354.2	0.75		324.2	0.513	324.2	0.389	324.2	0.215	324.2	0.585	354.2	0.499	354.2	0.392	354.2	0.223
		324.4	0.876	324.4	0.432	324.4	0.142	324.4	1.103	354.4	0.89	354.4	0.434	354.4	0.151	354.4	1.085		324.4	1.762	324.4	1.298	324.4	0.832	324.4	0.602	354.4	1.89	354.4	1.515	354.4	1.012	354.4	0.751		324.4	0.513	324.4	0.389	324.4	0.215	324.4	0.585	354.4	0.499	354.4	0.392	354.4	0.223
		324.6	0.876	324.6	0.432	324.6	0.142	324.6	1.102	354.6	0.89	354.6	0.434	354.6	0.151	354.6	1.085		324.6	1.763	324.6	1.3	324.6	0.834	324.6	0.603	354.6	1.89	354.6	1.516	354.6	1.014	354.6	0.752		324.6	0.513	324.6	0.389	324.6	0.216	324.6	0.585	354.6	0.499	354.6	0.392	354.6	0.223
		324.8	0.876	324.8	0.432	324.8	0.142	324.8	1.102	354.8	0.89	354.8	0.434	354.8	0.151	354.8	1.085		324.8	1.764	324.8	1.302	324.8	0.835	324.8	0.604	354.8	1.891	354.8	1.517	354.8	1.015	354.8	0.753		324.8	0.513	324.8	0.39	324.8	0.216	324.8	0.585	354.8	0.499	354.8	0.392	354.8	0.223
		325	0.875	325	0.432	325	0.141	325	1.102	355	0.89	355	0.434	355	0.151	355	1.085		325	1.766	325	1.303	325	0.837	325	0.605	355	1.891	355	1.518	355	1.016	355	0.754		325	0.514	325	0.39	325	0.216	325	0.585	355	0.499	355	0.392	355	0.223
		325.2	0.875	325.2	0.432	325.2	0.142	325.2	1.102	355.2	0.89	355.2	0.434	355.2	0.151	355.2	1.085		325.2	1.767	325.2	1.305	325.2	0.838	325.2	0.606	355.2	1.892	355.2	1.52	355.2	1.017	355.2	0.755		325.2	0.514	325.2	0.39	325.2	0.217	325.2	0.585	355.2	0.499	355.2	0.392	355.2	0.223
		325.4	0.875	325.4	0.432	325.4	0.142	325.4	1.102	355.4	0.89	355.4	0.434	355.4	0.151	355.4	1.085		325.4	1.768	325.4	1.307	325.4	0.84	325.4	0.607	355.4	1.892	355.4	1.521	355.4	1.018	355.4	0.756		325.4	0.515	325.4	0.39	325.4	0.217	325.4	0.586	355.4	0.499	355.4	0.392	355.4	0.223
		325.6	0.876	325.6	0.432	325.6	0.142	325.6	1.103	355.6	0.89	355.6	0.434	355.6	0.151	355.6	1.085		325.6	1.769	325.6	1.308	325.6	0.841	325.6	0.608	355.6	1.893	355.6	1.522	355.6	1.019	355.6	0.757		325.6	0.515	325.6	0.391	325.6	0.217	325.6	0.586	355.6	0.499	355.6	0.392	355.6	0.223
		325.8	0.876	325.8	0.433	325.8	0.142	325.8	1.103	355.8	0.89	355.8	0.434	355.8	0.152	355.8	1.085		325.8	1.77	325.8	1.31	325.8	0.843	325.8	0.609	355.8	1.894	355.8	1.523	355.8	1.02	355.8	0.758		325.8	0.515	325.8	0.391	325.8	0.217	325.8	0.586	355.8	0.499	355.8	0.392	355.8	0.223
		326	0.876	326	0.433	326	0.143	326	1.103	356	0.89	356	0.434	356	0.152	356	1.085		326	1.771	326	1.311	326	0.844	326	0.61	356	1.894	356	1.524	356	1.022	356	0.759		326	0.515	326	0.391	326	0.217	326	0.586	356	0.499	356	0.392	356	0.223
		326.2	0.877	326.2	0.433	326.2	0.144	326.2	1.104	356.2	0.89	356.2	0.434	356.2	0.152	356.2	1.085		326.2	1.772	326.2	1.313	326.2	0.845	326.2	0.611	356.2	1.895	356.2	1.525	356.2	1.023	356.2	0.76		326.2	0.515	326.2	0.391	326.2	0.217	326.2	0.586	356.2	0.499	356.2	0.392	356.2	0.223
		326.4	0.877	326.4	0.433	326.4	0.144	326.4	1.104	356.4	0.89	356.4	0.434	356.4	0.152	356.4	1.085		326.4	1.773	326.4	1.314	326.4	0.846	326.4	0.613	356.4	1.895	356.4	1.526	356.4	1.024	356.4	0.761		326.4	0.515	326.4	0.391	326.4	0.217	326.4	0.586	356.4	0.499	356.4	0.392	356.4	0.224
		326.6	0.878	326.6	0.433	326.6	0.144	326.6	1.105	356.6	0.89	356.6	0.434	356.6	0.152	356.6	1.085		326.6	1.774	326.6	1.316	326.6	0.848	326.6	0.614	356.6	1.896	356.6	1.527	356.6	1.025	356.6	0.762		326.6	0.514	326.6	0.391	326.6	0.217	326.6	0.586	356.6	0.499	356.6	0.392	356.6	0.224
		326.8	0.879	326.8	0.433	326.8	0.145	326.8	1.105	356.8	0.89	356.8	0.434	356.8	0.152	356.8	1.085		326.8	1.775	326.8	1.317	326.8	0.849	326.8	0.615	356.8	1.896	356.8	1.529	356.8	1.026	356.8	0.763		326.8	0.515	326.8	0.391	326.8	0.217	326.8	0.587	356.8	0.499	356.8	0.392	356.8	0.224
		327	0.879	327	0.434	327	0.145	327	1.106	357	0.89	357	0.434	357	0.152	357	1.085		327	1.777	327	1.319	327	0.851	327	0.616	357	1.897	357	1.53	357	1.027	357	0.764		327	0.515	327	0.392	327	0.218	327	0.587	357	0.499	357	0.392	357	0.224
		327.2	0.88	327.2	0.434	327.2	0.145	327.2	1.106	357.2	0.89	357.2	0.434	357.2	0.152	357.2	1.085		327.2	1.778	327.2	1.32	327.2	0.852	327.2	0.618	357.2	1.897	357.2	1.531	357.2	1.028	357.2	0.765		327.2	0.515	327.2	0.392	327.2	0.218	327.2	0.587	357.2	0.499	357.2	0.392	357.2	0.224
		327.4	0.881	327.4	0.434	327.4	0.145	327.4	1.107	357.4	0.89	357.4	0.434	357.4	0.152	357.4	1.085		327.4	1.779	327.4	1.322	327.4	0.854	327.4	0.619	357.4	1.898	357.4	1.532	357.4	1.029	357.4	0.766		327.4	0.515	327.4	0.392	327.4	0.218	327.4	0.587	357.4	0.499	357.4	0.392	357.4	0.224
		327.6	0.881	327.6	0.435	327.6	0.145	327.6	1.107	357.6	0.89	357.6	0.434	357.6	0.152	357.6	1.085		327.6	1.78	327.6	1.323	327.6	0.855	327.6	0.62	357.6	1.898	357.6	1.533	357.6	1.031	357.6	0.767		327.6	0.515	327.6	0.392	327.6	0.219	327.6	0.587	357.6	0.499	357.6	0.392	357.6	0.224
		327.8	0.881	327.8	0.435	327.8	0.145	327.8	1.107	357.8	0.89	357.8	0.434	357.8	0.152	357.8	1.085		327.8	1.781	327.8	1.324	327.8	0.857	327.8	0.621	357.8	1.899	357.8	1.534	357.8	1.032	357.8	0.768		327.8	0.515	327.8	0.392	327.8	0.219	327.8	0.587	357.8	0.499	357.8	0.392	357.8	0.224
		328	0.881	328	0.435	328	0.145	328	1.108	358	0.89	358	0.434	358	0.152	358	1.085		328	1.782	328	1.326	328	0.858	328	0.622	358	1.899	358	1.535	358	1.033	358	0.768		328	0.515	328	0.393	328	0.219	328	0.587	358	0.499	358	0.392	358	0.224
		328.2	0.881	328.2	0.435	328.2	0.145	328.2	1.108	358.2	0.89	358.2	0.434	358.2	0.152	358.2	1.085		328.2	1.783	328.2	1.327	328.2	0.86	328.2	0.623	358.2	1.9	358.2	1.536	358.2	1.034	358.2	0.769		328.2	0.515	328.2	0.393	328.2	0.22	328.2	0.587	358.2	0.499	358.2	0.392	358.2	0.224
		328.4	0.881	328.4	0.435	328.4	0.145	328.4	1.108	358.4	0.89	358.4	0.434	358.4	0.152	358.4	1.085		328.4	1.784	328.4	1.329	328.4	0.862	328.4	0.624	358.4	1.9	358.4	1.537	358.4	1.035	358.4	0.77		328.4	0.516	328.4	0.393	328.4	0.22	328.4	0.587	358.4	0.499	358.4	0.392	358.4	0.224
		328.6	0.881	328.6	0.436	328.6	0.145	328.6	1.108	358.6	0.89	358.6	0.434	358.6	0.152	358.6	1.085		328.6	1.785	328.6	1.33	328.6	0.863	328.6	0.625	358.6	1.901	358.6	1.538	358.6	1.036	358.6	0.771		328.6	0.516	328.6	0.393	328.6	0.22	328.6	0.587	358.6	0.499	358.6	0.392	358.6	0.224
		328.8	0.881	328.8	0.436	328.8	0.145	328.8	1.109	358.8	0.89	358.8	0.434	358.8	0.152	358.8	1.085		328.8	1.786	328.8	1.332	328.8	0.864	328.8	0.626	358.8	1.901	358.8	1.54	358.8	1.037	358.8	0.772		328.8	0.516	328.8	0.393	328.8	0.221	328.8	0.588	358.8	0.499	358.8	0.392	358.8	0.224
		329	0.881	329	0.436	329	0.145	329	1.109	359	0.89	359	0.434	359	0.152	359	1.085		329	1.787	329	1.333	329	0.866	329	0.627	359	1.902	359	1.541	359	1.038	359	0.773		329	0.517	329	0.393	329	0.221	329	0.588	359	0.499	359	0.392	359	0.224
		329.2	0.88	329.2	0.436	329.2	0.145	329.2	1.109	359.2	0.89	359.2	0.434	359.2	0.152	359.2	1.085		329.2	1.789	329.2	1.334	329.2	0.867	329.2	0.628	359.2	1.902	359.2	1.542	359.2	1.039	359.2	0.774		329.2	0.517	329.2	0.394	329.2	0.222	329.2	0.589	359.2	0.499	359.2	0.392	359.2	0.224
		329.4	0.88	329.4	0.437	329.4	0.145	329.4	1.109	359.4	0.89	359.4	0.434	359.4	0.152	359.4	1.085		329.4	1.79	329.4	1.336	329.4	0.869	329.4	0.629	359.4	1.903	359.4	1.543	359.4	1.041	359.4	0.775		329.4	0.518	329.4	0.393	329.4	0.222	329.4	0.589	359.4	0.499	359.4	0.392	359.4	0.224
		329.6	0.88	329.6	0.437	329.6	0.145	329.6	1.109	359.6	0.89	359.6	0.434	359.6	0.152	359.6	1.085		329.6	1.791	329.6	1.337	329.6	0.87	329.6	0.63	359.6	1.903	359.6	1.544	359.6	1.042	359.6	0.776		329.6	0.518	329.6	0.393	329.6	0.222	329.6	0.589	359.6	0.499	359.6	0.392	359.6	0.225
		329.8	0.88	329.8	0.437	329.8	0.145	329.8	1.109	359.8	0.89	359.8	0.434	359.8	0.152	359.8	1.085		329.8	1.792	329.8	1.338	329.8	0.872	329.8	0.631	359.8	1.904	359.8	1.545	359.8	1.043	359.8	0.777		329.8	0.518	329.8	0.393	329.8	0.222	329.8	0.589	359.8	0.499	359.8	0.393	359.8	0.225
		330	0.88	330	0.436	330	0.145	330	1.109	360	0.89	360	0.434	360	0.152	360	1.085		330	1.794	330	1.34	330	0.873	330	0.633	360	1.904	360	1.546	360	1.044	360	0.778		330	0.518	330	0.393	330	0.222	330	0.589	360	0.499	360	0.393	360	0.225
		330.2	0.88	330.2	0.436	330.2	0.144	330.2	1.109	360.4	0.88	360.4	0.429	360.4	0.15	360.4	1.073		330.2	1.795	330.2	1.341	330.2	0.875	330.2	0.634	360.6	1.904	360.6	1.546	360.6	1.044	360.6	0.778		330.2	0.518	330.2	0.393	330.2	0.222	330.2	0.589	360.4	0.498	360.4	0.392	360.4	0.224
		330.4	0.881	330.4	0.436	330.4	0.144	330.4	1.109	360.8	0.87	360.8	0.424	360.8	0.148	360.8	1.061		330.4	1.796	330.4	1.343	330.4	0.876	330.4	0.635	361.2	1.904	361.2	1.546	361.2	1.044	361.2	0.778		330.4	0.518	330.4	0.393	330.4	0.222	330.4	0.589	360.8	0.497	360.8	0.391	360.8	0.224
		330.6	0.881	330.6	0.436	330.6	0.145	330.6	1.109	361.2	0.861	361.2	0.42	361.2	0.147	361.2	1.049		330.6	1.797	330.6	1.344	330.6	0.878	330.6	0.637	361.8	1.904	361.8	1.546	361.8	1.044	361.8	0.778		330.6	0.517	330.6	0.393	330.6	0.222	330.6	0.589	361.2	0.496	361.2	0.39	361.2	0.223
		330.8	0.881	330.8	0.436	330.8	0.145	330.8	1.109	361.6	0.851	361.6	0.415	361.6	0.145	361.6	1.037		330.8	1.798	330.8	1.346	330.8	0.879	330.8	0.638	362.4	1.904	362.4	1.546	362.4	1.044	362.4	0.778		330.8	0.518	330.8	0.393	330.8	0.223	330.8	0.589	361.6	0.495	361.6	0.389	361.6	0.223
		331	0.882	331	0.437	331	0.145	331	1.109	362	0.842	362	0.411	362	0.144	362	1.026		331	1.799	331	1.347	331	0.88	331	0.639	363	1.904	363	1.546	363	1.044	363	0.778		331	0.518	331	0.393	331	0.223	331	0.589	362	0.494	362	0.389	362	0.222
		331.2	0.882	331.2	0.437	331.2	0.145	331.2	1.109	362.4	0.832	362.4	0.406	362.4	0.142	362.4	1.015		331.2	1.8	331.2	1.348	331.2	0.881	331.2	0.64	363.6	1.904	363.6	1.546	363.6	1.044	363.6	0.778		331.2	0.518	331.2	0.393	331.2	0.223	331.2	0.589	362.4	0.493	362.4	0.388	362.4	0.222
		331.4	0.883	331.4	0.437	331.4	0.145	331.4	1.11	362.8	0.823	362.8	0.402	362.8	0.14	362.8	1.003		331.4	1.8	331.4	1.349	331.4	0.883	331.4	0.641	364.2	1.904	364.2	1.546	364.2	1.044	364.2	0.778		331.4	0.518	331.4	0.394	331.4	0.223	331.4	0.589	362.8	0.492	362.8	0.387	362.8	0.221
		331.6	0.883	331.6	0.437	331.6	0.146	331.6	1.11	363.2	0.814	363.2	0.397	363.2	0.139	363.2	0.992		331.6	1.801	331.6	1.351	331.6	0.885	331.6	0.643	364.8	1.904	364.8	1.546	364.8	1.044	364.8	0.778		331.6	0.518	331.6	0.394	331.6	0.224	331.6	0.589	363.2	0.491	363.2	0.386	363.2	0.221
		331.8	0.884	331.8	0.437	331.8	0.146	331.8	1.11	363.6	0.805	363.6	0.393	363.6	0.137	363.6	0.981		331.8	1.803	331.8	1.352	331.8	0.886	331.8	0.644	365.4	1.904	365.4	1.546	365.4	1.044	365.4	0.778		331.8	0.518	331.8	0.395	331.8	0.224	331.8	0.589	363.6	0.49	363.6	0.385	363.6	0.221
		332	0.884	332	0.437	332	0.146	332	1.11	364	0.796	364	0.389	364	0.136	364	0.971		332	1.804	332	1.354	332	0.888	332	0.645	366	1.904	366	1.546	366	1.044	366	0.778		332	0.518	332	0.395	332	0.224	332	0.59	364	0.489	364	0.385	364	0.22
		332.2	0.884	332.2	0.437	332.2	0.146	332.2	1.111	364.4	0.788	364.4	0.384	364.4	0.134	364.4	0.96		332.2	1.805	332.2	1.355	332.2	0.889	332.2	0.647	366.6	1.904	366.6	1.546	366.6	1.044	366.6	0.778		332.2	0.518	332.2	0.396	332.2	0.224	332.2	0.59	364.4	0.488	364.4	0.384	364.4	0.22
		332.4	0.884	332.4	0.438	332.4	0.146	332.4	1.111	364.8	0.779	364.8	0.38	364.8	0.133	364.8	0.949		332.4	1.806	332.4	1.357	332.4	0.891	332.4	0.648	367.2	1.904	367.2	1.546	367.2	1.044	367.2	0.778		332.4	0.518	332.4	0.396	332.4	0.225	332.4	0.591	364.8	0.487	364.8	0.383	364.8	0.219
		332.6	0.885	332.6	0.438	332.6	0.147	332.6	1.111	365.2	0.771	365.2	0.376	365.2	0.131	365.2	0.939		332.6	1.807	332.6	1.358	332.6	0.892	332.6	0.649	367.8	1.904	367.8	1.546	367.8	1.044	367.8	0.778		332.6	0.518	332.6	0.396	332.6	0.225	332.6	0.591	365.2	0.486	365.2	0.382	365.2	0.219
		332.8	0.885	332.8	0.439	332.8	0.147	332.8	1.112	365.6	0.762	365.6	0.372	365.6	0.13	365.6	0.929		332.8	1.809	332.8	1.359	332.8	0.894	332.8	0.65	368.4	1.904	368.4	1.546	368.4	1.044	368.4	0.778		332.8	0.518	332.8	0.396	332.8	0.225	332.8	0.591	365.6	0.485	365.6	0.382	365.6	0.218
		333	0.885	333	0.439	333	0.147	333	1.112	366	0.754	366	0.368	366	0.129	366	0.919		333	1.81	333	1.361	333	0.895	333	0.651	369	1.904	369	1.546	369	1.044	369	0.778		333	0.518	333	0.396	333	0.225	333	0.592	366	0.484	366	0.381	366	0.218
		333.2	0.885	333.2	0.439	333.2	0.147	333.2	1.112	366.4	0.746	366.4	0.364	366.4	0.127	366.4	0.909		333.2	1.811	333.2	1.362	333.2	0.897	333.2	0.652	369.6	1.904	369.6	1.546	369.6	1.044	369.6	0.778		333.2	0.518	333.2	0.396	333.2	0.225	333.2	0.592	366.4	0.483	366.4	0.38	366.4	0.218
		333.4	0.885	333.4	0.439	333.4	0.147	333.4	1.112	366.8	0.738	366.8	0.36	366.8	0.126	366.8	0.899		333.4	1.812	333.4	1.364	333.4	0.898	333.4	0.654	370.2	1.904	370.2	1.546	370.2	1.044	370.2	0.778		333.4	0.519	333.4	0.397	333.4	0.225	333.4	0.592	366.8	0.482	366.8	0.379	366.8	0.217
		333.6	0.885	333.6	0.439	333.6	0.146	333.6	1.111	367.2	0.73	367.2	0.356	367.2	0.124	367.2	0.889		333.6	1.813	333.6	1.365	333.6	0.9	333.6	0.655	370.8	1.904	370.8	1.546	370.8	1.044	370.8	0.778		333.6	0.519	333.6	0.397	333.6	0.225	333.6	0.593	367.2	0.481	367.2	0.379	367.2	0.217
		333.8	0.885	333.8	0.439	333.8	0.146	333.8	1.111	367.6	0.722	367.6	0.352	367.6	0.123	367.6	0.879		333.8	1.814	333.8	1.367	333.8	0.902	333.8	0.655	371.4	1.904	371.4	1.546	371.4	1.044	371.4	0.778		333.8	0.519	333.8	0.396	333.8	0.225	333.8	0.593	367.6	0.48	367.6	0.378	367.6	0.216
		334	0.885	334	0.439	334	0.146	334	1.111	368	0.714	368	0.348	368	0.122	368	0.87		334	1.815	334	1.368	334	0.903	334	0.656	372	1.904	372	1.546	372	1.044	372	0.778		334	0.518	334	0.396	334	0.225	334	0.593	368	0.479	368	0.377	368	0.216
		334.2	0.885	334.2	0.439	334.2	0.145	334.2	1.111	368.4	0.707	368.4	0.345	368.4	0.12	368.4	0.86		334.2	1.816	334.2	1.369	334.2	0.904	334.2	0.657	372.6	1.904	372.6	1.546	372.6	1.044	372.6	0.778		334.2	0.518	334.2	0.396	334.2	0.225	334.2	0.593	368.4	0.478	368.4	0.376	368.4	0.215
		334.4	0.885	334.4	0.439	334.4	0.145	334.4	1.111	368.8	0.699	368.8	0.341	368.8	0.119	368.8	0.851		334.4	1.816	334.4	1.371	334.4	0.905	334.4	0.658	373.2	1.904	373.2	1.546	373.2	1.044	373.2	0.778		334.4	0.518	334.4	0.396	334.4	0.225	334.4	0.593	368.8	0.477	368.8	0.376	368.8	0.215
		334.6	0.885	334.6	0.439	334.6	0.145	334.6	1.111	369.2	0.692	369.2	0.337	369.2	0.118	369.2	0.842		334.6	1.817	334.6	1.372	334.6	0.906	334.6	0.658	373.8	1.904	373.8	1.546	373.8	1.044	373.8	0.778		334.6	0.518	334.6	0.396	334.6	0.225	334.6	0.592	369.2	0.476	369.2	0.375	369.2	0.215
		334.8	0.885	334.8	0.439	334.8	0.145	334.8	1.111	369.6	0.684	369.6	0.334	369.6	0.116	369.6	0.833		334.8	1.817	334.8	1.373	334.8	0.907	334.8	0.659	374.4	1.904	374.4	1.546	374.4	1.044	374.4	0.778		334.8	0.518	334.8	0.396	334.8	0.225	334.8	0.592	369.6	0.475	369.6	0.374	369.6	0.214
		335	0.885	335	0.439	335	0.145	335	1.111	370	0.677	370	0.33	370	0.115	370	0.824		335	1.818	335	1.374	335	0.908	335	0.66	375	1.904	375	1.546	375	1.044	375	0.778		335	0.519	335	0.396	335	0.225	335	0.592	370	0.474	370	0.373	370	0.214
		335.2	0.885	335.2	0.439	335.2	0.145	335.2	1.111	370.4	0.67	370.4	0.327	370.4	0.114	370.4	0.815		335.2	1.819	335.2	1.376	335.2	0.91	335.2	0.661	375.6	1.904	375.6	1.546	375.6	1.044	375.6	0.778		335.2	0.519	335.2	0.397	335.2	0.225	335.2	0.592	370.4	0.473	370.4	0.373	370.4	0.213
		335.4	0.885	335.4	0.439	335.4	0.145	335.4	1.111	370.8	0.663	370.8	0.323	370.8	0.113	370.8	0.806		335.4	1.82	335.4	1.377	335.4	0.911	335.4	0.661	376.2	1.904	376.2	1.546	376.2	1.044	376.2	0.778		335.4	0.519	335.4	0.397	335.4	0.225	335.4	0.592	370.8	0.472	370.8	0.372	370.8	0.213
		335.6	0.885	335.6	0.439	335.6	0.145	335.6	1.112	371.2	0.656	371.2	0.32	371.2	0.112	371.2	0.798		335.6	1.822	335.6	1.379	335.6	0.912	335.6	0.662	376.8	1.904	376.8	1.546	376.8	1.043	376.8	0.778		335.6	0.52	335.6	0.397	335.6	0.225	335.6	0.592	371.2	0.471	371.2	0.371	371.2	0.212
		335.8	0.885	335.8	0.439	335.8	0.145	335.8	1.112	371.6	0.649	371.6	0.316	371.6	0.11	371.6	0.789		335.8	1.823	335.8	1.38	335.8	0.914	335.8	0.663	377.4	1.904	377.4	1.546	377.4	1.043	377.4	0.778		335.8	0.52	335.8	0.398	335.8	0.225	335.8	0.592	371.6	0.47	371.6	0.37	371.6	0.212
		336	0.885	336	0.439	336	0.145	336	1.113	372	0.642	372	0.313	372	0.109	372	0.781		336	1.824	336	1.382	336	0.915	336	0.665	378	1.904	378	1.546	378	1.043	378	0.778		336	0.52	336	0.398	336	0.226	336	0.592	372	0.47	372	0.37	372	0.212
		336.2	0.886	336.2	0.439	336.2	0.145	336.2	1.113	372.4	0.635	372.4	0.31	372.4	0.108	372.4	0.773		336.2	1.826	336.2	1.383	336.2	0.917	336.2	0.666	378.6	1.903	378.6	1.545	378.6	1.043	378.6	0.778		336.2	0.52	336.2	0.398	336.2	0.226	336.2	0.592	372.4	0.469	372.4	0.369	372.4	0.211
		336.4	0.886	336.4	0.44	336.4	0.145	336.4	1.114	372.8	0.629	372.8	0.306	372.8	0.107	372.8	0.764		336.4	1.827	336.4	1.384	336.4	0.918	336.4	0.667	379.2	1.903	379.2	1.545	379.2	1.043	379.2	0.778		336.4	0.521	336.4	0.399	336.4	0.226	336.4	0.592	372.8	0.468	372.8	0.368	372.8	0.211
		336.6	0.886	336.6	0.44	336.6	0.146	336.6	1.114	373.2	0.622	373.2	0.303	373.2	0.106	373.2	0.756		336.6	1.828	336.6	1.386	336.6	0.92	336.6	0.668	379.8	1.903	379.8	1.545	379.8	1.043	379.8	0.778		336.6	0.521	336.6	0.399	336.6	0.226	336.6	0.592	373.2	0.467	373.2	0.367	373.2	0.21
		336.8	0.886	336.8	0.44	336.8	0.146	336.8	1.115	373.6	0.616	373.6	0.3	373.6	0.105	373.6	0.748		336.8	1.829	336.8	1.387	336.8	0.921	336.8	0.669	380.4	1.903	380.4	1.545	380.4	1.043	380.4	0.778		336.8	0.522	336.8	0.399	336.8	0.227	336.8	0.592	373.6	0.466	373.6	0.367	373.6	0.21
		337	0.887	337	0.441	337	0.146	337	1.115	374	0.61	374	0.297	374	0.103	374	0.741		337	1.83	337	1.389	337	0.923	337	0.671	381	1.903	381	1.545	381	1.043	381	0.778		337	0.522	337	0.4	337	0.227	337	0.593	374	0.465	374	0.366	374	0.209
		337.2	0.887	337.2	0.441	337.2	0.146	337.2	1.115	374.4	0.603	374.4	0.294	374.4	0.102	374.4	0.733		337.2	1.831	337.2	1.39	337.2	0.925	337.2	0.672	381.6	1.903	381.6	1.545	381.6	1.043	381.6	0.778		337.2	0.523	337.2	0.4	337.2	0.227	337.2	0.593	374.4	0.464	374.4	0.365	374.4	0.209
		337.4	0.887	337.4	0.441	337.4	0.146	337.4	1.115	374.8	0.597	374.8	0.291	374.8	0.101	374.8	0.725		337.4	1.831	337.4	1.392	337.4	0.927	337.4	0.674	382.2	1.903	382.2	1.545	382.2	1.043	382.2	0.778		337.4	0.524	337.4	0.401	337.4	0.228	337.4	0.593	374.8	0.463	374.8	0.365	374.8	0.209
		337.6	0.887	337.6	0.441	337.6	0.146	337.6	1.115	375.2	0.591	375.2	0.288	375.2	0.1	375.2	0.718		337.6	1.832	337.6	1.393	337.6	0.928	337.6	0.675	382.8	1.903	382.8	1.545	382.8	1.043	382.8	0.778		337.6	0.524	337.6	0.401	337.6	0.228	337.6	0.594	375.2	0.462	375.2	0.364	375.2	0.208
		337.8	0.887	337.8	0.441	337.8	0.146	337.8	1.115	375.6	0.585	375.6	0.285	375.6	0.099	375.6	0.71		337.8	1.833	337.8	1.394	337.8	0.93	337.8	0.676	383.4	1.903	383.4	1.545	383.4	1.043	383.4	0.778		337.8	0.524	337.8	0.401	337.8	0.228	337.8	0.594	375.6	0.461	375.6	0.363	375.6	0.208
		338	0.887	338	0.441	338	0.146	338	1.114	376	0.579	376	0.282	376	0.098	376	0.703		338	1.834	338	1.395	338	0.931	338	0.678	384	1.903	384	1.545	384	1.043	384	0.778		338	0.525	338	0.402	338	0.229	338	0.594	376	0.46	376	0.362	376	0.207
		338.2	0.887	338.2	0.441	338.2	0.146	338.2	1.114	376.4	0.573	376.4	0.279	376.4	0.097	376.4	0.696		338.2	1.834	338.2	1.396	338.2	0.933	338.2	0.679	384.6	1.903	384.6	1.545	384.6	1.043	384.6	0.778		338.2	0.525	338.2	0.402	338.2	0.229	338.2	0.595	376.4	0.459	376.4	0.362	376.4	0.207
		338.4	0.887	338.4	0.441	338.4	0.146	338.4	1.114	376.8	0.567	376.8	0.276	376.8	0.096	376.8	0.688		338.4	1.835	338.4	1.396	338.4	0.934	338.4	0.68	385.2	1.903	385.2	1.545	385.2	1.043	385.2	0.778		338.4	0.525	338.4	0.402	338.4	0.229	338.4	0.595	376.8	0.459	376.8	0.361	376.8	0.207
		338.6	0.887	338.6	0.441	338.6	0.146	338.6	1.113	377.2	0.562	377.2	0.273	377.2	0.095	377.2	0.681		338.6	1.836	338.6	1.397	338.6	0.934	338.6	0.681	385.8	1.903	385.8	1.545	385.8	1.043	385.8	0.778		338.6	0.525	338.6	0.402	338.6	0.23	338.6	0.595	377.2	0.458	377.2	0.36	377.2	0.206
		338.8	0.887	338.8	0.441	338.8	0.146	338.8	1.113	377.6	0.556	377.6	0.27	377.6	0.094	377.6	0.674		338.8	1.837	338.8	1.397	338.8	0.935	338.8	0.682	386.4	1.903	386.4	1.545	386.4	1.043	386.4	0.778		338.8	0.525	338.8	0.403	338.8	0.23	338.8	0.595	377.6	0.457	377.6	0.36	377.6	0.206
		339	0.887	339	0.441	339	0.146	339	1.113	378	0.55	378	0.268	378	0.093	378	0.667		339	1.838	339	1.398	339	0.936	339	0.683	387	1.903	387	1.545	387	1.043	387	0.778		339	0.525	339	0.403	339	0.23	339	0.595	378	0.456	378	0.359	378	0.205
		339.2	0.888	339.2	0.441	339.2	0.146	339.2	1.112	378.4	0.545	378.4	0.265	378.4	0.092	378.4	0.661		339.2	1.839	339.2	1.4	339.2	0.938	339.2	0.683	387.6	1.903	387.6	1.545	387.6	1.043	387.6	0.778		339.2	0.525	339.2	0.403	339.2	0.23	339.2	0.596	378.4	0.455	378.4	0.358	378.4	0.205
		339.4	0.888	339.4	0.441	339.4	0.146	339.4	1.112	378.8	0.54	378.8	0.262	378.8	0.091	378.8	0.654		339.4	1.84	339.4	1.401	339.4	0.939	339.4	0.684	388.2	1.903	388.2	1.545	388.2	1.043	388.2	0.778		339.4	0.525	339.4	0.403	339.4	0.23	339.4	0.596	378.8	0.454	378.8	0.357	378.8	0.205
		339.6	0.888	339.6	0.441	339.6	0.146	339.6	1.112	379.2	0.534	379.2	0.26	379.2	0.09	379.2	0.647		339.6	1.841	339.6	1.402	339.6	0.94	339.6	0.686	388.8	1.903	388.8	1.545	388.8	1.043	388.8	0.778		339.6	0.525	339.6	0.403	339.6	0.23	339.6	0.596	379.2	0.453	379.2	0.357	379.2	0.204
		339.8	0.888	339.8	0.441	339.8	0.146	339.8	1.112	379.6	0.529	379.6	0.257	379.6	0.089	379.6	0.641		339.8	1.842	339.8	1.403	339.8	0.942	339.8	0.686	389.4	1.903	389.4	1.545	389.4	1.043	389.4	0.778		339.8	0.525	339.8	0.403	339.8	0.23	339.8	0.596	379.6	0.452	379.6	0.356	379.6	0.204
		340	0.888	340	0.441	340	0.146	340	1.112	380	0.524	380	0.254	380	0.088	380	0.634		340	1.843	340	1.405	340	0.943	340	0.688	390	1.903	390	1.545	390	1.043	390	0.778		340	0.525	340	0.403	340	0.231	340	0.596	380	0.451	380	0.355	380	0.203
		340.2	0.888	340.2	0.441	340.2	0.146	340.2	1.112	380.4	0.519	380.4	0.252	380.4	0.087	380.4	0.628		340.2	1.844	340.2	1.406	340.2	0.944	340.2	0.689	390.6	1.903	390.6	1.545	390.6	1.043	390.6	0.778		340.2	0.525	340.2	0.403	340.2	0.231	340.2	0.596	380.4	0.451	380.4	0.355	380.4	0.203
		340.4	0.888	340.4	0.441	340.4	0.146	340.4	1.113	380.8	0.514	380.8	0.249	380.8	0.086	380.8	0.622		340.4	1.845	340.4	1.408	340.4	0.946	340.4	0.69	391.2	1.903	391.2	1.545	391.2	1.043	391.2	0.778		340.4	0.526	340.4	0.403	340.4	0.231	340.4	0.596	380.8	0.45	380.8	0.354	380.8	0.203
		340.6	0.888	340.6	0.442	340.6	0.146	340.6	1.113	381.2	0.509	381.2	0.247	381.2	0.085	381.2	0.616		340.6	1.846	340.6	1.41	340.6	0.948	340.6	0.691	391.8	1.903	391.8	1.545	391.8	1.043	391.8	0.778		340.6	0.526	340.6	0.403	340.6	0.231	340.6	0.596	381.2	0.449	381.2	0.353	381.2	0.202
		340.8	0.888	340.8	0.442	340.8	0.146	340.8	1.114	381.6	0.504	381.6	0.244	381.6	0.085	381.6	0.609		340.8	1.847	340.8	1.411	340.8	0.949	340.8	0.693	392.4	1.903	392.4	1.545	392.4	1.043	392.4	0.778		340.8	0.526	340.8	0.403	340.8	0.231	340.8	0.596	381.6	0.448	381.6	0.353	381.6	0.202
		341	0.888	341	0.443	341	0.146	341	1.114	382	0.499	382	0.242	382	0.084	382	0.603		341	1.848	341	1.413	341	0.951	341	0.694	393	1.903	393	1.545	393	1.043	393	0.778		341	0.526	341	0.403	341	0.231	341	0.596	382	0.447	382	0.352	382	0.201
		341.2	0.889	341.2	0.443	341.2	0.146	341.2	1.114	382.4	0.494	382.4	0.24	382.4	0.083	382.4	0.598		341.2	1.849	341.2	1.415	341.2	0.952	341.2	0.696	393.6	1.903	393.6	1.545	393.6	1.043	393.6	0.778		341.2	0.526	341.2	0.404	341.2	0.231	341.2	0.596	382.4	0.446	382.4	0.351	382.4	0.201
		341.4	0.889	341.4	0.443	341.4	0.146	341.4	1.115	382.8	0.489	382.8	0.237	382.8	0.082	382.8	0.592		341.4	1.85	341.4	1.416	341.4	0.953	341.4	0.697	394.2	1.903	394.2	1.545	394.2	1.043	394.2	0.778		341.4	0.526	341.4	0.404	341.4	0.231	341.4	0.596	382.8	0.445	382.8	0.351	382.8	0.201
		341.6	0.889	341.6	0.443	341.6	0.146	341.6	1.115	383.2	0.485	383.2	0.235	383.2	0.081	383.2	0.586		341.6	1.851	341.6	1.417	341.6	0.954	341.6	0.698	394.8	1.903	394.8	1.545	394.8	1.043	394.8	0.778		341.6	0.526	341.6	0.404	341.6	0.231	341.6	0.596	383.2	0.444	383.2	0.35	383.2	0.2
		341.8	0.889	341.8	0.443	341.8	0.146	341.8	1.115	383.6	0.48	383.6	0.233	383.6	0.08	383.6	0.58		341.8	1.852	341.8	1.419	341.8	0.956	341.8	0.699	395.4	1.903	395.4	1.545	395.4	1.043	395.4	0.778		341.8	0.526	341.8	0.404	341.8	0.231	341.8	0.597	383.6	0.444	383.6	0.349	383.6	0.2
		342	0.889	342	0.443	342	0.146	342	1.115	384	0.476	384	0.23	384	0.08	384	0.575		342	1.853	342	1.419	342	0.957	342	0.7	396	1.903	396	1.545	396	1.043	396	0.778		342	0.527	342	0.405	342	0.231	342	0.597	384	0.443	384	0.349	384	0.2
		342.2	0.89	342.2	0.443	342.2	0.146	342.2	1.115	384.4	0.471	384.4	0.228	384.4	0.079	384.4	0.569		342.2	1.854	342.2	1.42	342.2	0.958	342.2	0.7	396.6	1.903	396.6	1.545	396.6	1.043	396.6	0.778		342.2	0.527	342.2	0.405	342.2	0.231	342.2	0.597	384.4	0.442	384.4	0.348	384.4	0.199
		342.4	0.89	342.4	0.444	342.4	0.147	342.4	1.115	384.8	0.467	384.8	0.226	384.8	0.078	384.8	0.564		342.4	1.855	342.4	1.421	342.4	0.959	342.4	0.701	397.2	1.903	397.2	1.545	397.2	1.043	397.2	0.778		342.4	0.527	342.4	0.405	342.4	0.231	342.4	0.597	384.8	0.441	384.8	0.347	384.8	0.199
		342.6	0.891	342.6	0.444	342.6	0.147	342.6	1.115	385.2	0.462	385.2	0.224	385.2	0.077	385.2	0.558		342.6	1.855	342.6	1.422	342.6	0.96	342.6	0.701	397.8	1.903	397.8	1.545	397.8	1.043	397.8	0.778		342.6	0.527	342.6	0.405	342.6	0.231	342.6	0.597	385.2	0.44	385.2	0.347	385.2	0.198
		342.8	0.891	342.8	0.444	342.8	0.147	342.8	1.115	385.6	0.458	385.6	0.222	385.6	0.076	385.6	0.553		342.8	1.856	342.8	1.423	342.8	0.962	342.8	0.702	398.4	1.903	398.4	1.545	398.4	1.043	398.4	0.778		342.8	0.527	342.8	0.405	342.8	0.231	342.8	0.598	385.6	0.439	385.6	0.346	385.6	0.198
		343	0.891	343	0.444	343	0.147	343	1.115	386	0.454	386	0.22	386	0.076	386	0.548		343	1.857	343	1.424	343	0.963	343	0.703	399	1.903	399	1.545	399	1.043	399	0.778		343	0.526	343	0.405	343	0.231	343	0.598	386	0.438	386	0.345	386	0.198
		343.2	0.892	343.2	0.444	343.2	0.147	343.2	1.115	386.4	0.45	386.4	0.217	386.4	0.075	386.4	0.542		343.2	1.858	343.2	1.424	343.2	0.965	343.2	0.704	399.6	1.903	399.6	1.545	399.6	1.043	399.6	0.777		343.2	0.526	343.2	0.405	343.2	0.231	343.2	0.598	386.4	0.438	386.4	0.345	386.4	0.197
		343.4	0.892	343.4	0.444	343.4	0.147	343.4	1.115	386.8	0.446	386.8	0.215	386.8	0.074	386.8	0.537		343.4	1.859	343.4	1.425	343.4	0.966	343.4	0.705	400.2	1.903	400.2	1.545	400.2	1.043	400.2	0.777		343.4	0.526	343.4	0.405	343.4	0.231	343.4	0.598	386.8	0.437	386.8	0.344	386.8	0.197
		343.6	0.892	343.6	0.444	343.6	0.147	343.6	1.115	387.2	0.442	387.2	0.213	387.2	0.073	387.2	0.532		343.6	1.86	343.6	1.426	343.6	0.968	343.6	0.706	400.8	1.903	400.8	1.545	400.8	1.043	400.8	0.777		343.6	0.526	343.6	0.405	343.6	0.232	343.6	0.598	387.2	0.436	387.2	0.343	387.2	0.197
		343.8	0.892	343.8	0.444	343.8	0.147	343.8	1.115	387.6	0.438	387.6	0.211	387.6	0.073	387.6	0.527		343.8	1.861	343.8	1.428	343.8	0.969	343.8	0.707	401.4	1.903	401.4	1.545	401.4	1.043	401.4	0.777		343.8	0.527	343.8	0.405	343.8	0.232	343.8	0.599	387.6	0.435	387.6	0.343	387.6	0.196
		344	0.892	344	0.444	344	0.147	344	1.115	388	0.434	388	0.209	388	0.072	388	0.522		344	1.862	344	1.429	344	0.971	344	0.708	402	1.903	402	1.545	402	1.043	402	0.777		344	0.527	344	0.405	344	0.233	344	0.599	388	0.434	388	0.342	388	0.196
		344.2	0.892	344.2	0.444	344.2	0.147	344.2	1.116	388.4	0.43	388.4	0.207	388.4	0.071	388.4	0.517		344.2	1.863	344.2	1.43	344.2	0.972	344.2	0.709	402.6	1.903	402.6	1.545	402.6	1.043	402.6	0.777		344.2	0.527	344.2	0.406	344.2	0.233	344.2	0.599	388.4	0.433	388.4	0.341	388.4	0.195
		344.4	0.893	344.4	0.444	344.4	0.148	344.4	1.116	388.8	0.426	388.8	0.205	388.8	0.07	388.8	0.513		344.4	1.864	344.4	1.431	344.4	0.973	344.4	0.711	403.2	1.903	403.2	1.545	403.2	1.043	403.2	0.777		344.4	0.527	344.4	0.406	344.4	0.234	344.4	0.599	388.8	0.433	388.8	0.341	388.8	0.195
		344.6	0.893	344.6	0.444	344.6	0.148	344.6	1.116	389.2	0.422	389.2	0.204	389.2	0.07	389.2	0.508		344.6	1.865	344.6	1.432	344.6	0.975	344.6	0.712	403.8	1.902	403.8	1.545	403.8	1.043	403.8	0.777		344.6	0.527	344.6	0.406	344.6	0.234	344.6	0.599	389.2	0.432	389.2	0.34	389.2	0.195
		344.8	0.893	344.8	0.444	344.8	0.148	344.8	1.116	389.6	0.418	389.6	0.202	389.6	0.069	389.6	0.503		344.8	1.865	344.8	1.434	344.8	0.976	344.8	0.714	404.4	1.902	404.4	1.545	404.4	1.043	404.4	0.777		344.8	0.527	344.8	0.406	344.8	0.235	344.8	0.599	389.6	0.431	389.6	0.339	389.6	0.194
		345	0.893	345	0.444	345	0.147	345	1.117	390	0.415	390	0.2	390	0.068	390	0.499		345	1.866	345	1.435	345	0.977	345	0.715	405	1.902	405	1.545	405	1.043	405	0.777		345	0.527	345	0.407	345	0.235	345	0.599	390	0.43	390	0.339	390	0.194
		345.2	0.893	345.2	0.444	345.2	0.147	345.2	1.117	390.4	0.411	390.4	0.198	390.4	0.068	390.4	0.494		345.2	1.867	345.2	1.436	345.2	0.978	345.2	0.716	405.6	1.902	405.6	1.545	405.6	1.043	405.6	0.777		345.2	0.527	345.2	0.407	345.2	0.235	345.2	0.599	390.4	0.429	390.4	0.338	390.4	0.194
		345.4	0.893	345.4	0.444	345.4	0.147	345.4	1.117	390.8	0.408	390.8	0.196	390.8	0.067	390.8	0.49		345.4	1.867	345.4	1.437	345.4	0.978	345.4	0.717	406.2	1.902	406.2	1.545	406.2	1.043	406.2	0.777		345.4	0.527	345.4	0.407	345.4	0.235	345.4	0.599	390.8	0.429	390.8	0.338	390.8	0.193
		345.6	0.893	345.6	0.444	345.6	0.147	345.6	1.116	391.2	0.404	391.2	0.194	391.2	0.066	391.2	0.485		345.6	1.868	345.6	1.438	345.6	0.979	345.6	0.718	406.8	1.902	406.8	1.545	406.8	1.043	406.8	0.777		345.6	0.527	345.6	0.408	345.6	0.236	345.6	0.6	391.2	0.428	391.2	0.337	391.2	0.193
		345.8	0.893	345.8	0.444	345.8	0.147	345.8	1.116	391.6	0.401	391.6	0.193	391.6	0.066	391.6	0.481		345.8	1.869	345.8	1.439	345.8	0.98	345.8	0.719	407.4	1.902	407.4	1.545	407.4	1.043	407.4	0.777		345.8	0.528	345.8	0.408	345.8	0.236	345.8	0.6	391.6	0.427	391.6	0.336	391.6	0.192
		346	0.893	346	0.444	346	0.147	346	1.117	392	0.397	392	0.191	392	0.065	392	0.477		346	1.869	346	1.441	346	0.982	346	0.72	408	1.902	408	1.545	408	1.043	408	0.777		346	0.528	346	0.408	346	0.236	346	0.6	392	0.426	392	0.336	392	0.192
		346.2	0.894	346.2	0.445	346.2	0.147	346.2	1.117	392.4	0.394	392.4	0.189	392.4	0.064	392.4	0.473		346.2	1.87	346.2	1.442	346.2	0.983	346.2	0.721	408.6	1.902	408.6	1.545	408.6	1.043	408.6	0.777		346.2	0.528	346.2	0.409	346.2	0.236	346.2	0.601	392.4	0.425	392.4	0.335	392.4	0.192
		346.4	0.894	346.4	0.445	346.4	0.147	346.4	1.118	392.8	0.391	392.8	0.187	392.8	0.064	392.8	0.469		346.4	1.87	346.4	1.443	346.4	0.984	346.4	0.722	409.2	1.902	409.2	1.545	409.2	1.043	409.2	0.777		346.4	0.529	346.4	0.409	346.4	0.236	346.4	0.601	392.8	0.425	392.8	0.334	392.8	0.191
		346.6	0.894	346.6	0.445	346.6	0.148	346.6	1.118	393.2	0.387	393.2	0.186	393.2	0.063	393.2	0.464		346.6	1.871	346.6	1.444	346.6	0.985	346.6	0.722	409.8	1.902	409.8	1.544	409.8	1.043	409.8	0.777		346.6	0.529	346.6	0.409	346.6	0.236	346.6	0.601	393.2	0.424	393.2	0.334	393.2	0.191
		346.8	0.895	346.8	0.446	346.8	0.148	346.8	1.119	393.6	0.384	393.6	0.184	393.6	0.063	393.6	0.46		346.8	1.872	346.8	1.445	346.8	0.987	346.8	0.723	410.4	1.902	410.4	1.544	410.4	1.043	410.4	0.777		346.8	0.529	346.8	0.409	346.8	0.236	346.8	0.601	393.6	0.423	393.6	0.333	393.6	0.191
		347	0.895	347	0.446	347	0.148	347	1.12	394	0.381	394	0.182	394	0.062	394	0.456		347	1.873	347	1.447	347	0.988	347	0.724	411	1.902	411	1.544	411	1.043	411	0.777		347	0.53	347	0.408	347	0.236	347	0.601	394	0.422	394	0.333	394	0.19
		347.2	0.896	347.2	0.446	347.2	0.149	347.2	1.12	394.4	0.378	394.4	0.181	394.4	0.061	394.4	0.452		347.2	1.874	347.2	1.448	347.2	0.99	347.2	0.725	411.6	1.902	411.6	1.544	411.6	1.043	411.6	0.777		347.2	0.53	347.2	0.408	347.2	0.237	347.2	0.6	394.4	0.421	394.4	0.332	394.4	0.19
		347.4	0.896	347.4	0.447	347.4	0.149	347.4	1.121	394.8	0.375	394.8	0.179	394.8	0.061	394.8	0.449		347.4	1.875	347.4	1.449	347.4	0.991	347.4	0.727	412.2	1.902	412.2	1.544	412.2	1.043	412.2	0.777		347.4	0.53	347.4	0.408	347.4	0.237	347.4	0.6	394.8	0.421	394.8	0.331	394.8	0.19
		347.6	0.896	347.6	0.447	347.6	0.149	347.6	1.121	395.2	0.372	395.2	0.178	395.2	0.06	395.2	0.445		347.6	1.876	347.6	1.45	347.6	0.993	347.6	0.728	412.8	1.902	412.8	1.544	412.8	1.043	412.8	0.777		347.6	0.53	347.6	0.408	347.6	0.237	347.6	0.6	395.2	0.42	395.2	0.331	395.2	0.189
		347.8	0.896	347.8	0.447	347.8	0.149	347.8	1.122	395.6	0.369	395.6	0.176	395.6	0.06	395.6	0.441		347.8	1.877	347.8	1.451	347.8	0.994	347.8	0.729	413.4	1.902	413.4	1.544	413.4	1.043	413.4	0.777		347.8	0.53	347.8	0.408	347.8	0.237	347.8	0.6	395.6	0.419	395.6	0.33	395.6	0.189
		348	0.896	348	0.447	348	0.149	348	1.122	396	0.366	396	0.175	396	0.059	396	0.437		348	1.878	348	1.452	348	0.996	348	0.73	414	1.902	414	1.544	414	1.043	414	0.777		348	0.53	348	0.408	348	0.237	348	0.6	396	0.418	396	0.329	396	0.189
		348.2	0.896	348.2	0.448	348.2	0.149	348.2	1.122	396.4	0.363	396.4	0.173	396.4	0.058	396.4	0.434		348.2	1.879	348.2	1.454	348.2	0.998	348.2	0.732	414.6	1.902	414.6	1.544	414.6	1.043	414.6	0.777		348.2	0.529	348.2	0.408	348.2	0.237	348.2	0.6	396.4	0.417	396.4	0.329	396.4	0.188
		348.4	0.896	348.4	0.448	348.4	0.149	348.4	1.122	396.8	0.36	396.8	0.172	396.8	0.058	396.8	0.43		348.4	1.88	348.4	1.455	348.4	0.999	348.4	0.733	415.2	1.902	415.2	1.544	415.2	1.043	415.2	0.777		348.4	0.529	348.4	0.408	348.4	0.237	348.4	0.6	396.8	0.417	396.8	0.328	396.8	0.188
		348.6	0.896	348.6	0.448	348.6	0.149	348.6	1.122	397.2	0.357	397.2	0.17	397.2	0.057	397.2	0.427		348.6	1.881	348.6	1.456	348.6	1.001	348.6	0.734	415.8	1.902	415.8	1.544	415.8	1.043	415.8	0.777		348.6	0.529	348.6	0.408	348.6	0.237	348.6	0.6	397.2	0.416	397.2	0.328	397.2	0.188
		348.8	0.896	348.8	0.448	348.8	0.149	348.8	1.121	397.6	0.354	397.6	0.169	397.6	0.057	397.6	0.423		348.8	1.882	348.8	1.457	348.8	1.002	348.8	0.735	416.4	1.902	416.4	1.544	416.4	1.043	416.4	0.777		348.8	0.528	348.8	0.408	348.8	0.236	348.8	0.6	397.6	0.415	397.6	0.327	397.6	0.187
		349	0.896	349	0.448	349	0.148	349	1.121	398	0.351	398	0.167	398	0.056	398	0.42		349	1.883	349	1.458	349	1.004	349	0.736	417	1.902	417	1.544	417	1.043	417	0.777		349	0.528	349	0.408	349	0.236	349	0.6	398	0.414	398	0.326	398	0.187
		349.2	0.896	349.2	0.447	349.2	0.148	349.2	1.121	398.4	0.349	398.4	0.166	398.4	0.056	398.4	0.416		349.2	1.884	349.2	1.459	349.2	1.005	349.2	0.737	417.6	1.902	417.6	1.544	417.6	1.043	417.6	0.777		349.2	0.528	349.2	0.408	349.2	0.236	349.2	0.6	398.4	0.414	398.4	0.326	398.4	0.187
		349.4	0.895	349.4	0.447	349.4	0.148	349.4	1.12	398.8	0.346	398.8	0.165	398.8	0.055	398.8	0.413		349.4	1.885	349.4	1.46	349.4	1.006	349.4	0.738	418.2	1.902	418.2	1.544	418.2	1.043	418.2	0.777		349.4	0.528	349.4	0.408	349.4	0.236	349.4	0.6	398.8	0.413	398.8	0.325	398.8	0.186
		349.6	0.895	349.6	0.447	349.6	0.148	349.6	1.12	399.2	0.343	399.2	0.163	399.2	0.055	399.2	0.409		349.6	1.886	349.6	1.461	349.6	1.008	349.6	0.739	418.8	1.902	418.8	1.544	418.8	1.043	418.8	0.777		349.6	0.528	349.6	0.408	349.6	0.236	349.6	0.6	399.2	0.412	399.2	0.325	399.2	0.186
		349.8	0.895	349.8	0.447	349.8	0.148	349.8	1.119	399.6	0.341	399.6	0.162	399.6	0.054	399.6	0.406		349.8	1.887	349.8	1.462	349.8	1.009	349.8	0.74	419.4	1.902	419.4	1.544	419.4	1.043	419.4	0.777		349.8	0.528	349.8	0.408	349.8	0.236	349.8	0.6	399.6	0.411	399.6	0.324	399.6	0.186
		350	0.895	350	0.447	350	0.148	350	1.119	400	0.338	400	0.16	400	0.054	400	0.403		350	1.887	350	1.463	350	1.01	350	0.741	420	1.902	420	1.544	420	1.043	420	0.777		350	0.529	350	0.408	350	0.236	350	0.6	400	0.411	400	0.323	400	0.185
		350.2	0.895	350.2	0.447	350.2	0.148	350.2	1.119	400.4	0.336	400.4	0.159	400.4	0.053	400.4	0.4		350.2	1.888	350.2	1.464	350.2	1.011	350.2	0.742	420.6	1.902	420.6	1.544	420.6	1.043	420.6	0.777		350.2	0.53	350.2	0.409	350.2	0.237	350.2	0.6	400.4	0.41	400.4	0.323	400.4	0.185
		350.4	0.896	350.4	0.447	350.4	0.149	350.4	1.119	400.8	0.333	400.8	0.158	400.8	0.053	400.8	0.397		350.4	1.888	350.4	1.465	350.4	1.012	350.4	0.742	421.2	1.902	421.2	1.544	421.2	1.043	421.2	0.777		350.4	0.53	350.4	0.409	350.4	0.237	350.4	0.6	400.8	0.409	400.8	0.322	400.8	0.184
		350.6	0.896	350.6	0.447	350.6	0.149	350.6	1.12	401.2	0.331	401.2	0.157	401.2	0.052	401.2	0.394		350.6	1.889	350.6	1.466	350.6	1.014	350.6	0.743	421.8	1.902	421.8	1.544	421.8	1.043	421.8	0.777		350.6	0.531	350.6	0.409	350.6	0.237	350.6	0.6	401.2	0.408	401.2	0.322	401.2	0.184
		350.8	0.896	350.8	0.447	350.8	0.149	350.8	1.12	401.6	0.328	401.6	0.155	401.6	0.052	401.6	0.391		350.8	1.889	350.8	1.467	350.8	1.015	350.8	0.744	422.4	1.902	422.4	1.544	422.4	1.043	422.4	0.777		350.8	0.532	350.8	0.41	350.8	0.238	350.8	0.601	401.6	0.408	401.6	0.321	401.6	0.184
		351	0.897	351	0.447	351	0.149	351	1.12	402	0.326	402	0.154	402	0.051	402	0.388		351	1.89	351	1.468	351	1.016	351	0.745	423	1.902	423	1.544	423	1.043	423	0.777		351	0.532	351	0.41	351	0.238	351	0.601	402	0.407	402	0.321	402	0.183
		351.2	0.898	351.2	0.447	351.2	0.15	351.2	1.12	402.4	0.323	402.4	0.153	402.4	0.051	402.4	0.385		351.2	1.891	351.2	1.469	351.2	1.017	351.2	0.746	423.6	1.902	423.6	1.544	423.6	1.043	423.6	0.777		351.2	0.532	351.2	0.41	351.2	0.239	351.2	0.602	402.4	0.406	402.4	0.32	402.4	0.183
		351.4	0.898	351.4	0.447	351.4	0.15	351.4	1.12	402.8	0.321	402.8	0.152	402.8	0.05	402.8	0.382		351.4	1.891	351.4	1.47	351.4	1.019	351.4	0.747	424.2	1.902	424.2	1.544	424.2	1.043	424.2	0.777		351.4	0.533	351.4	0.411	351.4	0.239	351.4	0.602	402.8	0.405	402.8	0.319	402.8	0.183
		351.6	0.898	351.6	0.447	351.6	0.15	351.6	1.12	403.2	0.319	403.2	0.15	403.2	0.05	403.2	0.379		351.6	1.892	351.6	1.471	351.6	1.02	351.6	0.749	424.8	1.902	424.8	1.544	424.8	1.042	424.8	0.777		351.6	0.533	351.6	0.411	351.6	0.239	351.6	0.603	403.2	0.405	403.2	0.319	403.2	0.183
		351.8	0.899	351.8	0.448	351.8	0.15	351.8	1.121	403.6	0.317	403.6	0.149	403.6	0.049	403.6	0.376		351.8	1.893	351.8	1.472	351.8	1.021	351.8	0.75	425.4	1.902	425.4	1.544	425.4	1.042	425.4	0.777		351.8	0.533	351.8	0.412	351.8	0.24	351.8	0.604	403.6	0.404	403.6	0.318	403.6	0.182
		352	0.899	352	0.448	352	0.15	352	1.121	404	0.314	404	0.148	404	0.049	404	0.373		352	1.894	352	1.473	352	1.022	352	0.751	426	1.902	426	1.544	426	1.042	426	0.777		352	0.533	352	0.412	352	0.24	352	0.604	404	0.403	404	0.318	404	0.182
		352.2	0.899	352.2	0.448	352.2	0.15	352.2	1.121	404.4	0.312	404.4	0.147	404.4	0.049	404.4	0.37		352.2	1.894	352.2	1.475	352.2	1.023	352.2	0.752	426.6	1.902	426.6	1.544	426.6	1.042	426.6	0.777		352.2	0.533	352.2	0.412	352.2	0.24	352.2	0.604	404.4	0.403	404.4	0.317	404.4	0.182
		352.4	0.899	352.4	0.448	352.4	0.15	352.4	1.121	404.8	0.31	404.8	0.146	404.8	0.048	404.8	0.368		352.4	1.895	352.4	1.476	352.4	1.024	352.4	0.754	427.2	1.902	427.2	1.544	427.2	1.042	427.2	0.777		352.4	0.533	352.4	0.412	352.4	0.24	352.4	0.604	404.8	0.402	404.8	0.317	404.8	0.181
		352.6	0.9	352.6	0.449	352.6	0.151	352.6	1.121	405.2	0.308	405.2	0.145	405.2	0.048	405.2	0.365		352.6	1.896	352.6	1.477	352.6	1.026	352.6	0.755	427.8	1.902	427.8	1.544	427.8	1.042	427.8	0.777		352.6	0.533	352.6	0.412	352.6	0.24	352.6	0.604	405.2	0.401	405.2	0.316	405.2	0.181
		352.8	0.9	352.8	0.449	352.8	0.151	352.8	1.121	405.6	0.306	405.6	0.144	405.6	0.047	405.6	0.362		352.8	1.896	352.8	1.477	352.8	1.027	352.8	0.755	428.4	1.902	428.4	1.544	428.4	1.042	428.4	0.777		352.8	0.533	352.8	0.412	352.8	0.24	352.8	0.604	405.6	0.4	405.6	0.315	405.6	0.181
		353	0.9	353	0.449	353	0.151	353	1.121	406	0.304	406	0.142	406	0.047	406	0.36		353	1.897	353	1.478	353	1.028	353	0.756	429	1.901	429	1.544	429	1.042	429	0.777		353	0.533	353	0.412	353	0.24	353	0.604	406	0.4	406	0.315	406	0.18
		353.2	0.9	353.2	0.449	353.2	0.151	353.2	1.121	406.4	0.302	406.4	0.141	406.4	0.046	406.4	0.357		353.2	1.898	353.2	1.479	353.2	1.029	353.2	0.757	429.6	1.901	429.6	1.544	429.6	1.042	429.6	0.777		353.2	0.533	353.2	0.412	353.2	0.24	353.2	0.604	406.4	0.399	406.4	0.314	406.4	0.18
		353.4	0.9	353.4	0.449	353.4	0.151	353.4	1.122	406.8	0.3	406.8	0.14	406.8	0.046	406.8	0.355		353.4	1.899	353.4	1.48	353.4	1.03	353.4	0.758	430.2	1.901	430.2	1.544	430.2	1.042	430.2	0.777		353.4	0.533	353.4	0.412	353.4	0.24	353.4	0.604	406.8	0.398	406.8	0.314	406.8	0.18
		353.6	0.9	353.6	0.449	353.6	0.151	353.6	1.122	407.2	0.298	407.2	0.139	407.2	0.046	407.2	0.352		353.6	1.9	353.6	1.481	353.6	1.031	353.6	0.759	430.8	1.901	430.8	1.544	430.8	1.042	430.8	0.777		353.6	0.533	353.6	0.411	353.6	0.24	353.6	0.603	407.2	0.398	407.2	0.313	407.2	0.179
		353.8	0.9	353.8	0.449	353.8	0.151	353.8	1.122	407.6	0.296	407.6	0.138	407.6	0.045	407.6	0.35		353.8	1.9	353.8	1.482	353.8	1.032	353.8	0.76	431.4	1.901	431.4	1.544	431.4	1.042	431.4	0.777		353.8	0.533	353.8	0.411	353.8	0.24	353.8	0.603	407.6	0.397	407.6	0.313	407.6	0.179
		354	0.901	354	0.449	354	0.151	354	1.123	408	0.294	408	0.137	408	0.045	408	0.347		354	1.901	354	1.483	354	1.033	354	0.76	432	1.901	432	1.544	432	1.042	432	0.777		354	0.533	354	0.411	354	0.24	354	0.603	408	0.396	408	0.312	408	0.179
		354.2	0.901	354.2	0.449	354.2	0.151	354.2	1.123	408.4	0.292	408.4	0.136	408.4	0.044	408.4	0.345		354.2	1.901	354.2	1.484	354.2	1.034	354.2	0.761	432.6	1.901	432.6	1.544	432.6	1.042	432.6	0.777		354.2	0.533	354.2	0.411	354.2	0.24	354.2	0.603	408.4	0.395	408.4	0.312	408.4	0.178
		354.4	0.901	354.4	0.449	354.4	0.151	354.4	1.124	408.8	0.29	408.8	0.135	408.8	0.044	408.8	0.343		354.4	1.902	354.4	1.485	354.4	1.035	354.4	0.762	433.2	1.901	433.2	1.544	433.2	1.042	433.2	0.777		354.4	0.533	354.4	0.412	354.4	0.239	354.4	0.603	408.8	0.395	408.8	0.311	408.8	0.178
		354.6	0.901	354.6	0.449	354.6	0.151	354.6	1.124	409.2	0.288	409.2	0.134	409.2	0.044	409.2	0.34		354.6	1.902	354.6	1.486	354.6	1.036	354.6	0.762	433.8	1.901	433.8	1.544	433.8	1.042	433.8	0.777		354.6	0.534	354.6	0.412	354.6	0.24	354.6	0.603	409.2	0.394	409.2	0.311	409.2	0.178
		354.8	0.901	354.8	0.449	354.8	0.151	354.8	1.124	409.6	0.286	409.6	0.133	409.6	0.043	409.6	0.338		354.8	1.903	354.8	1.488	354.8	1.038	354.8	0.764	434.4	1.901	434.4	1.544	434.4	1.042	434.4	0.777		354.8	0.534	354.8	0.412	354.8	0.24	354.8	0.603	409.6	0.393	409.6	0.31	409.6	0.177
		355	0.901	355	0.449	355	0.151	355	1.125	410	0.284	410	0.132	410	0.043	410	0.336		355	1.904	355	1.489	355	1.039	355	0.765	435	1.901	435	1.544	435	1.042	435	0.777		355	0.534	355	0.412	355	0.24	355	0.604	410	0.393	410	0.309	410	0.177
		355.2	0.901	355.2	0.449	355.2	0.151	355.2	1.125	410.4	0.283	410.4	0.131	410.4	0.043	410.4	0.334		355.2	1.905	355.2	1.49	355.2	1.041	355.2	0.766	435.6	1.901	435.6	1.544	435.6	1.042	435.6	0.777		355.2	0.534	355.2	0.412	355.2	0.24	355.2	0.604	410.4	0.392	410.4	0.309	410.4	0.177
		355.4	0.902	355.4	0.45	355.4	0.151	355.4	1.125	410.8	0.281	410.8	0.13	410.8	0.042	410.8	0.331		355.4	1.906	355.4	1.492	355.4	1.042	355.4	0.768	436.2	1.901	436.2	1.544	436.2	1.042	436.2	0.777		355.4	0.534	355.4	0.412	355.4	0.24	355.4	0.604	410.8	0.391	410.8	0.308	410.8	0.176
		355.6	0.902	355.6	0.45	355.6	0.151	355.6	1.125	411.2	0.279	411.2	0.129	411.2	0.042	411.2	0.329		355.6	1.907	355.6	1.493	355.6	1.044	355.6	0.769	436.8	1.901	436.8	1.544	436.8	1.042	436.8	0.777		355.6	0.534	355.6	0.412	355.6	0.24	355.6	0.604	411.2	0.391	411.2	0.308	411.2	0.176
		355.8	0.902	355.8	0.45	355.8	0.15	355.8	1.126	411.6	0.277	411.6	0.129	411.6	0.041	411.6	0.327		355.8	1.908	355.8	1.494	355.8	1.045	355.8	0.77	437.4	1.901	437.4	1.544	437.4	1.042	437.4	0.777		355.8	0.534	355.8	0.412	355.8	0.24	355.8	0.605	411.6	0.39	411.6	0.307	411.6	0.176
		356	0.902	356	0.451	356	0.15	356	1.126	412	0.276	412	0.128	412	0.041	412	0.325		356	1.909	356	1.495	356	1.047	356	0.771	438	1.901	438	1.544	438	1.042	438	0.777		356	0.534	356	0.412	356	0.241	356	0.605	412	0.389	412	0.307	412	0.176
		356.2	0.902	356.2	0.451	356.2	0.15	356.2	1.126	412.4	0.274	412.4	0.127	412.4	0.041	412.4	0.323		356.2	1.909	356.2	1.496	356.2	1.048	356.2	0.772	438.6	1.901	438.6	1.544	438.6	1.042	438.6	0.777		356.2	0.534	356.2	0.412	356.2	0.241	356.2	0.605	412.4	0.389	412.4	0.306	412.4	0.175
		356.4	0.902	356.4	0.451	356.4	0.15	356.4	1.126	412.8	0.273	412.8	0.126	412.8	0.04	412.8	0.321		356.4	1.91	356.4	1.497	356.4	1.05	356.4	0.773	439.2	1.901	439.2	1.544	439.2	1.042	439.2	0.777		356.4	0.534	356.4	0.412	356.4	0.241	356.4	0.605	412.8	0.388	412.8	0.306	412.8	0.175
		356.6	0.902	356.6	0.451	356.6	0.15	356.6	1.126	413.2	0.271	413.2	0.125	413.2	0.04	413.2	0.319		356.6	1.911	356.6	1.498	356.6	1.051	356.6	0.774	439.8	1.901	439.8	1.544	439.8	1.042	439.8	0.777		356.6	0.534	356.6	0.413	356.6	0.241	356.6	0.605	413.2	0.387	413.2	0.305	413.2	0.175
		356.8	0.902	356.8	0.451	356.8	0.15	356.8	1.126	413.6	0.269	413.6	0.124	413.6	0.04	413.6	0.317		356.8	1.911	356.8	1.499	356.8	1.053	356.8	0.775	440.4	1.901	440.4	1.544	440.4	1.042	440.4	0.777		356.8	0.534	356.8	0.413	356.8	0.241	356.8	0.606	413.6	0.387	413.6	0.305	413.6	0.174
		357	0.902	357	0.451	357	0.15	357	1.126	414	0.268	414	0.123	414	0.039	414	0.315		357	1.912	357	1.499	357	1.054	357	0.776	441	1.901	441	1.544	441	1.042	441	0.777		357	0.534	357	0.413	357	0.241	357	0.606	414	0.386	414	0.304	414	0.174
		357.2	0.903	357.2	0.451	357.2	0.15	357.2	1.127	414.4	0.266	414.4	0.123	414.4	0.039	414.4	0.313		357.2	1.913	357.2	1.5	357.2	1.055	357.2	0.777	441.6	1.901	441.6	1.544	441.6	1.042	441.6	0.777		357.2	0.534	357.2	0.413	357.2	0.241	357.2	0.606	414.4	0.385	414.4	0.304	414.4	0.174
		357.4	0.903	357.4	0.451	357.4	0.15	357.4	1.127	414.8	0.265	414.8	0.122	414.8	0.039	414.8	0.311		357.4	1.913	357.4	1.501	357.4	1.056	357.4	0.777	442.2	1.901	442.2	1.543	442.2	1.042	442.2	0.777		357.4	0.535	357.4	0.413	357.4	0.241	357.4	0.606	414.8	0.385	414.8	0.303	414.8	0.173
		357.6	0.903	357.6	0.451	357.6	0.15	357.6	1.127	415.2	0.263	415.2	0.121	415.2	0.038	415.2	0.309		357.6	1.914	357.6	1.502	357.6	1.057	357.6	0.778	442.8	1.901	442.8	1.543	442.8	1.042	442.8	0.777		357.6	0.535	357.6	0.413	357.6	0.241	357.6	0.605	415.2	0.384	415.2	0.303	415.2	0.173
		357.8	0.903	357.8	0.45	357.8	0.149	357.8	1.127	415.6	0.262	415.6	0.12	415.6	0.038	415.6	0.308		357.8	1.914	357.8	1.502	357.8	1.058	357.8	0.779	443.4	1.901	443.4	1.543	443.4	1.042	443.4	0.777		357.8	0.535	357.8	0.413	357.8	0.242	357.8	0.605	415.6	0.383	415.6	0.302	415.6	0.173
		358	0.903	358	0.45	358	0.149	358	1.127	416	0.26	416	0.119	416	0.038	416	0.306		358	1.915	358	1.503	358	1.059	358	0.78	444	1.901	444	1.543	444	1.042	444	0.777		358	0.535	358	0.414	358	0.242	358	0.605	416	0.383	416	0.302	416	0.173
		358.2	0.903	358.2	0.45	358.2	0.149	358.2	1.127	416.4	0.259	416.4	0.119	416.4	0.038	416.4	0.304		358.2	1.916	358.2	1.504	358.2	1.06	358.2	0.781	444.6	1.901	444.6	1.543	444.6	1.042	444.6	0.777		358.2	0.536	358.2	0.414	358.2	0.243	358.2	0.605	416.4	0.382	416.4	0.301	416.4	0.172
		358.4	0.903	358.4	0.45	358.4	0.149	358.4	1.127	416.8	0.258	416.8	0.118	416.8	0.037	416.8	0.302		358.4	1.917	358.4	1.505	358.4	1.061	358.4	0.782	445.2	1.901	445.2	1.543	445.2	1.042	445.2	0.777		358.4	0.536	358.4	0.414	358.4	0.243	358.4	0.606	416.8	0.382	416.8	0.301	416.8	0.172
		358.6	0.903	358.6	0.45	358.6	0.149	358.6	1.127	417.2	0.256	417.2	0.117	417.2	0.037	417.2	0.301		358.6	1.917	358.6	1.506	358.6	1.062	358.6	0.783	445.8	1.901	445.8	1.543	445.8	1.042	445.8	0.777		358.6	0.536	358.6	0.415	358.6	0.244	358.6	0.606	417.2	0.381	417.2	0.3	417.2	0.172
		358.8	0.904	358.8	0.45	358.8	0.149	358.8	1.127	417.6	0.255	417.6	0.116	417.6	0.037	417.6	0.299		358.8	1.918	358.8	1.507	358.8	1.063	358.8	0.785	446.4	1.901	446.4	1.543	446.4	1.042	446.4	0.777		358.8	0.536	358.8	0.415	358.8	0.244	358.8	0.606	417.6	0.38	417.6	0.3	417.6	0.171
		359	0.904	359	0.451	359	0.149	359	1.127	418	0.253	418	0.116	418	0.036	418	0.297		359	1.919	359	1.508	359	1.064	359	0.786	447	1.901	447	1.543	447	1.042	447	0.777		359	0.537	359	0.415	359	0.244	359	0.607	418	0.38	418	0.299	418	0.171
		359.2	0.904	359.2	0.451	359.2	0.15	359.2	1.127	418.4	0.252	418.4	0.115	418.4	0.036	418.4	0.296		359.2	1.92	359.2	1.509	359.2	1.065	359.2	0.787	447.6	1.901	447.6	1.543	447.6	1.042	447.6	0.777		359.2	0.537	359.2	0.416	359.2	0.245	359.2	0.607	418.4	0.379	418.4	0.299	418.4	0.171
		359.4	0.904	359.4	0.451	359.4	0.15	359.4	1.127	418.8	0.251	418.8	0.114	418.8	0.036	418.8	0.294		359.4	1.92	359.4	1.51	359.4	1.066	359.4	0.788	448.2	1.901	448.2	1.543	448.2	1.042	448.2	0.777		359.4	0.537	359.4	0.416	359.4	0.245	359.4	0.608	418.8	0.378	418.8	0.298	418.8	0.171
		359.6	0.905	359.6	0.452	359.6	0.15	359.6	1.127	419.2	0.25	419.2	0.113	419.2	0.036	419.2	0.292		359.6	1.921	359.6	1.51	359.6	1.067	359.6	0.788	448.8	1.901	448.8	1.543	448.8	1.042	448.8	0.777		359.6	0.537	359.6	0.416	359.6	0.245	359.6	0.608	419.2	0.378	419.2	0.298	419.2	0.17
		359.8	0.905	359.8	0.452	359.8	0.15	359.8	1.127	419.6	0.248	419.6	0.113	419.6	0.035	419.6	0.291		359.8	1.921	359.8	1.511	359.8	1.067	359.8	0.789	449.4	1.901	449.4	1.543	449.4	1.042	449.4	0.777		359.8	0.536	359.8	0.416	359.8	0.245	359.8	0.609	419.6	0.377	419.6	0.297	419.6	0.17
		360	0.905	360	0.452	360	0.15	360	1.127	420	0.247	420	0.112	420	0.035	420	0.289		360	1.921	360	1.511	360	1.067	360	0.789	450	1.901	450	1.543	450	1.042	450	0.777		360	0.536	360	0.416	360	0.245	360	0.609	420	0.377	420	0.297	420	0.17
		360.2	0.899	360.2	0.448	360.2	0.15	360.2	1.12	420.4	0.246	420.4	0.111	420.4	0.035	420.4	0.288		360.2	1.921	360.2	1.511	360.2	1.066	360.2	0.788	450.6	1.901	450.6	1.543	450.6	1.042	450.6	0.777		360.2	0.535	360.2	0.415	360.2	0.244	360.2	0.608	420.4	0.376	420.4	0.296	420.4	0.169
		360.4	0.892	360.4	0.444	360.4	0.149	360.4	1.113	420.8	0.245	420.8	0.111	420.8	0.034	420.8	0.286		360.4	1.921	360.4	1.512	360.4	1.066	360.4	0.787	451.2	1.901	451.2	1.543	451.2	1.042	451.2	0.777		360.4	0.533	360.4	0.414	360.4	0.244	360.4	0.607	420.8	0.375	420.8	0.296	420.8	0.169
		360.6	0.885	360.6	0.439	360.6	0.149	360.6	1.104	421.2	0.243	421.2	0.11	421.2	0.034	421.2	0.285		360.6	1.922	360.6	1.512	360.6	1.065	360.6	0.786	451.8	1.901	451.8	1.543	451.8	1.042	451.8	0.777		360.6	0.531	360.6	0.412	360.6	0.243	360.6	0.606	421.2	0.375	421.2	0.295	421.2	0.169
		360.8	0.876	360.8	0.434	360.8	0.148	360.8	1.094	421.6	0.242	421.6	0.109	421.6	0.034	421.6	0.283		360.8	1.922	360.8	1.513	360.8	1.064	360.8	0.786	452.4	1.901	452.4	1.543	452.4	1.042	452.4	0.777		360.8	0.529	360.8	0.411	360.8	0.243	360.8	0.604	421.6	0.374	421.6	0.295	421.6	0.169
		361	0.867	361	0.428	361	0.147	361	1.084	422	0.241	422	0.109	422	0.034	422	0.282		361	1.923	361	1.513	361	1.064	361	0.785	453	1.901	453	1.543	453	1.042	453	0.777		361	0.526	361	0.409	361	0.242	361	0.603	422	0.373	422	0.294	422	0.168
		361.2	0.858	361.2	0.423	361.2	0.146	361.2	1.074	422.4	0.24	422.4	0.108	422.4	0.033	422.4	0.28		361.2	1.923	361.2	1.513	361.2	1.063	361.2	0.784	453.6	1.901	453.6	1.543	453.6	1.042	453.6	0.777		361.2	0.524	361.2	0.407	361.2	0.241	361.2	0.601	422.4	0.373	422.4	0.294	422.4	0.168
		361.4	0.849	361.4	0.417	361.4	0.144	361.4	1.063	422.8	0.239	422.8	0.108	422.8	0.033	422.8	0.279		361.4	1.923	361.4	1.513	361.4	1.062	361.4	0.784	454.2	1.901	454.2	1.543	454.2	1.042	454.2	0.777		361.4	0.522	361.4	0.405	361.4	0.241	361.4	0.599	422.8	0.372	422.8	0.293	422.8	0.168
		361.6	0.84	361.6	0.412	361.6	0.143	361.6	1.052	423.2	0.238	423.2	0.107	423.2	0.033	423.2	0.277		361.6	1.924	361.6	1.514	361.6	1.062	361.6	0.783	454.8	1.9	454.8	1.543	454.8	1.042	454.8	0.777		361.6	0.52	361.6	0.403	361.6	0.24	361.6	0.597	423.2	0.372	423.2	0.293	423.2	0.167
		361.8	0.832	361.8	0.407	361.8	0.141	361.8	1.041	423.6	0.237	423.6	0.106	423.6	0.033	423.6	0.276		361.8	1.924	361.8	1.514	361.8	1.061	361.8	0.782	455.4	1.9	455.4	1.543	455.4	1.042	455.4	0.777		361.8	0.517	361.8	0.402	361.8	0.24	361.8	0.595	423.6	0.371	423.6	0.292	423.6	0.167
		362	0.824	362	0.403	362	0.14	362	1.031	424	0.236	424	0.106	424	0.032	424	0.275		362	1.924	362	1.514	362	1.061	362	0.782	456	1.9	456	1.543	456	1.042	456	0.777		362	0.515	362	0.4	362	0.239	362	0.593	424	0.37	424	0.292	424	0.167
		362.2	0.818	362.2	0.4	362.2	0.139	362.2	1.023	424.4	0.234	424.4	0.105	424.4	0.032	424.4	0.273		362.2	1.925	362.2	1.514	362.2	1.061	362.2	0.782	456.6	1.9	456.6	1.543	456.6	1.042	456.6	0.777		362.2	0.514	362.2	0.398	362.2	0.239	362.2	0.59	424.4	0.37	424.4	0.291	424.4	0.167
		362.4	0.811	362.4	0.396	362.4	0.138	362.4	1.015	424.8	0.233	424.8	0.105	424.8	0.032	424.8	0.272		362.4	1.925	362.4	1.514	362.4	1.06	362.4	0.782	457.2	1.9	457.2	1.543	457.2	1.042	457.2	0.777		362.4	0.511	362.4	0.397	362.4	0.238	362.4	0.589	424.8	0.369	424.8	0.291	424.8	0.166
		362.6	0.805	362.6	0.393	362.6	0.137	362.6	1.007	425.2	0.232	425.2	0.104	425.2	0.032	425.2	0.271		362.6	1.925	362.6	1.514	362.6	1.06	362.6	0.781	457.8	1.9	457.8	1.543	457.8	1.042	457.8	0.777		362.6	0.509	362.6	0.395	362.6	0.238	362.6	0.587	425.2	0.369	425.2	0.291	425.2	0.166
		362.8	0.799	362.8	0.39	362.8	0.135	362.8	0.999	425.6	0.231	425.6	0.103	425.6	0.032	425.6	0.27		362.8	1.925	362.8	1.515	362.8	1.06	362.8	0.782	458.4	1.9	458.4	1.543	458.4	1.042	458.4	0.777		362.8	0.507	362.8	0.394	362.8	0.237	362.8	0.585	425.6	0.368	425.6	0.29	425.6	0.166
		363	0.792	363	0.387	363	0.134	363	0.991	426	0.23	426	0.103	426	0.031	426	0.268		363	1.925	363	1.515	363	1.059	363	0.782	459	1.9	459	1.543	459	1.042	459	0.777		363	0.505	363	0.392	363	0.236	363	0.583	426	0.368	426	0.29	426	0.165
		363.2	0.786	363.2	0.385	363.2	0.133	363.2	0.983	426.4	0.229	426.4	0.102	426.4	0.031	426.4	0.267		363.2	1.925	363.2	1.516	363.2	1.059	363.2	0.782	459.6	1.9	459.6	1.543	459.6	1.042	459.6	0.777		363.2	0.503	363.2	0.39	363.2	0.235	363.2	0.581	426.4	0.367	426.4	0.289	426.4	0.165
		363.4	0.779	363.4	0.382	363.4	0.132	363.4	0.976	426.8	0.228	426.8	0.102	426.8	0.031	426.8	0.266		363.4	1.924	363.4	1.516	363.4	1.059	363.4	0.783	460.2	1.9	460.2	1.543	460.2	1.042	460.2	0.777		363.4	0.501	363.4	0.388	363.4	0.234	363.4	0.579	426.8	0.366	426.8	0.289	426.8	0.165
		363.6	0.773	363.6	0.379	363.6	0.131	363.6	0.968	427.2	0.227	427.2	0.101	427.2	0.031	427.2	0.265		363.6	1.924	363.6	1.517	363.6	1.059	363.6	0.783	460.8	1.9	460.8	1.543	460.8	1.042	460.8	0.777		363.6	0.499	363.6	0.387	363.6	0.233	363.6	0.577	427.2	0.366	427.2	0.288	427.2	0.165
		363.8	0.767	363.8	0.376	363.8	0.13	363.8	0.96	427.6	0.227	427.6	0.101	427.6	0.03	427.6	0.263		363.8	1.924	363.8	1.517	363.8	1.059	363.8	0.784	461.4	1.9	461.4	1.543	461.4	1.042	461.4	0.777		363.8	0.497	363.8	0.385	363.8	0.232	363.8	0.576	427.6	0.365	427.6	0.288	427.6	0.164
		364	0.761	364	0.374	364	0.129	364	0.953	428	0.226	428	0.1	428	0.03	428	0.262		364	1.924	364	1.518	364	1.059	364	0.784	462	1.9	462	1.543	462	1.042	462	0.777		364	0.495	364	0.383	364	0.231	364	0.574	428	0.365	428	0.287	428	0.164
		364.2	0.755	364.2	0.371	364.2	0.129	364.2	0.945	428.4	0.225	428.4	0.1	428.4	0.03	428.4	0.261		364.2	1.924	364.2	1.519	364.2	1.059	364.2	0.785	462.6	1.9	462.6	1.543	462.6	1.042	462.6	0.777		364.2	0.493	364.2	0.382	364.2	0.23	364.2	0.572	428.4	0.364	428.4	0.287	428.4	0.164
		364.4	0.749	364.4	0.369	364.4	0.128	364.4	0.938	428.8	0.224	428.8	0.099	428.8	0.03	428.8	0.26		364.4	1.925	364.4	1.519	364.4	1.059	364.4	0.785	463.2	1.9	463.2	1.543	463.2	1.042	463.2	0.777		364.4	0.492	364.4	0.381	364.4	0.23	364.4	0.571	428.8	0.364	428.8	0.286	428.8	0.164
		364.6	0.743	364.6	0.366	364.6	0.128	364.6	0.93	429.2	0.223	429.2	0.099	429.2	0.03	429.2	0.259		364.6	1.925	364.6	1.52	364.6	1.059	364.6	0.786	463.8	1.9	463.8	1.543	463.8	1.042	463.8	0.777		364.6	0.49	364.6	0.38	364.6	0.229	364.6	0.569	429.2	0.363	429.2	0.286	429.2	0.163
		364.8	0.738	364.8	0.364	364.8	0.127	364.8	0.923	429.6	0.222	429.6	0.098	429.6	0.029	429.6	0.258		364.8	1.925	364.8	1.52	364.8	1.059	364.8	0.786	464.4	1.9	464.4	1.543	464.4	1.042	464.4	0.777		364.8	0.489	364.8	0.379	364.8	0.229	364.8	0.568	429.6	0.362	429.6	0.286	429.6	0.163
		365	0.732	365	0.361	365	0.126	365	0.916	430	0.221	430	0.098	430	0.029	430	0.257		365	1.925	365	1.52	365	1.059	365	0.787	465	1.9	465	1.543	465	1.042	465	0.777		365	0.488	365	0.378	365	0.228	365	0.566	430	0.362	430	0.285	430	0.163
		365.2	0.727	365.2	0.358	365.2	0.125	365.2	0.909	430.4	0.22	430.4	0.097	430.4	0.029	430.4	0.256		365.2	1.925	365.2	1.52	365.2	1.059	365.2	0.787	465.6	1.9	465.6	1.543	465.6	1.042	465.6	0.777		365.2	0.487	365.2	0.377	365.2	0.228	365.2	0.565	430.4	0.361	430.4	0.285	430.4	0.163
		365.4	0.721	365.4	0.356	365.4	0.124	365.4	0.902	430.8	0.219	430.8	0.097	430.8	0.029	430.8	0.255		365.4	1.925	365.4	1.52	365.4	1.059	365.4	0.787	466.2	1.9	466.2	1.543	466.2	1.042	466.2	0.777		365.4	0.486	365.4	0.376	365.4	0.228	365.4	0.564	430.8	0.361	430.8	0.284	430.8	0.162
		365.6	0.716	365.6	0.353	365.6	0.123	365.6	0.896	431.2	0.219	431.2	0.096	431.2	0.029	431.2	0.254		365.6	1.925	365.6	1.52	365.6	1.059	365.6	0.787	466.8	1.9	466.8	1.543	466.8	1.042	466.8	0.777		365.6	0.485	365.6	0.375	365.6	0.228	365.6	0.563	431.2	0.36	431.2	0.284	431.2	0.162
		365.8	0.712	365.8	0.35	365.8	0.122	365.8	0.889	431.6	0.218	431.6	0.096	431.6	0.028	431.6	0.253		365.8	1.925	365.8	1.52	365.8	1.059	365.8	0.787	467.4	1.9	467.4	1.543	467.4	1.042	467.4	0.777		365.8	0.484	365.8	0.375	365.8	0.227	365.8	0.562	431.6	0.36	431.6	0.283	431.6	0.162
		366	0.707	366	0.348	366	0.121	366	0.883	432	0.217	432	0.095	432	0.028	432	0.252		366	1.925	366	1.52	366	1.059	366	0.787	468	1.9	468	1.543	468	1.042	468	0.777		366	0.483	366	0.374	366	0.227	366	0.561	432	0.359	432	0.283	432	0.162
		366.2	0.702	366.2	0.345	366.2	0.12	366.2	0.877	432.4	0.216	432.4	0.095	432.4	0.028	432.4	0.251		366.2	1.925	366.2	1.52	366.2	1.059	366.2	0.788	468.6	1.9	468.6	1.543	468.6	1.042	468.6	0.777		366.2	0.482	366.2	0.373	366.2	0.227	366.2	0.561	432.4	0.359	432.4	0.283	432.4	0.161
		366.4	0.698	366.4	0.343	366.4	0.119	366.4	0.871	432.8	0.215	432.8	0.094	432.8	0.028	432.8	0.25		366.4	1.925	366.4	1.52	366.4	1.059	366.4	0.788	469.2	1.9	469.2	1.543	469.2	1.042	469.2	0.777		366.4	0.48	366.4	0.373	366.4	0.226	366.4	0.56	432.8	0.358	432.8	0.282	432.8	0.161
		366.6	0.694	366.6	0.341	366.6	0.119	366.6	0.865	433.2	0.215	433.2	0.094	433.2	0.028	433.2	0.249		366.6	1.925	366.6	1.52	366.6	1.059	366.6	0.788	469.8	1.9	469.8	1.543	469.8	1.042	469.8	0.777		366.6	0.479	366.6	0.372	366.6	0.226	366.6	0.559	433.2	0.358	433.2	0.282	433.2	0.161
		366.8	0.689	366.8	0.338	366.8	0.118	366.8	0.859	433.6	0.214	433.6	0.094	433.6	0.028	433.6	0.248		366.8	1.925	366.8	1.52	366.8	1.058	366.8	0.788	470.4	1.9	470.4	1.543	470.4	1.042	470.4	0.776		366.8	0.478	366.8	0.371	366.8	0.225	366.8	0.559	433.6	0.357	433.6	0.281	433.6	0.161
		367	0.685	367	0.336	367	0.117	367	0.853	434	0.213	434	0.093	434	0.027	434	0.247		367	1.925	367	1.52	367	1.058	367	0.788	471	1.9	471	1.543	471	1.042	471	0.776		367	0.477	367	0.37	367	0.224	367	0.558	434	0.356	434	0.281	434	0.16
		367.2	0.681	367.2	0.334	367.2	0.117	367.2	0.848	434.4	0.212	434.4	0.093	434.4	0.027	434.4	0.246		367.2	1.925	367.2	1.52	367.2	1.058	367.2	0.787	471.6	1.9	471.6	1.543	471.6	1.042	471.6	0.776		367.2	0.475	367.2	0.37	367.2	0.223	367.2	0.557	434.4	0.356	434.4	0.28	434.4	0.16
		367.4	0.676	367.4	0.332	367.4	0.116	367.4	0.842	434.8	0.212	434.8	0.092	434.8	0.027	434.8	0.245		367.4	1.924	367.4	1.52	367.4	1.058	367.4	0.787	472.2	1.9	472.2	1.543	472.2	1.042	472.2	0.776		367.4	0.474	367.4	0.369	367.4	0.222	367.4	0.556	434.8	0.355	434.8	0.28	434.8	0.16
		367.6	0.672	367.6	0.33	367.6	0.116	367.6	0.836	435.2	0.211	435.2	0.092	435.2	0.027	435.2	0.244		367.6	1.924	367.6	1.521	367.6	1.057	367.6	0.787	472.8	1.9	472.8	1.543	472.8	1.042	472.8	0.776		367.6	0.473	367.6	0.368	367.6	0.221	367.6	0.555	435.2	0.355	435.2	0.28	435.2	0.16
		367.8	0.668	367.8	0.328	367.8	0.116	367.8	0.83	435.6	0.21	435.6	0.092	435.6	0.027	435.6	0.243		367.8	1.924	367.8	1.521	367.8	1.057	367.8	0.787	473.4	1.9	473.4	1.543	473.4	1.042	473.4	0.776		367.8	0.472	367.8	0.367	367.8	0.22	367.8	0.554	435.6	0.354	435.6	0.279	435.6	0.159
		368	0.664	368	0.326	368	0.115	368	0.825	436	0.21	436	0.091	436	0.027	436	0.242		368	1.924	368	1.521	368	1.056	368	0.787	474	1.9	474	1.543	474	1.042	474	0.776		368	0.471	368	0.366	368	0.219	368	0.553	436	0.354	436	0.279	436	0.159
		368.2	0.659	368.2	0.323	368.2	0.115	368.2	0.819	436.4	0.209	436.4	0.091	436.4	0.026	436.4	0.241		368.2	1.924	368.2	1.521	368.2	1.056	368.2	0.786	474.6	1.9	474.6	1.542	474.6	1.042	474.6	0.776		368.2	0.47	368.2	0.366	368.2	0.218	368.2	0.552	436.4	0.353	436.4	0.278	436.4	0.159
		368.4	0.655	368.4	0.321	368.4	0.115	368.4	0.813	436.8	0.208	436.8	0.09	436.8	0.026	436.8	0.241		368.4	1.924	368.4	1.521	368.4	1.056	368.4	0.786	475.2	1.9	475.2	1.542	475.2	1.041	475.2	0.776		368.4	0.469	368.4	0.365	368.4	0.217	368.4	0.551	436.8	0.353	436.8	0.278	436.8	0.159
		368.6	0.651	368.6	0.319	368.6	0.114	368.6	0.808	437.2	0.208	437.2	0.09	437.2	0.026	437.2	0.24		368.6	1.923	368.6	1.521	368.6	1.055	368.6	0.786	475.8	1.9	475.8	1.542	475.8	1.041	475.8	0.776		368.6	0.468	368.6	0.364	368.6	0.216	368.6	0.55	437.2	0.352	437.2	0.278	437.2	0.158
		368.8	0.647	368.8	0.317	368.8	0.114	368.8	0.802	437.6	0.207	437.6	0.09	437.6	0.026	437.6	0.239		368.8	1.923	368.8	1.521	368.8	1.055	368.8	0.785	476.4	1.9	476.4	1.542	476.4	1.041	476.4	0.776		368.8	0.467	368.8	0.364	368.8	0.216	368.8	0.548	437.6	0.352	437.6	0.277	437.6	0.158
		369	0.642	369	0.315	369	0.114	369	0.796	438	0.206	438	0.089	438	0.026	438	0.238		369	1.923	369	1.521	369	1.055	369	0.785	477	1.9	477	1.542	477	1.041	477	0.776		369	0.467	369	0.363	369	0.216	369	0.547	438	0.351	438	0.277	438	0.158
		369.2	0.638	369.2	0.313	369.2	0.113	369.2	0.791	438.4	0.206	438.4	0.089	438.4	0.026	438.4	0.237		369.2	1.923	369.2	1.521	369.2	1.055	369.2	0.785	477.6	1.9	477.6	1.542	477.6	1.041	477.6	0.776		369.2	0.466	369.2	0.363	369.2	0.215	369.2	0.546	438.4	0.351	438.4	0.276	438.4	0.158
		369.4	0.634	369.4	0.311	369.4	0.113	369.4	0.786	438.8	0.205	438.8	0.089	438.8	0.025	438.8	0.237		369.4	1.923	369.4	1.521	369.4	1.055	369.4	0.785	478.2	1.9	478.2	1.542	478.2	1.041	478.2	0.776		369.4	0.465	369.4	0.362	369.4	0.215	369.4	0.545	438.8	0.35	438.8	0.276	438.8	0.157
		369.6	0.631	369.6	0.309	369.6	0.112	369.6	0.781	439.2	0.204	439.2	0.088	439.2	0.025	439.2	0.236		369.6	1.923	369.6	1.521	369.6	1.055	369.6	0.786	478.8	1.9	478.8	1.542	478.8	1.041	478.8	0.776		369.6	0.464	369.6	0.362	369.6	0.215	369.6	0.544	439.2	0.35	439.2	0.275	439.2	0.157
		369.8	0.627	369.8	0.307	369.8	0.111	369.8	0.777	439.6	0.204	439.6	0.088	439.6	0.025	439.6	0.235		369.8	1.922	369.8	1.521	369.8	1.056	369.8	0.786	479.4	1.9	479.4	1.542	479.4	1.041	479.4	0.776		369.8	0.464	369.8	0.361	369.8	0.215	369.8	0.543	439.6	0.349	439.6	0.275	439.6	0.157
		370	0.623	370	0.305	370	0.111	370	0.772	440	0.203	440	0.087	440	0.025	440	0.234		370	1.922	370	1.521	370	1.056	370	0.786	480	1.899	480	1.542	480	1.041	480	0.776		370	0.463	370	0.36	370	0.214	370	0.542	440	0.349	440	0.275	440	0.157
		370.2	0.62	370.2	0.303	370.2	0.11	370.2	0.768	440.4	0.203	440.4	0.087	440.4	0.025	440.4	0.234		370.2	1.922	370.2	1.521	370.2	1.056	370.2	0.787	480.6	1.899	480.6	1.542	480.6	1.041	480.6	0.776		370.2	0.462	370.2	0.36	370.2	0.214	370.2	0.541	440.4	0.348	440.4	0.274	440.4	0.156
		370.4	0.617	370.4	0.302	370.4	0.11	370.4	0.764	440.8	0.202	440.8	0.087	440.8	0.025	440.8	0.233		370.4	1.922	370.4	1.521	370.4	1.056	370.4	0.787	481.2	1.899	481.2	1.542	481.2	1.041	481.2	0.776		370.4	0.462	370.4	0.359	370.4	0.214	370.4	0.54	440.8	0.348	440.8	0.274	440.8	0.156
		370.6	0.614	370.6	0.3	370.6	0.109	370.6	0.76	441.2	0.201	441.2	0.086	441.2	0.025	441.2	0.232		370.6	1.922	370.6	1.521	370.6	1.056	370.6	0.787	481.8	1.899	481.8	1.542	481.8	1.041	481.8	0.776		370.6	0.461	370.6	0.359	370.6	0.213	370.6	0.54	441.2	0.347	441.2	0.274	441.2	0.156
		370.8	0.611	370.8	0.299	370.8	0.109	370.8	0.756	441.6	0.201	441.6	0.086	441.6	0.024	441.6	0.231		370.8	1.922	370.8	1.521	370.8	1.056	370.8	0.787	482.4	1.899	482.4	1.542	482.4	1.041	482.4	0.776		370.8	0.46	370.8	0.358	370.8	0.213	370.8	0.539	441.6	0.347	441.6	0.273	441.6	0.156
		371	0.608	371	0.298	371	0.109	371	0.751	442	0.2	442	0.086	442	0.024	442	0.231		371	1.922	371	1.521	371	1.056	371	0.788	483	1.899	483	1.542	483	1.041	483	0.776		371	0.459	371	0.358	371	0.213	371	0.538	442	0.346	442	0.273	442	0.155
		371.2	0.605	371.2	0.296	371.2	0.109	371.2	0.747	442.4	0.2	442.4	0.085	442.4	0.024	442.4	0.23		371.2	1.922	371.2	1.521	371.2	1.056	371.2	0.788	483.6	1.899	483.6	1.542	483.6	1.041	483.6	0.776		371.2	0.458	371.2	0.357	371.2	0.213	371.2	0.537	442.4	0.346	442.4	0.272	442.4	0.155
		371.4	0.602	371.4	0.295	371.4	0.109	371.4	0.743	442.8	0.199	442.8	0.085	442.8	0.024	442.8	0.229		371.4	1.922	371.4	1.521	371.4	1.056	371.4	0.788	484.2	1.899	484.2	1.542	484.2	1.041	484.2	0.776		371.4	0.457	371.4	0.357	371.4	0.213	371.4	0.536	442.8	0.345	442.8	0.272	442.8	0.155
		371.6	0.599	371.6	0.293	371.6	0.108	371.6	0.739	443.2	0.199	443.2	0.085	443.2	0.024	443.2	0.229		371.6	1.922	371.6	1.52	371.6	1.056	371.6	0.788	484.8	1.899	484.8	1.542	484.8	1.041	484.8	0.776		371.6	0.456	371.6	0.356	371.6	0.212	371.6	0.535	443.2	0.345	443.2	0.272	443.2	0.155
		371.8	0.596	371.8	0.292	371.8	0.108	371.8	0.735	443.6	0.198	443.6	0.085	443.6	0.024	443.6	0.228		371.8	1.921	371.8	1.52	371.8	1.056	371.8	0.788	485.4	1.899	485.4	1.542	485.4	1.041	485.4	0.776		371.8	0.455	371.8	0.356	371.8	0.212	371.8	0.534	443.6	0.344	443.6	0.271	443.6	0.154
		372	0.593	372	0.291	372	0.107	372	0.731	444	0.198	444	0.084	444	0.024	444	0.227		372	1.921	372	1.52	372	1.055	372	0.788	486	1.899	486	1.542	486	1.041	486	0.776		372	0.454	372	0.356	372	0.211	372	0.534	444	0.344	444	0.271	444	0.154
		372.2	0.59	372.2	0.289	372.2	0.107	372.2	0.727	444.4	0.197	444.4	0.084	444.4	0.023	444.4	0.227		372.2	1.921	372.2	1.52	372.2	1.055	372.2	0.788	486.6	1.899	486.6	1.542	486.6	1.041	486.6	0.776		372.2	0.453	372.2	0.355	372.2	0.211	372.2	0.533	444.4	0.343	444.4	0.27	444.4	0.154
		372.4	0.587	372.4	0.288	372.4	0.106	372.4	0.723	444.8	0.197	444.8	0.084	444.8	0.023	444.8	0.226		372.4	1.921	372.4	1.52	372.4	1.055	372.4	0.788	487.2	1.899	487.2	1.542	487.2	1.041	487.2	0.776		372.4	0.452	372.4	0.355	372.4	0.21	372.4	0.532	444.8	0.343	444.8	0.27	444.8	0.154
		372.6	0.584	372.6	0.286	372.6	0.106	372.6	0.719	445.2	0.196	445.2	0.083	445.2	0.023	445.2	0.225		372.6	1.921	372.6	1.52	372.6	1.055	372.6	0.788	487.8	1.899	487.8	1.542	487.8	1.041	487.8	0.776		372.6	0.452	372.6	0.355	372.6	0.21	372.6	0.531	445.2	0.343	445.2	0.27	445.2	0.154
		372.8	0.581	372.8	0.284	372.8	0.105	372.8	0.715	445.6	0.196	445.6	0.083	445.6	0.023	445.6	0.225		372.8	1.92	372.8	1.52	372.8	1.055	372.8	0.787	488.4	1.899	488.4	1.542	488.4	1.041	488.4	0.776		372.8	0.451	372.8	0.354	372.8	0.21	372.8	0.531	445.6	0.342	445.6	0.269	445.6	0.153
		373	0.578	373	0.283	373	0.105	373	0.711	446	0.195	446	0.083	446	0.023	446	0.224		373	1.92	373	1.52	373	1.054	373	0.787	489	1.899	489	1.542	489	1.041	489	0.776		373	0.451	373	0.354	373	0.209	373	0.53	446	0.342	446	0.269	446	0.153
		373.2	0.574	373.2	0.282	373.2	0.104	373.2	0.707	446.4	0.195	446.4	0.083	446.4	0.023	446.4	0.224		373.2	1.92	373.2	1.52	373.2	1.054	373.2	0.787	489.6	1.899	489.6	1.542	489.6	1.041	489.6	0.776		373.2	0.451	373.2	0.353	373.2	0.209	373.2	0.529	446.4	0.341	446.4	0.269	446.4	0.153
		373.4	0.571	373.4	0.28	373.4	0.104	373.4	0.703	446.8	0.194	446.8	0.082	446.8	0.023	446.8	0.223		373.4	1.919	373.4	1.52	373.4	1.054	373.4	0.787	490.2	1.899	490.2	1.542	490.2	1.041	490.2	0.776		373.4	0.45	373.4	0.353	373.4	0.208	373.4	0.529	446.8	0.341	446.8	0.268	446.8	0.153
		373.6	0.568	373.6	0.279	373.6	0.103	373.6	0.7	447.2	0.194	447.2	0.082	447.2	0.023	447.2	0.223		373.6	1.919	373.6	1.52	373.6	1.054	373.6	0.786	490.8	1.899	490.8	1.542	490.8	1.041	490.8	0.776		373.6	0.45	373.6	0.352	373.6	0.208	373.6	0.529	447.2	0.34	447.2	0.268	447.2	0.152
		373.8	0.566	373.8	0.278	373.8	0.102	373.8	0.696	447.6	0.193	447.6	0.082	447.6	0.023	447.6	0.222		373.8	1.919	373.8	1.521	373.8	1.054	373.8	0.786	491.4	1.899	491.4	1.542	491.4	1.041	491.4	0.776		373.8	0.45	373.8	0.352	373.8	0.208	373.8	0.528	447.6	0.34	447.6	0.267	447.6	0.152
		374	0.563	374	0.276	374	0.102	374	0.693	448	0.193	448	0.081	448	0.022	448	0.221		374	1.919	374	1.521	374	1.053	374	0.786	492	1.899	492	1.542	492	1.041	492	0.776		374	0.45	374	0.352	374	0.207	374	0.528	448	0.339	448	0.267	448	0.152
		374.2	0.56	374.2	0.275	374.2	0.101	374.2	0.689	448.4	0.193	448.4	0.081	448.4	0.022	448.4	0.221		374.2	1.919	374.2	1.521	374.2	1.053	374.2	0.786	492.6	1.899	492.6	1.542	492.6	1.041	492.6	0.776		374.2	0.449	374.2	0.351	374.2	0.207	374.2	0.528	448.4	0.339	448.4	0.267	448.4	0.152
		374.4	0.558	374.4	0.273	374.4	0.101	374.4	0.685	448.8	0.192	448.8	0.081	448.8	0.022	448.8	0.22		374.4	1.919	374.4	1.521	374.4	1.053	374.4	0.786	493.2	1.899	493.2	1.542	493.2	1.041	493.2	0.776		374.4	0.449	374.4	0.351	374.4	0.208	374.4	0.527	448.8	0.338	448.8	0.266	448.8	0.152
		374.6	0.555	374.6	0.272	374.6	0.1	374.6	0.682	449.2	0.192	449.2	0.081	449.2	0.022	449.2	0.22		374.6	1.919	374.6	1.521	374.6	1.053	374.6	0.786	493.8	1.899	493.8	1.542	493.8	1.041	493.8	0.776		374.6	0.449	374.6	0.351	374.6	0.208	374.6	0.527	449.2	0.338	449.2	0.266	449.2	0.151
		374.8	0.553	374.8	0.271	374.8	0.1	374.8	0.678	449.6	0.191	449.6	0.08	449.6	0.022	449.6	0.219		374.8	1.919	374.8	1.521	374.8	1.053	374.8	0.786	494.4	1.899	494.4	1.542	494.4	1.041	494.4	0.776		374.8	0.449	374.8	0.351	374.8	0.208	374.8	0.526	449.6	0.338	449.6	0.266	449.6	0.151
		375	0.55	375	0.269	375	0.099	375	0.675	450	0.191	450	0.08	450	0.022	450	0.219		375	1.919	375	1.52	375	1.053	375	0.786	495	1.899	495	1.542	495	1.041	495	0.776		375	0.448	375	0.35	375	0.208	375	0.526	450	0.337	450	0.265	450	0.151
		375.2	0.547	375.2	0.268	375.2	0.099	375.2	0.671	450.4	0.19	450.4	0.08	450.4	0.022	450.4	0.218		375.2	1.919	375.2	1.52	375.2	1.053	375.2	0.786	495.6	1.899	495.6	1.542	495.6	1.041	495.6	0.776		375.2	0.448	375.2	0.35	375.2	0.208	375.2	0.525	450.4	0.337	450.4	0.265	450.4	0.151
		375.4	0.544	375.4	0.266	375.4	0.098	375.4	0.668	450.8	0.19	450.8	0.08	450.8	0.022	450.8	0.218		375.4	1.918	375.4	1.52	375.4	1.053	375.4	0.785	496.2	1.899	496.2	1.542	496.2	1.041	496.2	0.776		375.4	0.447	375.4	0.349	375.4	0.208	375.4	0.525	450.8	0.336	450.8	0.265	450.8	0.15
		375.6	0.542	375.6	0.264	375.6	0.097	375.6	0.665	451.2	0.19	451.2	0.079	451.2	0.022	451.2	0.217		375.6	1.918	375.6	1.52	375.6	1.053	375.6	0.785	496.8	1.899	496.8	1.542	496.8	1.041	496.8	0.776		375.6	0.446	375.6	0.348	375.6	0.207	375.6	0.524	451.2	0.336	451.2	0.264	451.2	0.15
		375.8	0.539	375.8	0.263	375.8	0.097	375.8	0.662	451.6	0.189	451.6	0.079	451.6	0.021	451.6	0.217		375.8	1.918	375.8	1.52	375.8	1.053	375.8	0.785	497.4	1.899	497.4	1.542	497.4	1.041	497.4	0.776		375.8	0.446	375.8	0.348	375.8	0.207	375.8	0.523	451.6	0.335	451.6	0.264	451.6	0.15
		376	0.537	376	0.262	376	0.096	376	0.658	452	0.189	452	0.079	452	0.021	452	0.216		376	1.919	376	1.52	376	1.053	376	0.785	498	1.899	498	1.542	498	1.041	498	0.776		376	0.445	376	0.347	376	0.206	376	0.523	452	0.335	452	0.264	452	0.15
		376.2	0.534	376.2	0.26	376.2	0.095	376.2	0.655	452.4	0.188	452.4	0.079	452.4	0.021	452.4	0.216		376.2	1.919	376.2	1.52	376.2	1.053	376.2	0.785	498.6	1.899	498.6	1.542	498.6	1.041	498.6	0.776		376.2	0.444	376.2	0.347	376.2	0.205	376.2	0.522	452.4	0.334	452.4	0.263	452.4	0.15
		376.4	0.531	376.4	0.259	376.4	0.095	376.4	0.652	452.8	0.188	452.8	0.079	452.8	0.021	452.8	0.215		376.4	1.919	376.4	1.52	376.4	1.053	376.4	0.785	499.2	1.899	499.2	1.542	499.2	1.041	499.2	0.776		376.4	0.444	376.4	0.346	376.4	0.205	376.4	0.521	452.8	0.334	452.8	0.263	452.8	0.149
		376.6	0.528	376.6	0.257	376.6	0.094	376.6	0.648	453.2	0.188	453.2	0.078	453.2	0.021	453.2	0.215		376.6	1.919	376.6	1.52	376.6	1.053	376.6	0.785	499.8	1.899	499.8	1.542	499.8	1.041	499.8	0.776		376.6	0.443	376.6	0.345	376.6	0.204	376.6	0.521	453.2	0.334	453.2	0.263	453.2	0.149
		376.8	0.525	376.8	0.256	376.8	0.093	376.8	0.645	453.6	0.187	453.6	0.078	453.6	0.021	453.6	0.214		376.8	1.919	376.8	1.52	376.8	1.053	376.8	0.785	500.4	1.899	500.4	1.542	500.4	1.041	500.4	0.776		376.8	0.443	376.8	0.345	376.8	0.204	376.8	0.521	453.6	0.333	453.6	0.262	453.6	0.149
		377	0.522	377	0.255	377	0.093	377	0.642	454	0.187	454	0.078	454	0.021	454	0.214		377	1.919	377	1.52	377	1.053	377	0.785	501	1.899	501	1.542	501	1.041	501	0.776		377	0.442	377	0.344	377	0.203	377	0.52	454	0.333	454	0.262	454	0.149
		377.2	0.519	377.2	0.254	377.2	0.092	377.2	0.639	454.4	0.187	454.4	0.078	454.4	0.021	454.4	0.214		377.2	1.919	377.2	1.52	377.2	1.052	377.2	0.785	501.6	1.899	501.6	1.542	501.6	1.041	501.6	0.776		377.2	0.442	377.2	0.344	377.2	0.203	377.2	0.52	454.4	0.332	454.4	0.261	454.4	0.149
		377.4	0.516	377.4	0.253	377.4	0.092	377.4	0.635	454.8	0.186	454.8	0.077	454.8	0.021	454.8	0.213		377.4	1.919	377.4	1.52	377.4	1.053	377.4	0.785	502.2	1.899	502.2	1.542	502.2	1.041	502.2	0.776		377.4	0.441	377.4	0.344	377.4	0.203	377.4	0.519	454.8	0.332	454.8	0.261	454.8	0.148
		377.6	0.514	377.6	0.252	377.6	0.092	377.6	0.632	455.2	0.186	455.2	0.077	455.2	0.021	455.2	0.213		377.6	1.919	377.6	1.521	377.6	1.053	377.6	0.785	502.8	1.899	502.8	1.542	502.8	1.041	502.8	0.776		377.6	0.441	377.6	0.344	377.6	0.203	377.6	0.519	455.2	0.332	455.2	0.261	455.2	0.148
		377.8	0.512	377.8	0.25	377.8	0.091	377.8	0.629	455.6	0.186	455.6	0.077	455.6	0.02	455.6	0.212		377.8	1.919	377.8	1.521	377.8	1.053	377.8	0.785	503.4	1.899	503.4	1.542	503.4	1.041	503.4	0.776		377.8	0.44	377.8	0.344	377.8	0.202	377.8	0.518	455.6	0.331	455.6	0.26	455.6	0.148
		378	0.51	378	0.249	378	0.091	378	0.626	456	0.185	456	0.077	456	0.02	456	0.212		378	1.919	378	1.522	378	1.053	378	0.785	504	1.899	504	1.542	504	1.041	504	0.776		378	0.439	378	0.344	378	0.202	378	0.517	456	0.331	456	0.26	456	0.148
		378.2	0.508	378.2	0.248	378.2	0.091	378.2	0.623	456.4	0.185	456.4	0.077	456.4	0.02	456.4	0.211		378.2	1.919	378.2	1.522	378.2	1.053	378.2	0.785	504.6	1.899	504.6	1.542	504.6	1.041	504.6	0.776		378.2	0.439	378.2	0.343	378.2	0.202	378.2	0.517	456.4	0.33	456.4	0.26	456.4	0.148
		378.4	0.506	378.4	0.247	378.4	0.091	378.4	0.62	456.8	0.185	456.8	0.076	456.8	0.02	456.8	0.211		378.4	1.919	378.4	1.523	378.4	1.053	378.4	0.785	505.2	1.899	505.2	1.542	505.2	1.041	505.2	0.776		378.4	0.438	378.4	0.343	378.4	0.202	378.4	0.516	456.8	0.33	456.8	0.259	456.8	0.147
		378.6	0.505	378.6	0.246	378.6	0.091	378.6	0.618	457.2	0.184	457.2	0.076	457.2	0.02	457.2	0.211		378.6	1.919	378.6	1.523	378.6	1.053	378.6	0.785	505.8	1.898	505.8	1.542	505.8	1.041	505.8	0.776		378.6	0.437	378.6	0.343	378.6	0.202	378.6	0.516	457.2	0.329	457.2	0.259	457.2	0.147
		378.8	0.503	378.8	0.245	378.8	0.091	378.8	0.615	457.6	0.184	457.6	0.076	457.6	0.02	457.6	0.21		378.8	1.919	378.8	1.523	378.8	1.053	378.8	0.784	506.4	1.898	506.4	1.542	506.4	1.041	506.4	0.776		378.8	0.437	378.8	0.342	378.8	0.202	378.8	0.515	457.6	0.329	457.6	0.259	457.6	0.147
		379	0.501	379	0.244	379	0.091	379	0.613	458	0.184	458	0.076	458	0.02	458	0.21		379	1.918	379	1.523	379	1.053	379	0.784	507	1.898	507	1.542	507	1.041	507	0.776		379	0.436	379	0.342	379	0.202	379	0.515	458	0.329	458	0.258	458	0.147
		379.2	0.499	379.2	0.243	379.2	0.091	379.2	0.611	458.4	0.183	458.4	0.076	458.4	0.02	458.4	0.21		379.2	1.918	379.2	1.523	379.2	1.053	379.2	0.784	507.6	1.898	507.6	1.541	507.6	1.041	507.6	0.776		379.2	0.436	379.2	0.341	379.2	0.202	379.2	0.514	458.4	0.328	458.4	0.258	458.4	0.147
		379.4	0.497	379.4	0.242	379.4	0.091	379.4	0.608	458.8	0.183	458.8	0.075	458.8	0.02	458.8	0.209		379.4	1.918	379.4	1.523	379.4	1.053	379.4	0.784	508.2	1.898	508.2	1.541	508.2	1.041	508.2	0.776		379.4	0.435	379.4	0.341	379.4	0.202	379.4	0.514	458.8	0.328	458.8	0.258	458.8	0.146
		379.6	0.496	379.6	0.241	379.6	0.09	379.6	0.606	459.2	0.183	459.2	0.075	459.2	0.02	459.2	0.209		379.6	1.918	379.6	1.523	379.6	1.053	379.6	0.784	508.8	1.898	508.8	1.541	508.8	1.041	508.8	0.776		379.6	0.435	379.6	0.341	379.6	0.201	379.6	0.513	459.2	0.327	459.2	0.258	459.2	0.146
		379.8	0.493	379.8	0.24	379.8	0.09	379.8	0.603	459.6	0.183	459.6	0.075	459.6	0.02	459.6	0.208		379.8	1.917	379.8	1.523	379.8	1.053	379.8	0.784	509.4	1.898	509.4	1.541	509.4	1.041	509.4	0.776		379.8	0.434	379.8	0.34	379.8	0.201	379.8	0.513	459.6	0.327	459.6	0.257	459.6	0.146
		380	0.491	380	0.239	380	0.09	380	0.601	460	0.182	460	0.075	460	0.02	460	0.208		380	1.917	380	1.523	380	1.052	380	0.784	510	1.898	510	1.541	510	1.041	510	0.776		380	0.434	380	0.34	380	0.201	380	0.512	460	0.327	460	0.257	460	0.146
		380.2	0.489	380.2	0.238	380.2	0.089	380.2	0.598	460.4	0.182	460.4	0.075	460.4	0.019	460.4	0.208		380.2	1.917	380.2	1.523	380.2	1.052	380.2	0.784	510.6	1.898	510.6	1.541	510.6	1.041	510.6	0.776		380.2	0.433	380.2	0.34	380.2	0.201	380.2	0.512	460.4	0.326	460.4	0.257	460.4	0.146
		380.4	0.487	380.4	0.237	380.4	0.089	380.4	0.596	460.8	0.182	460.8	0.075	460.8	0.019	460.8	0.207		380.4	1.917	380.4	1.523	380.4	1.052	380.4	0.784	511.2	1.898	511.2	1.541	511.2	1.041	511.2	0.776		380.4	0.433	380.4	0.339	380.4	0.2	380.4	0.511	460.8	0.326	460.8	0.256	460.8	0.145
		380.6	0.484	380.6	0.236	380.6	0.088	380.6	0.593	461.2	0.181	461.2	0.074	461.2	0.019	461.2	0.207		380.6	1.917	380.6	1.522	380.6	1.052	380.6	0.784	511.8	1.898	511.8	1.541	511.8	1.041	511.8	0.776		380.6	0.432	380.6	0.339	380.6	0.2	380.6	0.511	461.2	0.326	461.2	0.256	461.2	0.145
		380.8	0.482	380.8	0.235	380.8	0.088	380.8	0.59	461.6	0.181	461.6	0.074	461.6	0.019	461.6	0.207		380.8	1.917	380.8	1.522	380.8	1.052	380.8	0.784	512.4	1.898	512.4	1.541	512.4	1.041	512.4	0.776		380.8	0.432	380.8	0.339	380.8	0.2	380.8	0.51	461.6	0.325	461.6	0.256	461.6	0.145
		381	0.48	381	0.234	381	0.088	381	0.587	462	0.181	462	0.074	462	0.019	462	0.206		381	1.917	381	1.521	381	1.051	381	0.784	513	1.898	513	1.541	513	1.041	513	0.776		381	0.431	381	0.339	381	0.2	381	0.509	462	0.325	462	0.255	462	0.145
		381.2	0.478	381.2	0.232	381.2	0.087	381.2	0.585	462.4	0.181	462.4	0.074	462.4	0.019	462.4	0.206		381.2	1.917	381.2	1.521	381.2	1.051	381.2	0.784	513.6	1.898	513.6	1.541	513.6	1.041	513.6	0.776		381.2	0.431	381.2	0.339	381.2	0.2	381.2	0.509	462.4	0.324	462.4	0.255	462.4	0.145
		381.4	0.475	381.4	0.231	381.4	0.087	381.4	0.582	462.8	0.18	462.8	0.074	462.8	0.019	462.8	0.206		381.4	1.917	381.4	1.521	381.4	1.052	381.4	0.784	514.2	1.898	514.2	1.541	514.2	1.041	514.2	0.776		381.4	0.43	381.4	0.339	381.4	0.2	381.4	0.508	462.8	0.324	462.8	0.255	462.8	0.144
		381.6	0.473	381.6	0.23	381.6	0.087	381.6	0.579	463.2	0.18	463.2	0.074	463.2	0.019	463.2	0.205		381.6	1.917	381.6	1.521	381.6	1.052	381.6	0.784	514.8	1.898	514.8	1.541	514.8	1.041	514.8	0.776		381.6	0.43	381.6	0.339	381.6	0.2	381.6	0.508	463.2	0.324	463.2	0.254	463.2	0.144
		381.8	0.471	381.8	0.229	381.8	0.087	381.8	0.577	463.6	0.18	463.6	0.073	463.6	0.019	463.6	0.205		381.8	1.918	381.8	1.521	381.8	1.052	381.8	0.784	515.4	1.898	515.4	1.541	515.4	1.041	515.4	0.776		381.8	0.43	381.8	0.339	381.8	0.199	381.8	0.507	463.6	0.323	463.6	0.254	463.6	0.144
		382	0.47	382	0.228	382	0.087	382	0.574	464	0.18	464	0.073	464	0.019	464	0.205		382	1.918	382	1.521	382	1.052	382	0.784	516	1.898	516	1.541	516	1.041	516	0.776		382	0.429	382	0.338	382	0.199	382	0.507	464	0.323	464	0.254	464	0.144
		382.2	0.468	382.2	0.227	382.2	0.086	382.2	0.572	464.4	0.179	464.4	0.073	464.4	0.019	464.4	0.205		382.2	1.918	382.2	1.521	382.2	1.052	382.2	0.784	516.6	1.898	516.6	1.541	516.6	1.041	516.6	0.776		382.2	0.428	382.2	0.338	382.2	0.199	382.2	0.506	464.4	0.323	464.4	0.253	464.4	0.144
		382.4	0.466	382.4	0.226	382.4	0.086	382.4	0.57	464.8	0.179	464.8	0.073	464.8	0.019	464.8	0.204		382.4	1.918	382.4	1.521	382.4	1.052	382.4	0.785	517.2	1.898	517.2	1.541	517.2	1.041	517.2	0.776		382.4	0.428	382.4	0.338	382.4	0.199	382.4	0.506	464.8	0.322	464.8	0.253	464.8	0.143
		382.6	0.464	382.6	0.225	382.6	0.086	382.6	0.568	465.2	0.179	465.2	0.073	465.2	0.019	465.2	0.204		382.6	1.918	382.6	1.521	382.6	1.052	382.6	0.785	517.8	1.898	517.8	1.541	517.8	1.041	517.8	0.776		382.6	0.427	382.6	0.337	382.6	0.199	382.6	0.506	465.2	0.322	465.2	0.253	465.2	0.143
		382.8	0.462	382.8	0.224	382.8	0.086	382.8	0.566	465.6	0.179	465.6	0.073	465.6	0.019	465.6	0.204		382.8	1.918	382.8	1.521	382.8	1.052	382.8	0.785	518.4	1.898	518.4	1.541	518.4	1.041	518.4	0.776		382.8	0.427	382.8	0.337	382.8	0.198	382.8	0.505	465.6	0.321	465.6	0.253	465.6	0.143
		383	0.461	383	0.223	383	0.085	383	0.563	466	0.178	466	0.073	466	0.018	466	0.203		383	1.918	383	1.521	383	1.052	383	0.785	519	1.898	519	1.541	519	1.041	519	0.776		383	0.427	383	0.336	383	0.198	383	0.505	466	0.321	466	0.252	466	0.143
		383.2	0.459	383.2	0.222	383.2	0.085	383.2	0.561	466.4	0.178	466.4	0.072	466.4	0.018	466.4	0.203		383.2	1.918	383.2	1.522	383.2	1.052	383.2	0.785	519.6	1.898	519.6	1.541	519.6	1.041	519.6	0.776		383.2	0.427	383.2	0.336	383.2	0.198	383.2	0.505	466.4	0.321	466.4	0.252	466.4	0.143
		383.4	0.457	383.4	0.221	383.4	0.085	383.4	0.559	466.8	0.178	466.8	0.072	466.8	0.018	466.8	0.203		383.4	1.917	383.4	1.522	383.4	1.052	383.4	0.785	520.2	1.898	520.2	1.541	520.2	1.041	520.2	0.776		383.4	0.426	383.4	0.336	383.4	0.198	383.4	0.505	466.8	0.32	466.8	0.252	466.8	0.143
		383.6	0.456	383.6	0.22	383.6	0.084	383.6	0.556	467.2	0.178	467.2	0.072	467.2	0.018	467.2	0.203		383.6	1.917	383.6	1.522	383.6	1.052	383.6	0.785	520.8	1.898	520.8	1.541	520.8	1.041	520.8	0.776		383.6	0.426	383.6	0.335	383.6	0.198	383.6	0.505	467.2	0.32	467.2	0.251	467.2	0.142
		383.8	0.454	383.8	0.219	383.8	0.084	383.8	0.554	467.6	0.178	467.6	0.072	467.6	0.018	467.6	0.202		383.8	1.917	383.8	1.522	383.8	1.052	383.8	0.785	521.4	1.898	521.4	1.541	521.4	1.041	521.4	0.776		383.8	0.426	383.8	0.335	383.8	0.198	383.8	0.504	467.6	0.32	467.6	0.251	467.6	0.142
		384	0.453	384	0.218	384	0.083	384	0.552	468	0.177	468	0.072	468	0.018	468	0.202		384	1.917	384	1.522	384	1.052	384	0.784	522	1.898	522	1.541	522	1.041	522	0.776		384	0.425	384	0.334	384	0.197	384	0.504	468	0.319	468	0.251	468	0.142
		384.2	0.451	384.2	0.217	384.2	0.083	384.2	0.55	468.4	0.177	468.4	0.072	468.4	0.018	468.4	0.202		384.2	1.916	384.2	1.522	384.2	1.052	384.2	0.784	522.6	1.898	522.6	1.541	522.6	1.041	522.6	0.776		384.2	0.424	384.2	0.333	384.2	0.197	384.2	0.503	468.4	0.319	468.4	0.251	468.4	0.142
		384.4	0.449	384.4	0.216	384.4	0.082	384.4	0.548	468.8	0.177	468.8	0.072	468.8	0.018	468.8	0.201		384.4	1.916	384.4	1.522	384.4	1.051	384.4	0.784	523.2	1.898	523.2	1.541	523.2	1.041	523.2	0.776		384.4	0.424	384.4	0.333	384.4	0.196	384.4	0.502	468.8	0.319	468.8	0.25	468.8	0.142
		384.6	0.448	384.6	0.215	384.6	0.082	384.6	0.545	469.2	0.177	469.2	0.072	469.2	0.018	469.2	0.201		384.6	1.916	384.6	1.522	384.6	1.051	384.6	0.784	523.8	1.898	523.8	1.541	523.8	1.041	523.8	0.776		384.6	0.423	384.6	0.332	384.6	0.196	384.6	0.501	469.2	0.318	469.2	0.25	469.2	0.141
		384.8	0.446	384.8	0.214	384.8	0.081	384.8	0.543	469.6	0.177	469.6	0.071	469.6	0.018	469.6	0.201		384.8	1.916	384.8	1.522	384.8	1.051	384.8	0.784	524.4	1.898	524.4	1.541	524.4	1.041	524.4	0.776		384.8	0.423	384.8	0.331	384.8	0.196	384.8	0.5	469.6	0.318	469.6	0.25	469.6	0.141
		385	0.444	385	0.213	385	0.081	385	0.54	470	0.176	470	0.071	470	0.018	470	0.201		385	1.916	385	1.523	385	1.051	385	0.784	525	1.898	525	1.541	525	1.041	525	0.776		385	0.422	385	0.331	385	0.195	385	0.499	470	0.317	470	0.249	470	0.141
		385.2	0.443	385.2	0.212	385.2	0.08	385.2	0.538	470.4	0.176	470.4	0.071	470.4	0.018	470.4	0.201		385.2	1.916	385.2	1.523	385.2	1.051	385.2	0.784	525.6	1.898	525.6	1.541	525.6	1.041	525.6	0.776		385.2	0.422	385.2	0.331	385.2	0.195	385.2	0.499	470.4	0.317	470.4	0.249	470.4	0.141
		385.4	0.441	385.4	0.212	385.4	0.08	385.4	0.535	470.8	0.176	470.8	0.071	470.8	0.018	470.8	0.2		385.4	1.916	385.4	1.523	385.4	1.051	385.4	0.784	526.2	1.898	526.2	1.541	526.2	1.041	526.2	0.776		385.4	0.421	385.4	0.33	385.4	0.195	385.4	0.498	470.8	0.317	470.8	0.249	470.8	0.141
		385.6	0.439	385.6	0.211	385.6	0.08	385.6	0.533	471.2	0.176	471.2	0.071	471.2	0.018	471.2	0.2		385.6	1.916	385.6	1.523	385.6	1.051	385.6	0.784	526.8	1.898	526.8	1.541	526.8	1.041	526.8	0.776		385.6	0.421	385.6	0.33	385.6	0.195	385.6	0.498	471.2	0.316	471.2	0.249	471.2	0.141
		385.8	0.438	385.8	0.21	385.8	0.079	385.8	0.531	471.6	0.176	471.6	0.071	471.6	0.018	471.6	0.2		385.8	1.916	385.8	1.524	385.8	1.051	385.8	0.784	527.4	1.898	527.4	1.541	527.4	1.04	527.4	0.776		385.8	0.421	385.8	0.33	385.8	0.195	385.8	0.497	471.6	0.316	471.6	0.248	471.6	0.14
		386	0.436	386	0.21	386	0.079	386	0.529	472	0.175	472	0.071	472	0.018	472	0.2		386	1.916	386	1.524	386	1.05	386	0.784	528	1.898	528	1.541	528	1.04	528	0.776		386	0.42	386	0.33	386	0.195	386	0.497	472	0.316	472	0.248	472	0.14
		386.2	0.435	386.2	0.209	386.2	0.079	386.2	0.527	472.4	0.175	472.4	0.071	472.4	0.018	472.4	0.199		386.2	1.916	386.2	1.524	386.2	1.05	386.2	0.784	528.6	1.898	528.6	1.541	528.6	1.04	528.6	0.776		386.2	0.42	386.2	0.33	386.2	0.195	386.2	0.497	472.4	0.315	472.4	0.248	472.4	0.14
		386.4	0.433	386.4	0.208	386.4	0.078	386.4	0.525	472.8	0.175	472.8	0.07	472.8	0.018	472.8	0.199		386.4	1.916	386.4	1.524	386.4	1.05	386.4	0.783	529.2	1.898	529.2	1.541	529.2	1.04	529.2	0.776		386.4	0.42	386.4	0.33	386.4	0.194	386.4	0.497	472.8	0.315	472.8	0.247	472.8	0.14
		386.6	0.432	386.6	0.207	386.6	0.078	386.6	0.523	473.2	0.175	473.2	0.07	473.2	0.017	473.2	0.199		386.6	1.916	386.6	1.524	386.6	1.05	386.6	0.783	529.8	1.898	529.8	1.541	529.8	1.04	529.8	0.776		386.6	0.419	386.6	0.329	386.6	0.194	386.6	0.496	473.2	0.315	473.2	0.247	473.2	0.14
		386.8	0.43	386.8	0.207	386.8	0.078	386.8	0.521	473.6	0.175	473.6	0.07	473.6	0.017	473.6	0.199		386.8	1.916	386.8	1.524	386.8	1.05	386.8	0.783	530.4	1.898	530.4	1.541	530.4	1.04	530.4	0.776		386.8	0.419	386.8	0.329	386.8	0.194	386.8	0.496	473.6	0.314	473.6	0.247	473.6	0.139
		387	0.429	387	0.206	387	0.078	387	0.519	474	0.175	474	0.07	474	0.017	474	0.198		387	1.917	387	1.524	387	1.05	387	0.783	531	1.898	531	1.541	531	1.04	531	0.776		387	0.419	387	0.328	387	0.194	387	0.496	474	0.314	474	0.247	474	0.139
		387.2	0.428	387.2	0.205	387.2	0.078	387.2	0.518	474.4	0.174	474.4	0.07	474.4	0.017	474.4	0.198		387.2	1.917	387.2	1.523	387.2	1.051	387.2	0.783	531.6	1.897	531.6	1.541	531.6	1.04	531.6	0.776		387.2	0.418	387.2	0.328	387.2	0.194	387.2	0.496	474.4	0.314	474.4	0.246	474.4	0.139
		387.4	0.427	387.4	0.204	387.4	0.078	387.4	0.516	474.8	0.174	474.8	0.07	474.8	0.017	474.8	0.198		387.4	1.917	387.4	1.523	387.4	1.051	387.4	0.782	532.2	1.897	532.2	1.541	532.2	1.04	532.2	0.776		387.4	0.418	387.4	0.327	387.4	0.194	387.4	0.496	474.8	0.313	474.8	0.246	474.8	0.139
		387.6	0.425	387.6	0.203	387.6	0.078	387.6	0.514	475.2	0.174	475.2	0.07	475.2	0.017	475.2	0.198		387.6	1.917	387.6	1.523	387.6	1.051	387.6	0.782	532.8	1.897	532.8	1.541	532.8	1.04	532.8	0.776		387.6	0.417	387.6	0.327	387.6	0.193	387.6	0.495	475.2	0.313	475.2	0.246	475.2	0.139
		387.8	0.424	387.8	0.202	387.8	0.078	387.8	0.512	475.6	0.174	475.6	0.07	475.6	0.017	475.6	0.198		387.8	1.917	387.8	1.523	387.8	1.051	387.8	0.782	533.4	1.897	533.4	1.541	533.4	1.04	533.4	0.776		387.8	0.416	387.8	0.326	387.8	0.193	387.8	0.495	475.6	0.313	475.6	0.246	475.6	0.139
		388	0.422	388	0.201	388	0.078	388	0.51	476	0.174	476	0.07	476	0.017	476	0.197		388	1.917	388	1.523	388	1.051	388	0.782	534	1.897	534	1.541	534	1.04	534	0.776		388	0.416	388	0.326	388	0.192	388	0.494	476	0.313	476	0.245	476	0.138
		388.2	0.42	388.2	0.2	388.2	0.078	388.2	0.507	476.4	0.174	476.4	0.069	476.4	0.017	476.4	0.197		388.2	1.916	388.2	1.524	388.2	1.051	388.2	0.782	534.6	1.897	534.6	1.541	534.6	1.04	534.6	0.776		388.2	0.415	388.2	0.326	388.2	0.192	388.2	0.494	476.4	0.312	476.4	0.245	476.4	0.138
		388.4	0.419	388.4	0.199	388.4	0.078	388.4	0.505	476.8	0.173	476.8	0.069	476.8	0.017	476.8	0.197		388.4	1.916	388.4	1.524	388.4	1.051	388.4	0.782	535.2	1.897	535.2	1.541	535.2	1.04	535.2	0.776		388.4	0.415	388.4	0.326	388.4	0.192	388.4	0.493	476.8	0.312	476.8	0.245	476.8	0.138
		388.6	0.417	388.6	0.199	388.6	0.077	388.6	0.503	477.2	0.173	477.2	0.069	477.2	0.017	477.2	0.197		388.6	1.916	388.6	1.524	388.6	1.051	388.6	0.782	535.8	1.897	535.8	1.541	535.8	1.04	535.8	0.776		388.6	0.414	388.6	0.326	388.6	0.192	388.6	0.492	477.2	0.312	477.2	0.244	477.2	0.138
		388.8	0.415	388.8	0.197	388.8	0.077	388.8	0.501	477.6	0.173	477.6	0.069	477.6	0.017	477.6	0.197		388.8	1.916	388.8	1.524	388.8	1.051	388.8	0.782	536.4	1.897	536.4	1.541	536.4	1.04	536.4	0.776		388.8	0.414	388.8	0.326	388.8	0.192	388.8	0.492	477.6	0.311	477.6	0.244	477.6	0.138
		389	0.413	389	0.197	389	0.076	389	0.499	478	0.173	478	0.069	478	0.017	478	0.197		389	1.916	389	1.524	389	1.051	389	0.783	537	1.897	537	1.541	537	1.04	537	0.776		389	0.414	389	0.326	389	0.192	389	0.491	478	0.311	478	0.244	478	0.138
		389.2	0.411	389.2	0.196	389.2	0.076	389.2	0.498	478.4	0.173	478.4	0.069	478.4	0.017	478.4	0.196		389.2	1.916	389.2	1.524	389.2	1.051	389.2	0.783	537.6	1.897	537.6	1.541	537.6	1.04	537.6	0.776		389.2	0.414	389.2	0.326	389.2	0.192	389.2	0.491	478.4	0.311	478.4	0.244	478.4	0.137
		389.4	0.41	389.4	0.195	389.4	0.076	389.4	0.496	478.8	0.173	478.8	0.069	478.8	0.017	478.8	0.196		389.4	1.916	389.4	1.524	389.4	1.051	389.4	0.783	538.2	1.897	538.2	1.541	538.2	1.04	538.2	0.776		389.4	0.413	389.4	0.326	389.4	0.192	389.4	0.491	478.8	0.31	478.8	0.243	478.8	0.137
		389.6	0.408	389.6	0.195	389.6	0.075	389.6	0.494	479.2	0.173	479.2	0.069	479.2	0.017	479.2	0.196		389.6	1.916	389.6	1.524	389.6	1.05	389.6	0.783	538.8	1.897	538.8	1.541	538.8	1.04	538.8	0.776		389.6	0.413	389.6	0.326	389.6	0.191	389.6	0.491	479.2	0.31	479.2	0.243	479.2	0.137
		389.8	0.407	389.8	0.194	389.8	0.075	389.8	0.493	479.6	0.172	479.6	0.069	479.6	0.017	479.6	0.196		389.8	1.916	389.8	1.524	389.8	1.05	389.8	0.783	539.4	1.897	539.4	1.541	539.4	1.04	539.4	0.776		389.8	0.412	389.8	0.325	389.8	0.191	389.8	0.49	479.6	0.31	479.6	0.243	479.6	0.137
		390	0.406	390	0.194	390	0.075	390	0.492	480	0.172	480	0.069	480	0.017	480	0.196		390	1.916	390	1.525	390	1.05	390	0.783	540	1.897	540	1.541	540	1.04	540	0.776		390	0.412	390	0.325	390	0.19	390	0.49	480	0.309	480	0.243	480	0.137
		390.2	0.404	390.2	0.193	390.2	0.074	390.2	0.49	480.4	0.172	480.4	0.069	480.4	0.017	480.4	0.196		390.2	1.916	390.2	1.525	390.2	1.05	390.2	0.783	540.6	1.897	540.6	1.54	540.6	1.04	540.6	0.776		390.2	0.411	390.2	0.324	390.2	0.189	390.2	0.49	480.4	0.309	480.4	0.242	480.4	0.137
		390.4	0.403	390.4	0.192	390.4	0.074	390.4	0.488	480.8	0.172	480.8	0.068	480.8	0.017	480.8	0.195		390.4	1.916	390.4	1.525	390.4	1.051	390.4	0.783	541.2	1.897	541.2	1.54	541.2	1.04	541.2	0.776		390.4	0.41	390.4	0.323	390.4	0.189	390.4	0.489	480.8	0.309	480.8	0.242	480.8	0.136
		390.6	0.402	390.6	0.192	390.6	0.074	390.6	0.487	481.2	0.172	481.2	0.068	481.2	0.017	481.2	0.195		390.6	1.917	390.6	1.525	390.6	1.051	390.6	0.783	541.8	1.897	541.8	1.54	541.8	1.04	541.8	0.776		390.6	0.41	390.6	0.322	390.6	0.188	390.6	0.488	481.2	0.308	481.2	0.242	481.2	0.136
		390.8	0.401	390.8	0.191	390.8	0.073	390.8	0.485	481.6	0.172	481.6	0.068	481.6	0.017	481.6	0.195		390.8	1.917	390.8	1.525	390.8	1.051	390.8	0.783	542.4	1.897	542.4	1.54	542.4	1.04	542.4	0.776		390.8	0.409	390.8	0.322	390.8	0.188	390.8	0.488	481.6	0.308	481.6	0.242	481.6	0.136
		391	0.4	391	0.19	391	0.073	391	0.483	482	0.172	482	0.068	482	0.016	482	0.195		391	1.917	391	1.526	391	1.051	391	0.783	543	1.897	543	1.54	543	1.04	543	0.776		391	0.409	391	0.321	391	0.187	391	0.487	482	0.308	482	0.241	482	0.136
		391.2	0.399	391.2	0.189	391.2	0.073	391.2	0.481	482.4	0.172	482.4	0.068	482.4	0.016	482.4	0.195		391.2	1.917	391.2	1.526	391.2	1.051	391.2	0.783	543.6	1.897	543.6	1.54	543.6	1.04	543.6	0.776		391.2	0.409	391.2	0.321	391.2	0.187	391.2	0.487	482.4	0.308	482.4	0.241	482.4	0.136
		391.4	0.397	391.4	0.188	391.4	0.072	391.4	0.479	482.8	0.171	482.8	0.068	482.8	0.016	482.8	0.195		391.4	1.917	391.4	1.525	391.4	1.052	391.4	0.783	544.2	1.897	544.2	1.54	544.2	1.04	544.2	0.776		391.4	0.408	391.4	0.32	391.4	0.187	391.4	0.487	482.8	0.307	482.8	0.241	482.8	0.136
		391.6	0.396	391.6	0.187	391.6	0.072	391.6	0.477	483.2	0.171	483.2	0.068	483.2	0.016	483.2	0.194		391.6	1.916	391.6	1.525	391.6	1.051	391.6	0.782	544.8	1.897	544.8	1.54	544.8	1.04	544.8	0.776		391.6	0.408	391.6	0.32	391.6	0.187	391.6	0.486	483.2	0.307	483.2	0.241	483.2	0.136
		391.8	0.394	391.8	0.186	391.8	0.072	391.8	0.475	483.6	0.171	483.6	0.068	483.6	0.016	483.6	0.194		391.8	1.916	391.8	1.525	391.8	1.051	391.8	0.782	545.4	1.897	545.4	1.54	545.4	1.04	545.4	0.776		391.8	0.408	391.8	0.32	391.8	0.187	391.8	0.486	483.6	0.307	483.6	0.24	483.6	0.135
		392	0.393	392	0.185	392	0.071	392	0.473	484	0.171	484	0.068	484	0.016	484	0.194		392	1.916	392	1.525	392	1.051	392	0.782	546	1.897	546	1.54	546	1.04	546	0.776		392	0.408	392	0.32	392	0.187	392	0.485	484	0.306	484	0.24	484	0.135
		392.2	0.392	392.2	0.184	392.2	0.071	392.2	0.471	484.4	0.171	484.4	0.068	484.4	0.016	484.4	0.194		392.2	1.916	392.2	1.524	392.2	1.05	392.2	0.781	546.6	1.897	546.6	1.54	546.6	1.04	546.6	0.776		392.2	0.408	392.2	0.32	392.2	0.188	392.2	0.485	484.4	0.306	484.4	0.24	484.4	0.135
		392.4	0.39	392.4	0.183	392.4	0.071	392.4	0.47	484.8	0.171	484.8	0.068	484.8	0.016	484.8	0.194		392.4	1.916	392.4	1.524	392.4	1.05	392.4	0.781	547.2	1.897	547.2	1.54	547.2	1.04	547.2	0.776		392.4	0.407	392.4	0.321	392.4	0.188	392.4	0.485	484.8	0.306	484.8	0.24	484.8	0.135
		392.6	0.389	392.6	0.183	392.6	0.07	392.6	0.468	485.2	0.171	485.2	0.068	485.2	0.016	485.2	0.194		392.6	1.916	392.6	1.524	392.6	1.05	392.6	0.781	547.8	1.897	547.8	1.54	547.8	1.04	547.8	0.776		392.6	0.407	392.6	0.321	392.6	0.188	392.6	0.485	485.2	0.306	485.2	0.24	485.2	0.135
		392.8	0.388	392.8	0.182	392.8	0.07	392.8	0.467	485.6	0.171	485.6	0.068	485.6	0.016	485.6	0.194		392.8	1.916	392.8	1.523	392.8	1.049	392.8	0.781	548.4	1.897	548.4	1.54	548.4	1.04	548.4	0.776		392.8	0.407	392.8	0.321	392.8	0.188	392.8	0.484	485.6	0.305	485.6	0.239	485.6	0.135
		393	0.387	393	0.181	393	0.07	393	0.465	486	0.17	486	0.067	486	0.016	486	0.193		393	1.915	393	1.523	393	1.048	393	0.781	549	1.897	549	1.54	549	1.04	549	0.776		393	0.406	393	0.32	393	0.188	393	0.484	486	0.305	486	0.239	486	0.134
		393.2	0.385	393.2	0.181	393.2	0.07	393.2	0.464	486.4	0.17	486.4	0.067	486.4	0.016	486.4	0.193		393.2	1.915	393.2	1.523	393.2	1.048	393.2	0.781	549.6	1.897	549.6	1.54	549.6	1.04	549.6	0.776		393.2	0.406	393.2	0.32	393.2	0.188	393.2	0.484	486.4	0.305	486.4	0.239	486.4	0.134
		393.4	0.384	393.4	0.18	393.4	0.07	393.4	0.462	486.8	0.17	486.8	0.067	486.8	0.016	486.8	0.193		393.4	1.915	393.4	1.523	393.4	1.048	393.4	0.781	550.2	1.897	550.2	1.54	550.2	1.04	550.2	0.776		393.4	0.406	393.4	0.319	393.4	0.187	393.4	0.484	486.8	0.304	486.8	0.239	486.8	0.134
		393.6	0.383	393.6	0.179	393.6	0.07	393.6	0.461	487.2	0.17	487.2	0.067	487.2	0.016	487.2	0.193		393.6	1.915	393.6	1.523	393.6	1.048	393.6	0.781	550.8	1.897	550.8	1.54	550.8	1.04	550.8	0.775		393.6	0.405	393.6	0.319	393.6	0.187	393.6	0.483	487.2	0.304	487.2	0.238	487.2	0.134
		393.8	0.382	393.8	0.179	393.8	0.07	393.8	0.46	487.6	0.17	487.6	0.067	487.6	0.016	487.6	0.193		393.8	1.915	393.8	1.523	393.8	1.048	393.8	0.782	551.4	1.897	551.4	1.54	551.4	1.04	551.4	0.775		393.8	0.405	393.8	0.318	393.8	0.186	393.8	0.483	487.6	0.304	487.6	0.238	487.6	0.134
		394	0.381	394	0.178	394	0.07	394	0.458	488	0.17	488	0.067	488	0.016	488	0.193		394	1.915	394	1.523	394	1.049	394	0.782	552	1.897	552	1.54	552	1.04	552	0.775		394	0.404	394	0.318	394	0.186	394	0.483	488	0.304	488	0.238	488	0.134
		394.2	0.379	394.2	0.177	394.2	0.069	394.2	0.456	488.4	0.17	488.4	0.067	488.4	0.016	488.4	0.193		394.2	1.915	394.2	1.523	394.2	1.049	394.2	0.782	552.6	1.897	552.6	1.54	552.6	1.04	552.6	0.775		394.2	0.404	394.2	0.318	394.2	0.186	394.2	0.483	488.4	0.303	488.4	0.238	488.4	0.134
		394.4	0.378	394.4	0.177	394.4	0.069	394.4	0.455	488.8	0.17	488.8	0.067	488.8	0.016	488.8	0.193		394.4	1.915	394.4	1.523	394.4	1.049	394.4	0.782	553.2	1.897	553.2	1.54	553.2	1.04	553.2	0.775		394.4	0.404	394.4	0.318	394.4	0.185	394.4	0.482	488.8	0.303	488.8	0.237	488.8	0.133
		394.6	0.377	394.6	0.176	394.6	0.069	394.6	0.453	489.2	0.17	489.2	0.067	489.2	0.016	489.2	0.192		394.6	1.915	394.6	1.524	394.6	1.049	394.6	0.782	553.8	1.897	553.8	1.54	553.8	1.04	553.8	0.775		394.6	0.404	394.6	0.318	394.6	0.185	394.6	0.482	489.2	0.303	489.2	0.237	489.2	0.133
		394.8	0.375	394.8	0.175	394.8	0.069	394.8	0.451	489.6	0.17	489.6	0.067	489.6	0.016	489.6	0.192		394.8	1.914	394.8	1.524	394.8	1.049	394.8	0.782	554.4	1.897	554.4	1.54	554.4	1.04	554.4	0.775		394.8	0.403	394.8	0.318	394.8	0.185	394.8	0.482	489.6	0.303	489.6	0.237	489.6	0.133
		395	0.374	395	0.175	395	0.069	395	0.45	490	0.169	490	0.067	490	0.016	490	0.192		395	1.914	395	1.523	395	1.05	395	0.782	555	1.897	555	1.54	555	1.04	555	0.775		395	0.403	395	0.318	395	0.185	395	0.482	490	0.302	490	0.237	490	0.133
		395.2	0.372	395.2	0.174	395.2	0.069	395.2	0.448	490.4	0.169	490.4	0.067	490.4	0.016	490.4	0.192		395.2	1.914	395.2	1.523	395.2	1.049	395.2	0.782	555.6	1.897	555.6	1.54	555.6	1.04	555.6	0.775		395.2	0.403	395.2	0.318	395.2	0.185	395.2	0.481	490.4	0.302	490.4	0.237	490.4	0.133
		395.4	0.371	395.4	0.173	395.4	0.068	395.4	0.446	490.8	0.169	490.8	0.067	490.8	0.016	490.8	0.192		395.4	1.914	395.4	1.523	395.4	1.049	395.4	0.782	556.2	1.897	556.2	1.54	556.2	1.04	556.2	0.775		395.4	0.402	395.4	0.317	395.4	0.185	395.4	0.481	490.8	0.302	490.8	0.236	490.8	0.133
		395.6	0.37	395.6	0.172	395.6	0.068	395.6	0.445	491.2	0.169	491.2	0.067	491.2	0.016	491.2	0.192		395.6	1.913	395.6	1.523	395.6	1.049	395.6	0.781	556.8	1.897	556.8	1.54	556.8	1.04	556.8	0.775		395.6	0.402	395.6	0.317	395.6	0.185	395.6	0.48	491.2	0.301	491.2	0.236	491.2	0.133
		395.8	0.368	395.8	0.172	395.8	0.068	395.8	0.444	491.6	0.169	491.6	0.067	491.6	0.016	491.6	0.192		395.8	1.913	395.8	1.523	395.8	1.049	395.8	0.781	557.4	1.896	557.4	1.54	557.4	1.04	557.4	0.775		395.8	0.401	395.8	0.317	395.8	0.185	395.8	0.48	491.6	0.301	491.6	0.236	491.6	0.132
		396	0.367	396	0.171	396	0.068	396	0.442	492	0.169	492	0.066	492	0.016	492	0.192		396	1.913	396	1.523	396	1.049	396	0.781	558	1.896	558	1.54	558	1.04	558	0.775		396	0.401	396	0.317	396	0.184	396	0.479	492	0.301	492	0.236	492	0.132
		396.2	0.366	396.2	0.171	396.2	0.067	396.2	0.441	492.4	0.169	492.4	0.066	492.4	0.016	492.4	0.192		396.2	1.913	396.2	1.523	396.2	1.049	396.2	0.78	558.6	1.896	558.6	1.54	558.6	1.04	558.6	0.775		396.2	0.4	396.2	0.316	396.2	0.184	396.2	0.478	492.4	0.301	492.4	0.235	492.4	0.132
		396.4	0.365	396.4	0.17	396.4	0.067	396.4	0.44	492.8	0.169	492.8	0.066	492.8	0.016	492.8	0.191		396.4	1.913	396.4	1.523	396.4	1.048	396.4	0.78	559.2	1.896	559.2	1.54	559.2	1.04	559.2	0.775		396.4	0.4	396.4	0.316	396.4	0.183	396.4	0.478	492.8	0.3	492.8	0.235	492.8	0.132
		396.6	0.364	396.6	0.17	396.6	0.067	396.6	0.439	493.2	0.169	493.2	0.066	493.2	0.016	493.2	0.191		396.6	1.913	396.6	1.523	396.6	1.048	396.6	0.78	559.8	1.896	559.8	1.54	559.8	1.04	559.8	0.775		396.6	0.399	396.6	0.315	396.6	0.183	396.6	0.477	493.2	0.3	493.2	0.235	493.2	0.132
		396.8	0.363	396.8	0.169	396.8	0.067	396.8	0.437	493.6	0.169	493.6	0.066	493.6	0.016	493.6	0.191		396.8	1.914	396.8	1.523	396.8	1.048	396.8	0.78	560.4	1.896	560.4	1.54	560.4	1.04	560.4	0.775		396.8	0.399	396.8	0.315	396.8	0.182	396.8	0.476	493.6	0.3	493.6	0.235	493.6	0.132
		397	0.363	397	0.168	397	0.067	397	0.436	494	0.169	494	0.066	494	0.015	494	0.191		397	1.914	397	1.524	397	1.049	397	0.78	561	1.896	561	1.54	561	1.04	561	0.775		397	0.399	397	0.314	397	0.182	397	0.475	494	0.3	494	0.235	494	0.132
		397.2	0.361	397.2	0.168	397.2	0.066	397.2	0.435	494.4	0.169	494.4	0.066	494.4	0.015	494.4	0.191		397.2	1.914	397.2	1.524	397.2	1.049	397.2	0.78	561.6	1.896	561.6	1.54	561.6	1.04	561.6	0.775		397.2	0.399	397.2	0.314	397.2	0.181	397.2	0.475	494.4	0.299	494.4	0.234	494.4	0.131
		397.4	0.36	397.4	0.167	397.4	0.066	397.4	0.433	494.8	0.168	494.8	0.066	494.8	0.015	494.8	0.191		397.4	1.915	397.4	1.524	397.4	1.049	397.4	0.78	562.2	1.896	562.2	1.54	562.2	1.04	562.2	0.775		397.4	0.399	397.4	0.313	397.4	0.181	397.4	0.475	494.8	0.299	494.8	0.234	494.8	0.131
		397.6	0.359	397.6	0.166	397.6	0.066	397.6	0.432	495.2	0.168	495.2	0.066	495.2	0.015	495.2	0.191		397.6	1.915	397.6	1.524	397.6	1.049	397.6	0.78	562.8	1.896	562.8	1.54	562.8	1.04	562.8	0.775		397.6	0.399	397.6	0.313	397.6	0.182	397.6	0.475	495.2	0.299	495.2	0.234	495.2	0.131
		397.8	0.358	397.8	0.166	397.8	0.066	397.8	0.43	495.6	0.168	495.6	0.066	495.6	0.015	495.6	0.191		397.8	1.915	397.8	1.524	397.8	1.049	397.8	0.78	563.4	1.896	563.4	1.54	563.4	1.04	563.4	0.775		397.8	0.399	397.8	0.313	397.8	0.182	397.8	0.475	495.6	0.299	495.6	0.234	495.6	0.131
		398	0.357	398	0.165	398	0.066	398	0.429	496	0.168	496	0.066	496	0.015	496	0.191		398	1.915	398	1.524	398	1.049	398	0.78	564	1.896	564	1.54	564	1.04	564	0.775		398	0.398	398	0.312	398	0.182	398	0.475	496	0.298	496	0.234	496	0.131
		398.2	0.357	398.2	0.165	398.2	0.065	398.2	0.428	496.4	0.168	496.4	0.066	496.4	0.015	496.4	0.191		398.2	1.915	398.2	1.524	398.2	1.049	398.2	0.78	564.6	1.896	564.6	1.54	564.6	1.04	564.6	0.775		398.2	0.398	398.2	0.312	398.2	0.182	398.2	0.475	496.4	0.298	496.4	0.233	496.4	0.131
		398.4	0.356	398.4	0.165	398.4	0.065	398.4	0.427	496.8	0.168	496.8	0.066	496.8	0.015	496.8	0.19		398.4	1.915	398.4	1.524	398.4	1.049	398.4	0.78	565.2	1.896	565.2	1.54	565.2	1.04	565.2	0.775		398.4	0.398	398.4	0.312	398.4	0.182	398.4	0.475	496.8	0.298	496.8	0.233	496.8	0.131
		398.6	0.355	398.6	0.164	398.6	0.065	398.6	0.425	497.2	0.168	497.2	0.066	497.2	0.015	497.2	0.19		398.6	1.914	398.6	1.524	398.6	1.049	398.6	0.78	565.8	1.896	565.8	1.54	565.8	1.04	565.8	0.775		398.6	0.398	398.6	0.312	398.6	0.182	398.6	0.475	497.2	0.298	497.2	0.233	497.2	0.13
		398.8	0.354	398.8	0.164	398.8	0.065	398.8	0.424	497.6	0.168	497.6	0.066	497.6	0.015	497.6	0.19		398.8	1.914	398.8	1.524	398.8	1.049	398.8	0.781	566.4	1.896	566.4	1.54	566.4	1.04	566.4	0.775		398.8	0.397	398.8	0.312	398.8	0.183	398.8	0.475	497.6	0.297	497.6	0.233	497.6	0.13
		399	0.353	399	0.163	399	0.065	399	0.423	498	0.168	498	0.066	498	0.015	498	0.19		399	1.914	399	1.524	399	1.049	399	0.781	567	1.896	567	1.54	567	1.04	567	0.775		399	0.397	399	0.312	399	0.183	399	0.475	498	0.297	498	0.232	498	0.13
		399.2	0.352	399.2	0.163	399.2	0.065	399.2	0.422	498.4	0.168	498.4	0.066	498.4	0.015	498.4	0.19		399.2	1.914	399.2	1.524	399.2	1.049	399.2	0.781	567.6	1.896	567.6	1.54	567.6	1.04	567.6	0.775		399.2	0.397	399.2	0.312	399.2	0.183	399.2	0.474	498.4	0.297	498.4	0.232	498.4	0.13
		399.4	0.351	399.4	0.162	399.4	0.065	399.4	0.421	498.8	0.168	498.8	0.066	498.8	0.015	498.8	0.19		399.4	1.914	399.4	1.525	399.4	1.049	399.4	0.781	568.2	1.896	568.2	1.54	568.2	1.04	568.2	0.775		399.4	0.396	399.4	0.311	399.4	0.182	399.4	0.474	498.8	0.297	498.8	0.232	498.8	0.13
		399.6	0.35	399.6	0.162	399.6	0.065	399.6	0.42	499.2	0.168	499.2	0.066	499.2	0.015	499.2	0.19		399.6	1.914	399.6	1.525	399.6	1.049	399.6	0.782	568.8	1.896	568.8	1.54	568.8	1.04	568.8	0.775		399.6	0.396	399.6	0.311	399.6	0.182	399.6	0.474	499.2	0.296	499.2	0.232	499.2	0.13
		399.8	0.349	399.8	0.161	399.8	0.065	399.8	0.419	499.6	0.168	499.6	0.065	499.6	0.015	499.6	0.19		399.8	1.914	399.8	1.526	399.8	1.049	399.8	0.782	569.4	1.896	569.4	1.54	569.4	1.04	569.4	0.775		399.8	0.395	399.8	0.311	399.8	0.182	399.8	0.473	499.6	0.296	499.6	0.232	499.6	0.13
		400	0.349	400	0.161	400	0.066	400	0.418	500	0.168	500	0.065	500	0.015	500	0.19		400	1.914	400	1.526	400	1.049	400	0.782	570	1.896	570	1.54	570	1.04	570	0.775		400	0.395	400	0.311	400	0.181	400	0.473	500	0.296	500	0.231	500	0.129
		400.2	0.348	400.2	0.161	400.2	0.066	400.2	0.417	500.4	0.167	500.4	0.065	500.4	0.015	500.4	0.19		400.2	1.915	400.2	1.526	400.2	1.049	400.2	0.782	570.6	1.896	570.6	1.54	570.6	1.04	570.6	0.775		400.2	0.394	400.2	0.311	400.2	0.18	400.2	0.473	500.4	0.296	500.4	0.231	500.4	0.129
		400.4	0.347	400.4	0.16	400.4	0.066	400.4	0.415	500.8	0.167	500.8	0.065	500.8	0.015	500.8	0.19		400.4	1.915	400.4	1.526	400.4	1.049	400.4	0.782	571.2	1.896	571.2	1.54	571.2	1.04	571.2	0.775		400.4	0.394	400.4	0.311	400.4	0.179	400.4	0.472	500.8	0.296	500.8	0.231	500.8	0.129
		400.6	0.347	400.6	0.16	400.6	0.066	400.6	0.414	501.2	0.167	501.2	0.065	501.2	0.015	501.2	0.19		400.6	1.916	400.6	1.527	400.6	1.049	400.6	0.782	571.8	1.896	571.8	1.54	571.8	1.04	571.8	0.775		400.6	0.393	400.6	0.31	400.6	0.179	400.6	0.472	501.2	0.295	501.2	0.231	501.2	0.129
		400.8	0.346	400.8	0.16	400.8	0.066	400.8	0.413	501.6	0.167	501.6	0.065	501.6	0.015	501.6	0.19		400.8	1.916	400.8	1.527	400.8	1.049	400.8	0.782	572.4	1.896	572.4	1.54	572.4	1.04	572.4	0.775		400.8	0.393	400.8	0.31	400.8	0.178	400.8	0.471	501.6	0.295	501.6	0.231	501.6	0.129
		401	0.346	401	0.159	401	0.066	401	0.412	502	0.167	502	0.065	502	0.015	502	0.189		401	1.916	401	1.527	401	1.049	401	0.782	573	1.896	573	1.54	573	1.04	573	0.775		401	0.393	401	0.309	401	0.178	401	0.471	502	0.295	502	0.231	502	0.129
		401.2	0.345	401.2	0.159	401.2	0.066	401.2	0.411	502.4	0.167	502.4	0.065	502.4	0.015	502.4	0.189		401.2	1.916	401.2	1.527	401.2	1.049	401.2	0.782	573.6	1.896	573.6	1.54	573.6	1.04	573.6	0.775		401.2	0.392	401.2	0.309	401.2	0.178	401.2	0.47	502.4	0.295	502.4	0.23	502.4	0.129
		401.4	0.344	401.4	0.159	401.4	0.066	401.4	0.41	502.8	0.167	502.8	0.065	502.8	0.015	502.8	0.189		401.4	1.916	401.4	1.527	401.4	1.049	401.4	0.782	574.2	1.896	574.2	1.54	574.2	1.04	574.2	0.775		401.4	0.392	401.4	0.308	401.4	0.178	401.4	0.47	502.8	0.294	502.8	0.23	502.8	0.129
		401.6	0.344	401.6	0.158	401.6	0.066	401.6	0.409	503.2	0.167	503.2	0.065	503.2	0.015	503.2	0.189		401.6	1.917	401.6	1.527	401.6	1.049	401.6	0.781	574.8	1.896	574.8	1.539	574.8	1.04	574.8	0.775		401.6	0.391	401.6	0.308	401.6	0.178	401.6	0.469	503.2	0.294	503.2	0.23	503.2	0.128
		401.8	0.343	401.8	0.158	401.8	0.066	401.8	0.407	503.6	0.167	503.6	0.065	503.6	0.015	503.6	0.189		401.8	1.917	401.8	1.527	401.8	1.049	401.8	0.781	575.4	1.896	575.4	1.539	575.4	1.04	575.4	0.775		401.8	0.391	401.8	0.308	401.8	0.178	401.8	0.469	503.6	0.294	503.6	0.23	503.6	0.128
		402	0.342	402	0.157	402	0.065	402	0.406	504	0.167	504	0.065	504	0.015	504	0.189		402	1.916	402	1.526	402	1.049	402	0.781	576	1.896	576	1.539	576	1.04	576	0.775		402	0.39	402	0.307	402	0.178	402	0.468	504	0.294	504	0.23	504	0.128
		402.2	0.341	402.2	0.156	402.2	0.065	402.2	0.405	504.4	0.167	504.4	0.065	504.4	0.015	504.4	0.189		402.2	1.916	402.2	1.526	402.2	1.049	402.2	0.781	576.6	1.896	576.6	1.539	576.6	1.04	576.6	0.775		402.2	0.39	402.2	0.307	402.2	0.178	402.2	0.468	504.4	0.294	504.4	0.229	504.4	0.128
		402.4	0.34	402.4	0.156	402.4	0.065	402.4	0.403	504.8	0.167	504.8	0.065	504.8	0.015	504.8	0.189		402.4	1.916	402.4	1.526	402.4	1.049	402.4	0.781	577.2	1.896	577.2	1.539	577.2	1.04	577.2	0.775		402.4	0.389	402.4	0.307	402.4	0.178	402.4	0.467	504.8	0.293	504.8	0.229	504.8	0.128
		402.6	0.339	402.6	0.155	402.6	0.064	402.6	0.402	505.2	0.167	505.2	0.065	505.2	0.015	505.2	0.189		402.6	1.916	402.6	1.526	402.6	1.049	402.6	0.781	577.8	1.896	577.8	1.539	577.8	1.04	577.8	0.775		402.6	0.389	402.6	0.307	402.6	0.178	402.6	0.467	505.2	0.293	505.2	0.229	505.2	0.128
		402.8	0.338	402.8	0.154	402.8	0.064	402.8	0.401	505.6	0.167	505.6	0.065	505.6	0.015	505.6	0.189		402.8	1.915	402.8	1.526	402.8	1.049	402.8	0.781	578.4	1.896	578.4	1.539	578.4	1.04	578.4	0.775		402.8	0.389	402.8	0.307	402.8	0.178	402.8	0.467	505.6	0.293	505.6	0.229	505.6	0.128
		403	0.337	403	0.154	403	0.063	403	0.399	506	0.167	506	0.065	506	0.015	506	0.189		403	1.915	403	1.526	403	1.048	403	0.781	579	1.896	579	1.539	579	1.04	579	0.775		403	0.389	403	0.306	403	0.178	403	0.466	506	0.293	506	0.229	506	0.128
		403.2	0.336	403.2	0.153	403.2	0.063	403.2	0.398	506.4	0.167	506.4	0.065	506.4	0.015	506.4	0.189		403.2	1.914	403.2	1.526	403.2	1.048	403.2	0.781	579.6	1.896	579.6	1.539	579.6	1.04	579.6	0.775		403.2	0.389	403.2	0.306	403.2	0.178	403.2	0.466	506.4	0.292	506.4	0.228	506.4	0.127
		403.4	0.334	403.4	0.152	403.4	0.062	403.4	0.397	506.8	0.167	506.8	0.065	506.8	0.015	506.8	0.189		403.4	1.914	403.4	1.526	403.4	1.048	403.4	0.781	580.2	1.896	580.2	1.539	580.2	1.04	580.2	0.775		403.4	0.389	403.4	0.306	403.4	0.177	403.4	0.466	506.8	0.292	506.8	0.228	506.8	0.127
		403.6	0.333	403.6	0.151	403.6	0.062	403.6	0.395	507.2	0.167	507.2	0.065	507.2	0.015	507.2	0.189		403.6	1.914	403.6	1.526	403.6	1.048	403.6	0.78	580.8	1.896	580.8	1.539	580.8	1.04	580.8	0.775		403.6	0.389	403.6	0.306	403.6	0.177	403.6	0.465	507.2	0.292	507.2	0.228	507.2	0.127
		403.8	0.332	403.8	0.15	403.8	0.061	403.8	0.394	507.6	0.166	507.6	0.065	507.6	0.015	507.6	0.189		403.8	1.913	403.8	1.525	403.8	1.048	403.8	0.78	581.4	1.896	581.4	1.539	581.4	1.04	581.4	0.775		403.8	0.389	403.8	0.306	403.8	0.176	403.8	0.465	507.6	0.292	507.6	0.228	507.6	0.127
		404	0.33	404	0.15	404	0.061	404	0.393	508	0.166	508	0.065	508	0.015	508	0.188		404	1.913	404	1.525	404	1.048	404	0.78	582	1.896	582	1.539	582	1.04	582	0.775		404	0.389	404	0.306	404	0.176	404	0.465	508	0.292	508	0.228	508	0.127
		404.2	0.329	404.2	0.149	404.2	0.061	404.2	0.392	508.4	0.166	508.4	0.065	508.4	0.015	508.4	0.188		404.2	1.912	404.2	1.525	404.2	1.047	404.2	0.78	582.6	1.896	582.6	1.539	582.6	1.039	582.6	0.775		404.2	0.389	404.2	0.305	404.2	0.176	404.2	0.465	508.4	0.291	508.4	0.228	508.4	0.127
		404.4	0.328	404.4	0.149	404.4	0.061	404.4	0.391	508.8	0.166	508.8	0.065	508.8	0.015	508.8	0.188		404.4	1.912	404.4	1.525	404.4	1.047	404.4	0.78	583.2	1.895	583.2	1.539	583.2	1.039	583.2	0.775		404.4	0.388	404.4	0.305	404.4	0.175	404.4	0.465	508.8	0.291	508.8	0.227	508.8	0.127
		404.6	0.327	404.6	0.148	404.6	0.061	404.6	0.39	509.2	0.166	509.2	0.065	509.2	0.015	509.2	0.188		404.6	1.912	404.6	1.525	404.6	1.047	404.6	0.78	583.8	1.895	583.8	1.539	583.8	1.039	583.8	0.775		404.6	0.388	404.6	0.304	404.6	0.175	404.6	0.464	509.2	0.291	509.2	0.227	509.2	0.127
		404.8	0.326	404.8	0.148	404.8	0.061	404.8	0.389	509.6	0.166	509.6	0.065	509.6	0.015	509.6	0.188		404.8	1.912	404.8	1.526	404.8	1.047	404.8	0.78	584.4	1.895	584.4	1.539	584.4	1.039	584.4	0.775		404.8	0.387	404.8	0.303	404.8	0.175	404.8	0.464	509.6	0.291	509.6	0.227	509.6	0.126
		405	0.326	405	0.147	405	0.06	405	0.388	510	0.166	510	0.064	510	0.015	510	0.188		405	1.912	405	1.526	405	1.047	405	0.779	585	1.895	585	1.539	585	1.039	585	0.775		405	0.387	405	0.303	405	0.175	405	0.464	510	0.291	510	0.227	510	0.126
		405.2	0.325	405.2	0.147	405.2	0.06	405.2	0.387	510.4	0.166	510.4	0.064	510.4	0.015	510.4	0.188		405.2	1.912	405.2	1.526	405.2	1.047	405.2	0.779	585.6	1.895	585.6	1.539	585.6	1.039	585.6	0.775		405.2	0.387	405.2	0.303	405.2	0.175	405.2	0.463	510.4	0.29	510.4	0.227	510.4	0.126
		405.4	0.324	405.4	0.146	405.4	0.06	405.4	0.387	510.8	0.166	510.8	0.064	510.8	0.015	510.8	0.188		405.4	1.913	405.4	1.526	405.4	1.047	405.4	0.779	586.2	1.895	586.2	1.539	586.2	1.039	586.2	0.775		405.4	0.386	405.4	0.302	405.4	0.175	405.4	0.463	510.8	0.29	510.8	0.226	510.8	0.126
		405.6	0.323	405.6	0.146	405.6	0.059	405.6	0.386	511.2	0.166	511.2	0.064	511.2	0.015	511.2	0.188		405.6	1.913	405.6	1.526	405.6	1.048	405.6	0.779	586.8	1.895	586.8	1.539	586.8	1.039	586.8	0.775		405.6	0.385	405.6	0.302	405.6	0.175	405.6	0.462	511.2	0.29	511.2	0.226	511.2	0.126
		405.8	0.322	405.8	0.145	405.8	0.059	405.8	0.385	511.6	0.166	511.6	0.064	511.6	0.015	511.6	0.188		405.8	1.913	405.8	1.526	405.8	1.048	405.8	0.779	587.4	1.895	587.4	1.539	587.4	1.039	587.4	0.775		405.8	0.385	405.8	0.301	405.8	0.175	405.8	0.461	511.6	0.29	511.6	0.226	511.6	0.126
		406	0.322	406	0.145	406	0.059	406	0.384	512	0.166	512	0.064	512	0.015	512	0.188		406	1.913	406	1.525	406	1.048	406	0.779	588	1.895	588	1.539	588	1.039	588	0.775		406	0.384	406	0.301	406	0.175	406	0.461	512	0.29	512	0.226	512	0.126
		406.2	0.321	406.2	0.145	406.2	0.059	406.2	0.383	512.4	0.166	512.4	0.064	512.4	0.015	512.4	0.188		406.2	1.913	406.2	1.525	406.2	1.047	406.2	0.78	588.6	1.895	588.6	1.539	588.6	1.039	588.6	0.775		406.2	0.384	406.2	0.301	406.2	0.175	406.2	0.46	512.4	0.289	512.4	0.226	512.4	0.126
		406.4	0.321	406.4	0.144	406.4	0.059	406.4	0.382	512.8	0.166	512.8	0.064	512.8	0.015	512.8	0.188		406.4	1.913	406.4	1.525	406.4	1.047	406.4	0.78	589.2	1.895	589.2	1.539	589.2	1.039	589.2	0.775		406.4	0.383	406.4	0.301	406.4	0.175	406.4	0.459	512.8	0.289	512.8	0.226	512.8	0.126
		406.6	0.321	406.6	0.144	406.6	0.06	406.6	0.381	513.2	0.166	513.2	0.064	513.2	0.015	513.2	0.188		406.6	1.913	406.6	1.525	406.6	1.047	406.6	0.779	589.8	1.895	589.8	1.539	589.8	1.039	589.8	0.775		406.6	0.383	406.6	0.3	406.6	0.175	406.6	0.459	513.2	0.289	513.2	0.225	513.2	0.125
		406.8	0.32	406.8	0.144	406.8	0.06	406.8	0.38	513.6	0.166	513.6	0.064	513.6	0.014	513.6	0.188		406.8	1.913	406.8	1.525	406.8	1.047	406.8	0.779	590.4	1.895	590.4	1.539	590.4	1.039	590.4	0.775		406.8	0.383	406.8	0.3	406.8	0.174	406.8	0.458	513.6	0.289	513.6	0.225	513.6	0.125
		407	0.32	407	0.143	407	0.06	407	0.379	514	0.166	514	0.064	514	0.014	514	0.188		407	1.913	407	1.525	407	1.047	407	0.779	591	1.895	591	1.539	591	1.039	591	0.775		407	0.383	407	0.3	407	0.174	407	0.458	514	0.289	514	0.225	514	0.125
		407.2	0.319	407.2	0.143	407.2	0.06	407.2	0.378	514.4	0.166	514.4	0.064	514.4	0.014	514.4	0.188		407.2	1.912	407.2	1.525	407.2	1.046	407.2	0.779	591.6	1.895	591.6	1.539	591.6	1.039	591.6	0.775		407.2	0.382	407.2	0.299	407.2	0.174	407.2	0.457	514.4	0.288	514.4	0.225	514.4	0.125
		407.4	0.318	407.4	0.142	407.4	0.06	407.4	0.376	514.8	0.166	514.8	0.064	514.8	0.014	514.8	0.188		407.4	1.912	407.4	1.525	407.4	1.046	407.4	0.779	592.2	1.895	592.2	1.539	592.2	1.039	592.2	0.775		407.4	0.382	407.4	0.299	407.4	0.173	407.4	0.457	514.8	0.288	514.8	0.225	514.8	0.125
		407.6	0.318	407.6	0.142	407.6	0.06	407.6	0.375	515.2	0.166	515.2	0.064	515.2	0.014	515.2	0.188		407.6	1.912	407.6	1.525	407.6	1.046	407.6	0.779	592.8	1.895	592.8	1.539	592.8	1.039	592.8	0.775		407.6	0.382	407.6	0.299	407.6	0.173	407.6	0.457	515.2	0.288	515.2	0.225	515.2	0.125
		407.8	0.317	407.8	0.141	407.8	0.06	407.8	0.374	515.6	0.166	515.6	0.064	515.6	0.014	515.6	0.187		407.8	1.911	407.8	1.525	407.8	1.046	407.8	0.779	593.4	1.895	593.4	1.539	593.4	1.039	593.4	0.775		407.8	0.382	407.8	0.299	407.8	0.173	407.8	0.457	515.6	0.288	515.6	0.224	515.6	0.125
		408	0.316	408	0.141	408	0.06	408	0.373	516	0.166	516	0.064	516	0.014	516	0.187		408	1.911	408	1.525	408	1.046	408	0.779	594	1.895	594	1.539	594	1.039	594	0.775		408	0.382	408	0.299	408	0.173	408	0.457	516	0.288	516	0.224	516	0.125
		408.2	0.315	408.2	0.14	408.2	0.061	408.2	0.371	516.4	0.166	516.4	0.064	516.4	0.014	516.4	0.187		408.2	1.911	408.2	1.526	408.2	1.046	408.2	0.78	594.6	1.895	594.6	1.539	594.6	1.039	594.6	0.775		408.2	0.382	408.2	0.299	408.2	0.173	408.2	0.457	516.4	0.287	516.4	0.224	516.4	0.124
		408.4	0.314	408.4	0.14	408.4	0.06	408.4	0.37	516.8	0.166	516.8	0.064	516.8	0.014	516.8	0.187		408.4	1.912	408.4	1.526	408.4	1.046	408.4	0.78	595.2	1.895	595.2	1.539	595.2	1.039	595.2	0.775		408.4	0.382	408.4	0.299	408.4	0.173	408.4	0.457	516.8	0.287	516.8	0.224	516.8	0.124
		408.6	0.313	408.6	0.14	408.6	0.06	408.6	0.369	517.2	0.166	517.2	0.064	517.2	0.014	517.2	0.187		408.6	1.912	408.6	1.527	408.6	1.046	408.6	0.78	595.8	1.895	595.8	1.539	595.8	1.039	595.8	0.775		408.6	0.382	408.6	0.299	408.6	0.173	408.6	0.457	517.2	0.287	517.2	0.224	517.2	0.124
		408.8	0.312	408.8	0.139	408.8	0.06	408.8	0.368	517.6	0.165	517.6	0.064	517.6	0.014	517.6	0.187		408.8	1.912	408.8	1.527	408.8	1.047	408.8	0.78	596.4	1.895	596.4	1.539	596.4	1.039	596.4	0.775		408.8	0.382	408.8	0.299	408.8	0.173	408.8	0.457	517.6	0.287	517.6	0.224	517.6	0.124
		409	0.311	409	0.138	409	0.059	409	0.367	518	0.165	518	0.064	518	0.014	518	0.187		409	1.913	409	1.527	409	1.047	409	0.78	597	1.895	597	1.539	597	1.039	597	0.775		409	0.382	409	0.299	409	0.173	409	0.457	518	0.287	518	0.224	518	0.124
		409.2	0.31	409.2	0.138	409.2	0.059	409.2	0.366	518.4	0.165	518.4	0.064	518.4	0.014	518.4	0.187		409.2	1.913	409.2	1.527	409.2	1.047	409.2	0.781	597.6	1.895	597.6	1.539	597.6	1.039	597.6	0.775		409.2	0.381	409.2	0.298	409.2	0.173	409.2	0.457	518.4	0.286	518.4	0.223	518.4	0.124
		409.4	0.309	409.4	0.137	409.4	0.058	409.4	0.365	518.8	0.165	518.8	0.064	518.8	0.014	518.8	0.187		409.4	1.914	409.4	1.527	409.4	1.047	409.4	0.781	598.2	1.895	598.2	1.539	598.2	1.039	598.2	0.775		409.4	0.381	409.4	0.298	409.4	0.172	409.4	0.457	518.8	0.286	518.8	0.223	518.8	0.124
		409.6	0.308	409.6	0.137	409.6	0.058	409.6	0.364	519.2	0.165	519.2	0.064	519.2	0.014	519.2	0.187		409.6	1.914	409.6	1.528	409.6	1.048	409.6	0.781	598.8	1.895	598.8	1.539	598.8	1.039	598.8	0.775		409.6	0.381	409.6	0.298	409.6	0.172	409.6	0.457	519.2	0.286	519.2	0.223	519.2	0.124
		409.8	0.307	409.8	0.136	409.8	0.057	409.8	0.363	519.6	0.165	519.6	0.064	519.6	0.014	519.6	0.187		409.8	1.914	409.8	1.528	409.8	1.048	409.8	0.781	599.4	1.895	599.4	1.539	599.4	1.039	599.4	0.775		409.8	0.38	409.8	0.298	409.8	0.172	409.8	0.456	519.6	0.286	519.6	0.223	519.6	0.124
		410	0.307	410	0.136	410	0.057	410	0.363	520	0.165	520	0.064	520	0.014	520	0.187		410	1.914	410	1.528	410	1.048	410	0.781	600	1.895	600	1.539	600	1.039	600	0.775		410	0.38	410	0.298	410	0.171	410	0.456	520	0.286	520	0.223	520	0.123
		410.2	0.306	410.2	0.136	410.2	0.057	410.2	0.362	520.4	0.165	520.4	0.064	520.4	0.014	520.4	0.187		410.2	1.914	410.2	1.528	410.2	1.048	410.2	0.78	600.6	1.895	600.6	1.539	600.6	1.039	600.6	0.775		410.2	0.379	410.2	0.298	410.2	0.171	410.2	0.456	520.4	0.286	520.4	0.223	520.4	0.123
		410.4	0.306	410.4	0.136	410.4	0.057	410.4	0.361	520.8	0.165	520.8	0.064	520.8	0.014	520.8	0.187		410.4	1.914	410.4	1.528	410.4	1.048	410.4	0.78	601.2	1.895	601.2	1.539	601.2	1.039	601.2	0.775		410.4	0.378	410.4	0.298	410.4	0.171	410.4	0.455	520.8	0.285	520.8	0.222	520.8	0.123
		410.6	0.305	410.6	0.135	410.6	0.057	410.6	0.36	521.2	0.165	521.2	0.064	521.2	0.014	521.2	0.187		410.6	1.914	410.6	1.527	410.6	1.048	410.6	0.78	601.8	1.895	601.8	1.539	601.8	1.039	601.8	0.775		410.6	0.378	410.6	0.297	410.6	0.17	410.6	0.455	521.2	0.285	521.2	0.222	521.2	0.123
		410.8	0.305	410.8	0.135	410.8	0.057	410.8	0.359	521.6	0.165	521.6	0.064	521.6	0.014	521.6	0.187		410.8	1.913	410.8	1.527	410.8	1.048	410.8	0.78	602.4	1.895	602.4	1.539	602.4	1.039	602.4	0.775		410.8	0.377	410.8	0.297	410.8	0.17	410.8	0.454	521.6	0.285	521.6	0.222	521.6	0.123
		411	0.304	411	0.135	411	0.057	411	0.358	522	0.165	522	0.064	522	0.014	522	0.187		411	1.913	411	1.527	411	1.048	411	0.78	603	1.895	603	1.539	603	1.039	603	0.775		411	0.377	411	0.297	411	0.17	411	0.454	522	0.285	522	0.222	522	0.123
		411.2	0.304	411.2	0.134	411.2	0.057	411.2	0.357	522.4	0.165	522.4	0.064	522.4	0.014	522.4	0.187		411.2	1.913	411.2	1.527	411.2	1.047	411.2	0.779	603.6	1.895	603.6	1.539	603.6	1.039	603.6	0.775		411.2	0.376	411.2	0.297	411.2	0.169	411.2	0.454	522.4	0.285	522.4	0.222	522.4	0.123
		411.4	0.303	411.4	0.134	411.4	0.057	411.4	0.356	522.8	0.165	522.8	0.064	522.8	0.014	522.8	0.187		411.4	1.913	411.4	1.526	411.4	1.047	411.4	0.779	604.2	1.895	604.2	1.539	604.2	1.039	604.2	0.775		411.4	0.376	411.4	0.296	411.4	0.169	411.4	0.453	522.8	0.285	522.8	0.222	522.8	0.123
		411.6	0.303	411.6	0.133	411.6	0.056	411.6	0.355	523.2	0.165	523.2	0.064	523.2	0.014	523.2	0.187		411.6	1.913	411.6	1.526	411.6	1.047	411.6	0.779	604.8	1.895	604.8	1.539	604.8	1.039	604.8	0.775		411.6	0.376	411.6	0.296	411.6	0.169	411.6	0.453	523.2	0.284	523.2	0.222	523.2	0.123
		411.8	0.302	411.8	0.133	411.8	0.056	411.8	0.354	523.6	0.165	523.6	0.064	523.6	0.014	523.6	0.187		411.8	1.913	411.8	1.526	411.8	1.047	411.8	0.779	605.4	1.895	605.4	1.539	605.4	1.039	605.4	0.775		411.8	0.375	411.8	0.296	411.8	0.17	411.8	0.453	523.6	0.284	523.6	0.221	523.6	0.123
		412	0.301	412	0.132	412	0.056	412	0.353	524	0.165	524	0.064	524	0.014	524	0.187		412	1.913	412	1.526	412	1.047	412	0.779	606	1.895	606	1.539	606	1.039	606	0.775		412	0.375	412	0.296	412	0.17	412	0.452	524	0.284	524	0.221	524	0.122
		412.2	0.301	412.2	0.132	412.2	0.056	412.2	0.352	524.4	0.165	524.4	0.064	524.4	0.014	524.4	0.187		412.2	1.913	412.2	1.526	412.2	1.048	412.2	0.779	606.6	1.895	606.6	1.539	606.6	1.039	606.6	0.775		412.2	0.375	412.2	0.295	412.2	0.17	412.2	0.452	524.4	0.284	524.4	0.221	524.4	0.122
		412.4	0.3	412.4	0.131	412.4	0.055	412.4	0.351	524.8	0.165	524.8	0.064	524.8	0.014	524.8	0.187		412.4	1.913	412.4	1.526	412.4	1.048	412.4	0.779	607.2	1.895	607.2	1.539	607.2	1.039	607.2	0.775		412.4	0.375	412.4	0.295	412.4	0.17	412.4	0.452	524.8	0.284	524.8	0.221	524.8	0.122
		412.6	0.299	412.6	0.13	412.6	0.055	412.6	0.35	525.2	0.165	525.2	0.064	525.2	0.014	525.2	0.187		412.6	1.913	412.6	1.526	412.6	1.048	412.6	0.78	607.8	1.895	607.8	1.539	607.8	1.039	607.8	0.775		412.6	0.375	412.6	0.294	412.6	0.17	412.6	0.451	525.2	0.284	525.2	0.221	525.2	0.122
		412.8	0.298	412.8	0.13	412.8	0.055	412.8	0.349	525.6	0.165	525.6	0.064	525.6	0.014	525.6	0.187		412.8	1.913	412.8	1.527	412.8	1.048	412.8	0.78	608.4	1.895	608.4	1.539	608.4	1.039	608.4	0.775		412.8	0.375	412.8	0.294	412.8	0.17	412.8	0.451	525.6	0.283	525.6	0.221	525.6	0.122
		413	0.297	413	0.129	413	0.055	413	0.348	526	0.165	526	0.064	526	0.014	526	0.187		413	1.913	413	1.527	413	1.048	413	0.78	609	1.894	609	1.539	609	1.039	609	0.775		413	0.375	413	0.294	413	0.17	413	0.451	526	0.283	526	0.221	526	0.122
		413.2	0.296	413.2	0.128	413.2	0.055	413.2	0.347	526.4	0.165	526.4	0.063	526.4	0.014	526.4	0.187		413.2	1.913	413.2	1.527	413.2	1.048	413.2	0.78	609.6	1.894	609.6	1.538	609.6	1.039	609.6	0.775		413.2	0.375	413.2	0.293	413.2	0.169	413.2	0.45	526.4	0.283	526.4	0.22	526.4	0.122
		413.4	0.295	413.4	0.128	413.4	0.055	413.4	0.346	526.8	0.165	526.8	0.063	526.8	0.014	526.8	0.186		413.4	1.913	413.4	1.527	413.4	1.048	413.4	0.78	610.2	1.894	610.2	1.538	610.2	1.039	610.2	0.775		413.4	0.375	413.4	0.293	413.4	0.169	413.4	0.45	526.8	0.283	526.8	0.22	526.8	0.122
		413.6	0.295	413.6	0.127	413.6	0.055	413.6	0.345	527.2	0.165	527.2	0.063	527.2	0.014	527.2	0.186		413.6	1.913	413.6	1.527	413.6	1.048	413.6	0.78	610.8	1.894	610.8	1.538	610.8	1.039	610.8	0.775		413.6	0.375	413.6	0.292	413.6	0.169	413.6	0.45	527.2	0.283	527.2	0.22	527.2	0.122
		413.8	0.294	413.8	0.127	413.8	0.055	413.8	0.344	527.6	0.165	527.6	0.063	527.6	0.014	527.6	0.186		413.8	1.913	413.8	1.527	413.8	1.048	413.8	0.78	611.4	1.894	611.4	1.538	611.4	1.039	611.4	0.775		413.8	0.374	413.8	0.292	413.8	0.169	413.8	0.45	527.6	0.283	527.6	0.22	527.6	0.122
		414	0.294	414	0.127	414	0.055	414	0.343	528	0.165	528	0.063	528	0.014	528	0.186		414	1.913	414	1.527	414	1.047	414	0.779	612	1.894	612	1.538	612	1.039	612	0.775		414	0.374	414	0.292	414	0.169	414	0.449	528	0.282	528	0.22	528	0.121
		414.2	0.293	414.2	0.127	414.2	0.055	414.2	0.343	528.4	0.165	528.4	0.063	528.4	0.014	528.4	0.186		414.2	1.913	414.2	1.528	414.2	1.047	414.2	0.779	612.6	1.894	612.6	1.538	612.6	1.039	612.6	0.775		414.2	0.374	414.2	0.292	414.2	0.169	414.2	0.45	528.4	0.282	528.4	0.22	528.4	0.121
		414.4	0.293	414.4	0.127	414.4	0.056	414.4	0.343	528.8	0.165	528.8	0.063	528.8	0.014	528.8	0.186		414.4	1.912	414.4	1.528	414.4	1.047	414.4	0.779	613.2	1.894	613.2	1.538	613.2	1.039	613.2	0.775		414.4	0.374	414.4	0.292	414.4	0.168	414.4	0.45	528.8	0.282	528.8	0.22	528.8	0.121
		414.6	0.292	414.6	0.127	414.6	0.056	414.6	0.342	529.2	0.165	529.2	0.063	529.2	0.014	529.2	0.186		414.6	1.912	414.6	1.528	414.6	1.047	414.6	0.779	613.8	1.894	613.8	1.538	613.8	1.039	613.8	0.775		414.6	0.373	414.6	0.292	414.6	0.168	414.6	0.449	529.2	0.282	529.2	0.219	529.2	0.121
		414.8	0.292	414.8	0.127	414.8	0.057	414.8	0.342	529.6	0.165	529.6	0.063	529.6	0.014	529.6	0.186		414.8	1.912	414.8	1.528	414.8	1.047	414.8	0.779	614.4	1.894	614.4	1.538	614.4	1.039	614.4	0.775		414.8	0.373	414.8	0.292	414.8	0.168	414.8	0.449	529.6	0.282	529.6	0.219	529.6	0.121
		415	0.292	415	0.127	415	0.057	415	0.341	530	0.165	530	0.063	530	0.014	530	0.186		415	1.912	415	1.527	415	1.047	415	0.779	615	1.894	615	1.538	615	1.039	615	0.775		415	0.373	415	0.292	415	0.168	415	0.449	530	0.282	530	0.219	530	0.121
		415.2	0.291	415.2	0.127	415.2	0.057	415.2	0.341	530.4	0.165	530.4	0.063	530.4	0.014	530.4	0.186		415.2	1.912	415.2	1.527	415.2	1.047	415.2	0.779	615.6	1.894	615.6	1.538	615.6	1.039	615.6	0.775		415.2	0.373	415.2	0.292	415.2	0.168	415.2	0.449	530.4	0.281	530.4	0.219	530.4	0.121
		415.4	0.291	415.4	0.127	415.4	0.057	415.4	0.34	530.8	0.165	530.8	0.063	530.8	0.014	530.8	0.186		415.4	1.913	415.4	1.527	415.4	1.047	415.4	0.779	616.2	1.894	616.2	1.538	616.2	1.039	616.2	0.775		415.4	0.373	415.4	0.292	415.4	0.168	415.4	0.448	530.8	0.281	530.8	0.219	530.8	0.121
		415.6	0.29	415.6	0.126	415.6	0.057	415.6	0.339	531.2	0.165	531.2	0.063	531.2	0.014	531.2	0.186		415.6	1.913	415.6	1.527	415.6	1.046	415.6	0.779	616.8	1.894	616.8	1.538	616.8	1.039	616.8	0.775		415.6	0.372	415.6	0.292	415.6	0.168	415.6	0.448	531.2	0.281	531.2	0.219	531.2	0.121
		415.8	0.29	415.8	0.126	415.8	0.057	415.8	0.338	531.6	0.165	531.6	0.063	531.6	0.014	531.6	0.186		415.8	1.913	415.8	1.527	415.8	1.046	415.8	0.779	617.4	1.894	617.4	1.538	617.4	1.039	617.4	0.775		415.8	0.372	415.8	0.291	415.8	0.167	415.8	0.447	531.6	0.281	531.6	0.219	531.6	0.121
		416	0.289	416	0.125	416	0.057	416	0.338	532	0.165	532	0.063	532	0.014	532	0.186		416	1.913	416	1.527	416	1.046	416	0.779	618	1.894	618	1.538	618	1.039	618	0.775		416	0.371	416	0.291	416	0.167	416	0.447	532	0.281	532	0.218	532	0.12
		416.2	0.289	416.2	0.125	416.2	0.056	416.2	0.337	532.4	0.165	532.4	0.063	532.4	0.014	532.4	0.186		416.2	1.913	416.2	1.528	416.2	1.046	416.2	0.779	618.6	1.894	618.6	1.538	618.6	1.039	618.6	0.775		416.2	0.371	416.2	0.291	416.2	0.167	416.2	0.446	532.4	0.281	532.4	0.218	532.4	0.12
		416.4	0.288	416.4	0.124	416.4	0.056	416.4	0.337	532.8	0.165	532.8	0.063	532.8	0.014	532.8	0.186		416.4	1.913	416.4	1.528	416.4	1.046	416.4	0.779	619.2	1.894	619.2	1.538	619.2	1.039	619.2	0.775		416.4	0.371	416.4	0.29	416.4	0.166	416.4	0.445	532.8	0.281	532.8	0.218	532.8	0.12
		416.6	0.287	416.6	0.124	416.6	0.056	416.6	0.336	533.2	0.165	533.2	0.063	533.2	0.014	533.2	0.186		416.6	1.913	416.6	1.528	416.6	1.046	416.6	0.779	619.8	1.894	619.8	1.538	619.8	1.039	619.8	0.775		416.6	0.371	416.6	0.29	416.6	0.166	416.6	0.445	533.2	0.28	533.2	0.218	533.2	0.12
		416.8	0.287	416.8	0.123	416.8	0.056	416.8	0.335	533.6	0.164	533.6	0.063	533.6	0.014	533.6	0.186		416.8	1.913	416.8	1.529	416.8	1.046	416.8	0.779	620.4	1.894	620.4	1.538	620.4	1.039	620.4	0.775		416.8	0.37	416.8	0.29	416.8	0.166	416.8	0.444	533.6	0.28	533.6	0.218	533.6	0.12
		417	0.286	417	0.122	417	0.056	417	0.334	534	0.164	534	0.063	534	0.014	534	0.186		417	1.912	417	1.529	417	1.046	417	0.779	621	1.894	621	1.538	621	1.039	621	0.775		417	0.37	417	0.29	417	0.165	417	0.444	534	0.28	534	0.218	534	0.12
		417.2	0.285	417.2	0.122	417.2	0.055	417.2	0.332	534.4	0.164	534.4	0.063	534.4	0.014	534.4	0.186		417.2	1.912	417.2	1.529	417.2	1.046	417.2	0.779	621.6	1.894	621.6	1.538	621.6	1.039	621.6	0.775		417.2	0.37	417.2	0.29	417.2	0.165	417.2	0.443	534.4	0.28	534.4	0.218	534.4	0.12
		417.4	0.284	417.4	0.121	417.4	0.055	417.4	0.331	534.8	0.164	534.8	0.063	534.8	0.014	534.8	0.186		417.4	1.912	417.4	1.529	417.4	1.046	417.4	0.779	622.2	1.894	622.2	1.538	622.2	1.039	622.2	0.775		417.4	0.37	417.4	0.289	417.4	0.165	417.4	0.443	534.8	0.28	534.8	0.218	534.8	0.12
		417.6	0.284	417.6	0.12	417.6	0.055	417.6	0.33	535.2	0.164	535.2	0.063	535.2	0.014	535.2	0.186		417.6	1.912	417.6	1.529	417.6	1.045	417.6	0.779	622.8	1.894	622.8	1.538	622.8	1.039	622.8	0.775		417.6	0.369	417.6	0.289	417.6	0.165	417.6	0.443	535.2	0.28	535.2	0.217	535.2	0.12
		417.8	0.283	417.8	0.12	417.8	0.055	417.8	0.33	535.6	0.164	535.6	0.063	535.6	0.014	535.6	0.186		417.8	1.912	417.8	1.529	417.8	1.045	417.8	0.779	623.4	1.894	623.4	1.538	623.4	1.039	623.4	0.775		417.8	0.369	417.8	0.289	417.8	0.165	417.8	0.442	535.6	0.28	535.6	0.217	535.6	0.12
		418	0.283	418	0.12	418	0.055	418	0.329	536	0.164	536	0.063	536	0.014	536	0.186		418	1.912	418	1.529	418	1.045	418	0.779	624	1.894	624	1.538	624	1.039	624	0.775		418	0.368	418	0.288	418	0.165	418	0.442	536	0.279	536	0.217	536	0.12
		418.2	0.282	418.2	0.12	418.2	0.054	418.2	0.328	536.4	0.164	536.4	0.063	536.4	0.014	536.4	0.186		418.2	1.912	418.2	1.528	418.2	1.045	418.2	0.779	624.6	1.894	624.6	1.538	624.6	1.039	624.6	0.775		418.2	0.368	418.2	0.288	418.2	0.165	418.2	0.442	536.4	0.279	536.4	0.217	536.4	0.119
		418.4	0.282	418.4	0.12	418.4	0.054	418.4	0.328	536.8	0.164	536.8	0.063	536.8	0.014	536.8	0.186		418.4	1.912	418.4	1.528	418.4	1.045	418.4	0.779	625.2	1.894	625.2	1.538	625.2	1.039	625.2	0.775		418.4	0.367	418.4	0.288	418.4	0.164	418.4	0.442	536.8	0.279	536.8	0.217	536.8	0.119
		418.6	0.281	418.6	0.12	418.6	0.054	418.6	0.327	537.2	0.164	537.2	0.063	537.2	0.014	537.2	0.186		418.6	1.912	418.6	1.528	418.6	1.045	418.6	0.779	625.8	1.894	625.8	1.538	625.8	1.039	625.8	0.775		418.6	0.367	418.6	0.288	418.6	0.164	418.6	0.443	537.2	0.279	537.2	0.217	537.2	0.119
		418.8	0.281	418.8	0.12	418.8	0.054	418.8	0.326	537.6	0.164	537.6	0.063	537.6	0.014	537.6	0.186		418.8	1.912	418.8	1.527	418.8	1.045	418.8	0.779	626.4	1.894	626.4	1.538	626.4	1.039	626.4	0.775		418.8	0.367	418.8	0.288	418.8	0.164	418.8	0.443	537.6	0.279	537.6	0.217	537.6	0.119
		419	0.281	419	0.119	419	0.053	419	0.325	538	0.164	538	0.063	538	0.014	538	0.186		419	1.912	419	1.526	419	1.045	419	0.778	627	1.894	627	1.538	627	1.039	627	0.775		419	0.366	419	0.288	419	0.164	419	0.443	538	0.279	538	0.217	538	0.119
		419.2	0.28	419.2	0.119	419.2	0.053	419.2	0.325	538.4	0.164	538.4	0.063	538.4	0.014	538.4	0.186		419.2	1.912	419.2	1.526	419.2	1.044	419.2	0.778	627.6	1.894	627.6	1.538	627.6	1.039	627.6	0.775		419.2	0.366	419.2	0.288	419.2	0.164	419.2	0.443	538.4	0.279	538.4	0.216	538.4	0.119
		419.4	0.28	419.4	0.119	419.4	0.053	419.4	0.324	538.8	0.164	538.8	0.063	538.8	0.014	538.8	0.186		419.4	1.911	419.4	1.526	419.4	1.044	419.4	0.778	628.2	1.894	628.2	1.538	628.2	1.039	628.2	0.775		419.4	0.366	419.4	0.287	419.4	0.164	419.4	0.443	538.8	0.278	538.8	0.216	538.8	0.119
		419.6	0.279	419.6	0.119	419.6	0.052	419.6	0.323	539.2	0.164	539.2	0.063	539.2	0.014	539.2	0.186		419.6	1.911	419.6	1.526	419.6	1.044	419.6	0.778	628.8	1.894	628.8	1.538	628.8	1.039	628.8	0.775		419.6	0.367	419.6	0.287	419.6	0.164	419.6	0.443	539.2	0.278	539.2	0.216	539.2	0.119
		419.8	0.279	419.8	0.119	419.8	0.052	419.8	0.323	539.6	0.164	539.6	0.063	539.6	0.014	539.6	0.186		419.8	1.911	419.8	1.526	419.8	1.044	419.8	0.778	629.4	1.894	629.4	1.538	629.4	1.039	629.4	0.775		419.8	0.367	419.8	0.287	419.8	0.164	419.8	0.443	539.6	0.278	539.6	0.216	539.6	0.119
		420	0.279	420	0.119	420	0.052	420	0.322	540	0.164	540	0.063	540	0.014	540	0.186		420	1.911	420	1.526	420	1.045	420	0.778	630	1.894	630	1.538	630	1.039	630	0.775		420	0.367	420	0.287	420	0.164	420	0.443	540	0.278	540	0.216	540	0.119
		420.2	0.278	420.2	0.118	420.2	0.051	420.2	0.321	540.4	0.164	540.4	0.063	540.4	0.014	540.4	0.186		420.2	1.911	420.2	1.526	420.2	1.045	420.2	0.778	630.6	1.894	630.6	1.538	630.6	1.039	630.6	0.775		420.2	0.367	420.2	0.287	420.2	0.164	420.2	0.443	540.4	0.278	540.4	0.216	540.4	0.119
		420.4	0.278	420.4	0.118	420.4	0.051	420.4	0.32	540.8	0.164	540.8	0.063	540.8	0.014	540.8	0.186		420.4	1.911	420.4	1.527	420.4	1.045	420.4	0.778	631.2	1.894	631.2	1.538	631.2	1.039	631.2	0.775		420.4	0.367	420.4	0.287	420.4	0.164	420.4	0.442	540.8	0.278	540.8	0.216	540.8	0.118
		420.6	0.277	420.6	0.118	420.6	0.05	420.6	0.319	541.2	0.164	541.2	0.063	541.2	0.014	541.2	0.186		420.6	1.911	420.6	1.527	420.6	1.046	420.6	0.779	631.8	1.894	631.8	1.538	631.8	1.039	631.8	0.775		420.6	0.367	420.6	0.287	420.6	0.164	420.6	0.442	541.2	0.278	541.2	0.216	541.2	0.118
		420.8	0.276	420.8	0.117	420.8	0.05	420.8	0.318	541.6	0.164	541.6	0.063	541.6	0.014	541.6	0.186		420.8	1.911	420.8	1.528	420.8	1.046	420.8	0.779	632.4	1.894	632.4	1.538	632.4	1.039	632.4	0.775		420.8	0.366	420.8	0.286	420.8	0.164	420.8	0.441	541.6	0.277	541.6	0.215	541.6	0.118
		421	0.276	421	0.116	421	0.05	421	0.317	542	0.164	542	0.063	542	0.014	542	0.186		421	1.911	421	1.529	421	1.047	421	0.779	633	1.894	633	1.538	633	1.039	633	0.775		421	0.366	421	0.286	421	0.164	421	0.44	542	0.277	542	0.215	542	0.118
		421.2	0.275	421.2	0.116	421.2	0.05	421.2	0.316	542.4	0.164	542.4	0.063	542.4	0.014	542.4	0.186		421.2	1.912	421.2	1.529	421.2	1.047	421.2	0.779	633.6	1.894	633.6	1.538	633.6	1.039	633.6	0.775		421.2	0.366	421.2	0.286	421.2	0.163	421.2	0.439	542.4	0.277	542.4	0.215	542.4	0.118
		421.4	0.274	421.4	0.115	421.4	0.05	421.4	0.315	542.8	0.164	542.8	0.063	542.8	0.014	542.8	0.186		421.4	1.912	421.4	1.53	421.4	1.047	421.4	0.78	634.2	1.894	634.2	1.538	634.2	1.039	634.2	0.775		421.4	0.365	421.4	0.285	421.4	0.163	421.4	0.438	542.8	0.277	542.8	0.215	542.8	0.118
		421.6	0.273	421.6	0.115	421.6	0.05	421.6	0.315	543.2	0.164	543.2	0.063	543.2	0.014	543.2	0.186		421.6	1.913	421.6	1.53	421.6	1.048	421.6	0.78	634.8	1.894	634.8	1.538	634.8	1.039	634.8	0.775		421.6	0.364	421.6	0.285	421.6	0.163	421.6	0.438	543.2	0.277	543.2	0.215	543.2	0.118
		421.8	0.273	421.8	0.114	421.8	0.05	421.8	0.314	543.6	0.164	543.6	0.063	543.6	0.014	543.6	0.186		421.8	1.913	421.8	1.531	421.8	1.048	421.8	0.78	635.4	1.893	635.4	1.538	635.4	1.039	635.4	0.775		421.8	0.364	421.8	0.284	421.8	0.162	421.8	0.437	543.6	0.277	543.6	0.215	543.6	0.118
		422	0.272	422	0.114	422	0.05	422	0.314	544	0.164	544	0.063	544	0.014	544	0.186		422	1.913	422	1.531	422	1.048	422	0.78	636	1.893	636	1.538	636	1.039	636	0.775		422	0.363	422	0.284	422	0.162	422	0.437	544	0.277	544	0.215	544	0.118
		422.2	0.272	422.2	0.114	422.2	0.05	422.2	0.313	544.4	0.164	544.4	0.063	544.4	0.014	544.4	0.186		422.2	1.913	422.2	1.531	422.2	1.048	422.2	0.78	636.6	1.893	636.6	1.538	636.6	1.039	636.6	0.775		422.2	0.362	422.2	0.283	422.2	0.162	422.2	0.436	544.4	0.277	544.4	0.215	544.4	0.118
		422.4	0.271	422.4	0.114	422.4	0.051	422.4	0.313	544.8	0.164	544.8	0.063	544.8	0.014	544.8	0.186		422.4	1.913	422.4	1.531	422.4	1.048	422.4	0.779	637.2	1.893	637.2	1.538	637.2	1.039	637.2	0.775		422.4	0.362	422.4	0.283	422.4	0.161	422.4	0.436	544.8	0.276	544.8	0.215	544.8	0.118
		422.6	0.271	422.6	0.113	422.6	0.051	422.6	0.312	545.2	0.164	545.2	0.063	545.2	0.014	545.2	0.186		422.6	1.913	422.6	1.53	422.6	1.048	422.6	0.779	637.8	1.893	637.8	1.538	637.8	1.039	637.8	0.775		422.6	0.362	422.6	0.283	422.6	0.161	422.6	0.435	545.2	0.276	545.2	0.214	545.2	0.118
		422.8	0.271	422.8	0.113	422.8	0.051	422.8	0.312	545.6	0.164	545.6	0.063	545.6	0.014	545.6	0.186		422.8	1.913	422.8	1.53	422.8	1.047	422.8	0.779	638.4	1.893	638.4	1.538	638.4	1.039	638.4	0.775		422.8	0.361	422.8	0.283	422.8	0.161	422.8	0.435	545.6	0.276	545.6	0.214	545.6	0.117
		423	0.27	423	0.112	423	0.051	423	0.311	546	0.164	546	0.063	546	0.014	546	0.185		423	1.913	423	1.529	423	1.046	423	0.779	639	1.893	639	1.538	639	1.039	639	0.775		423	0.361	423	0.282	423	0.161	423	0.435	546	0.276	546	0.214	546	0.117
		423.2	0.27	423.2	0.112	423.2	0.052	423.2	0.311	546.4	0.164	546.4	0.063	546.4	0.014	546.4	0.185		423.2	1.913	423.2	1.529	423.2	1.046	423.2	0.779	639.6	1.893	639.6	1.538	639.6	1.039	639.6	0.775		423.2	0.361	423.2	0.282	423.2	0.161	423.2	0.435	546.4	0.276	546.4	0.214	546.4	0.117
		423.4	0.27	423.4	0.111	423.4	0.052	423.4	0.31	546.8	0.164	546.8	0.063	546.8	0.014	546.8	0.185		423.4	1.913	423.4	1.529	423.4	1.045	423.4	0.779	640.2	1.893	640.2	1.538	640.2	1.039	640.2	0.775		423.4	0.361	423.4	0.282	423.4	0.161	423.4	0.436	546.8	0.276	546.8	0.214	546.8	0.117
		423.6	0.27	423.6	0.111	423.6	0.052	423.6	0.309	547.2	0.164	547.2	0.063	547.2	0.014	547.2	0.185		423.6	1.912	423.6	1.529	423.6	1.045	423.6	0.779	640.8	1.893	640.8	1.538	640.8	1.039	640.8	0.775		423.6	0.361	423.6	0.282	423.6	0.161	423.6	0.436	547.2	0.276	547.2	0.214	547.2	0.117
		423.8	0.269	423.8	0.111	423.8	0.051	423.8	0.309	547.6	0.164	547.6	0.063	547.6	0.014	547.6	0.185		423.8	1.912	423.8	1.529	423.8	1.045	423.8	0.779	641.4	1.893	641.4	1.538	641.4	1.038	641.4	0.775		423.8	0.361	423.8	0.282	423.8	0.161	423.8	0.436	547.6	0.276	547.6	0.214	547.6	0.117
		424	0.269	424	0.111	424	0.051	424	0.308	548	0.164	548	0.063	548	0.014	548	0.185		424	1.912	424	1.529	424	1.045	424	0.779	642	1.893	642	1.538	642	1.038	642	0.775		424	0.361	424	0.282	424	0.161	424	0.436	548	0.275	548	0.214	548	0.117
		424.2	0.269	424.2	0.11	424.2	0.051	424.2	0.307	548.4	0.164	548.4	0.063	548.4	0.014	548.4	0.185		424.2	1.911	424.2	1.528	424.2	1.045	424.2	0.779	642.6	1.893	642.6	1.538	642.6	1.038	642.6	0.775		424.2	0.361	424.2	0.282	424.2	0.161	424.2	0.436	548.4	0.275	548.4	0.214	548.4	0.117
		424.4	0.269	424.4	0.11	424.4	0.051	424.4	0.306	548.8	0.164	548.8	0.063	548.8	0.014	548.8	0.185		424.4	1.911	424.4	1.528	424.4	1.044	424.4	0.779	643.2	1.893	643.2	1.538	643.2	1.038	643.2	0.775		424.4	0.361	424.4	0.282	424.4	0.161	424.4	0.436	548.8	0.275	548.8	0.213	548.8	0.117
		424.6	0.269	424.6	0.11	424.6	0.05	424.6	0.305	549.2	0.164	549.2	0.063	549.2	0.014	549.2	0.185		424.6	1.91	424.6	1.528	424.6	1.044	424.6	0.778	643.8	1.893	643.8	1.538	643.8	1.038	643.8	0.775		424.6	0.361	424.6	0.282	424.6	0.162	424.6	0.436	549.2	0.275	549.2	0.213	549.2	0.117
		424.8	0.268	424.8	0.11	424.8	0.05	424.8	0.305	549.6	0.164	549.6	0.063	549.6	0.014	549.6	0.185		424.8	1.91	424.8	1.528	424.8	1.044	424.8	0.778	644.4	1.893	644.4	1.537	644.4	1.038	644.4	0.775		424.8	0.361	424.8	0.282	424.8	0.162	424.8	0.436	549.6	0.275	549.6	0.213	549.6	0.117
		425	0.268	425	0.11	425	0.05	425	0.304	550	0.164	550	0.063	550	0.014	550	0.185		425	1.91	425	1.528	425	1.044	425	0.778	645	1.893	645	1.537	645	1.038	645	0.774		425	0.36	425	0.282	425	0.162	425	0.436	550	0.275	550	0.213	550	0.117
		425.2	0.267	425.2	0.11	425.2	0.05	425.2	0.304	550.4	0.164	550.4	0.063	550.4	0.014	550.4	0.185		425.2	1.91	425.2	1.528	425.2	1.044	425.2	0.778	645.6	1.893	645.6	1.537	645.6	1.038	645.6	0.774		425.2	0.36	425.2	0.282	425.2	0.162	425.2	0.436	550.4	0.275	550.4	0.213	550.4	0.117
		425.4	0.267	425.4	0.11	425.4	0.05	425.4	0.303	550.8	0.164	550.8	0.063	550.8	0.014	550.8	0.185		425.4	1.91	425.4	1.528	425.4	1.045	425.4	0.778	646.2	1.893	646.2	1.537	646.2	1.038	646.2	0.774		425.4	0.36	425.4	0.282	425.4	0.162	425.4	0.435	550.8	0.275	550.8	0.213	550.8	0.116
		425.6	0.266	425.6	0.11	425.6	0.05	425.6	0.302	551.2	0.164	551.2	0.063	551.2	0.014	551.2	0.185		425.6	1.91	425.6	1.528	425.6	1.045	425.6	0.777	646.8	1.893	646.8	1.537	646.8	1.038	646.8	0.774		425.6	0.359	425.6	0.282	425.6	0.162	425.6	0.435	551.2	0.274	551.2	0.213	551.2	0.116
		425.8	0.266	425.8	0.11	425.8	0.05	425.8	0.302	551.6	0.164	551.6	0.063	551.6	0.014	551.6	0.185		425.8	1.91	425.8	1.528	425.8	1.045	425.8	0.777	647.4	1.893	647.4	1.537	647.4	1.038	647.4	0.774		425.8	0.359	425.8	0.281	425.8	0.162	425.8	0.434	551.6	0.274	551.6	0.213	551.6	0.116
		426	0.265	426	0.11	426	0.05	426	0.301	552	0.164	552	0.063	552	0.014	552	0.185		426	1.91	426	1.528	426	1.045	426	0.777	648	1.893	648	1.537	648	1.038	648	0.774		426	0.358	426	0.281	426	0.161	426	0.434	552	0.274	552	0.213	552	0.116
		426.2	0.264	426.2	0.11	426.2	0.05	426.2	0.3	552.4	0.164	552.4	0.063	552.4	0.014	552.4	0.185		426.2	1.91	426.2	1.528	426.2	1.045	426.2	0.777	648.6	1.893	648.6	1.537	648.6	1.038	648.6	0.774		426.2	0.358	426.2	0.281	426.2	0.161	426.2	0.433	552.4	0.274	552.4	0.213	552.4	0.116
		426.4	0.264	426.4	0.109	426.4	0.05	426.4	0.299	552.8	0.164	552.8	0.063	552.8	0.014	552.8	0.185		426.4	1.91	426.4	1.528	426.4	1.045	426.4	0.777	649.2	1.893	649.2	1.537	649.2	1.038	649.2	0.774		426.4	0.358	426.4	0.281	426.4	0.161	426.4	0.432	552.8	0.274	552.8	0.212	552.8	0.116
		426.6	0.263	426.6	0.109	426.6	0.05	426.6	0.298	553.2	0.164	553.2	0.063	553.2	0.014	553.2	0.185		426.6	1.91	426.6	1.528	426.6	1.045	426.6	0.777	649.8	1.893	649.8	1.537	649.8	1.038	649.8	0.774		426.6	0.357	426.6	0.28	426.6	0.16	426.6	0.432	553.2	0.274	553.2	0.212	553.2	0.116
		426.8	0.262	426.8	0.108	426.8	0.05	426.8	0.298	553.6	0.164	553.6	0.063	553.6	0.014	553.6	0.185		426.8	1.91	426.8	1.528	426.8	1.045	426.8	0.777	650.4	1.893	650.4	1.537	650.4	1.038	650.4	0.774		426.8	0.357	426.8	0.28	426.8	0.16	426.8	0.432	553.6	0.274	553.6	0.212	553.6	0.116
		427	0.262	427	0.108	427	0.049	427	0.297	554	0.164	554	0.063	554	0.014	554	0.185		427	1.91	427	1.529	427	1.045	427	0.777	651	1.893	651	1.537	651	1.038	651	0.774		427	0.357	427	0.28	427	0.16	427	0.431	554	0.274	554	0.212	554	0.116
		427.2	0.261	427.2	0.107	427.2	0.049	427.2	0.296	554.4	0.164	554.4	0.063	554.4	0.014	554.4	0.185		427.2	1.911	427.2	1.529	427.2	1.045	427.2	0.777	651.6	1.893	651.6	1.537	651.6	1.038	651.6	0.774		427.2	0.357	427.2	0.28	427.2	0.16	427.2	0.431	554.4	0.274	554.4	0.212	554.4	0.116
		427.4	0.26	427.4	0.107	427.4	0.048	427.4	0.296	554.8	0.164	554.8	0.063	554.8	0.014	554.8	0.185		427.4	1.911	427.4	1.529	427.4	1.045	427.4	0.777	652.2	1.893	652.2	1.537	652.2	1.038	652.2	0.774		427.4	0.357	427.4	0.28	427.4	0.16	427.4	0.431	554.8	0.273	554.8	0.212	554.8	0.116
		427.6	0.259	427.6	0.106	427.6	0.048	427.6	0.295	555.2	0.164	555.2	0.063	555.2	0.014	555.2	0.185		427.6	1.911	427.6	1.529	427.6	1.045	427.6	0.777	652.8	1.893	652.8	1.537	652.8	1.038	652.8	0.774		427.6	0.357	427.6	0.279	427.6	0.159	427.6	0.431	555.2	0.273	555.2	0.212	555.2	0.116
		427.8	0.259	427.8	0.106	427.8	0.047	427.8	0.295	555.6	0.164	555.6	0.063	555.6	0.014	555.6	0.185		427.8	1.911	427.8	1.529	427.8	1.045	427.8	0.777	653.4	1.893	653.4	1.537	653.4	1.038	653.4	0.774		427.8	0.357	427.8	0.279	427.8	0.159	427.8	0.431	555.6	0.273	555.6	0.212	555.6	0.116
		428	0.258	428	0.105	428	0.047	428	0.294	556	0.164	556	0.063	556	0.014	556	0.185		428	1.911	428	1.529	428	1.045	428	0.778	654	1.893	654	1.537	654	1.038	654	0.774		428	0.357	428	0.279	428	0.159	428	0.431	556	0.273	556	0.212	556	0.115
		428.2	0.258	428.2	0.105	428.2	0.047	428.2	0.293	556.4	0.164	556.4	0.063	556.4	0.014	556.4	0.185		428.2	1.911	428.2	1.529	428.2	1.045	428.2	0.778	654.6	1.893	654.6	1.537	654.6	1.038	654.6	0.774		428.2	0.357	428.2	0.279	428.2	0.159	428.2	0.431	556.4	0.273	556.4	0.212	556.4	0.115
		428.4	0.258	428.4	0.105	428.4	0.046	428.4	0.293	556.8	0.164	556.8	0.063	556.8	0.014	556.8	0.185		428.4	1.911	428.4	1.529	428.4	1.045	428.4	0.778	655.2	1.893	655.2	1.537	655.2	1.038	655.2	0.774		428.4	0.357	428.4	0.279	428.4	0.159	428.4	0.43	556.8	0.273	556.8	0.211	556.8	0.115
		428.6	0.257	428.6	0.105	428.6	0.046	428.6	0.293	557.2	0.164	557.2	0.063	557.2	0.014	557.2	0.185		428.6	1.91	428.6	1.529	428.6	1.044	428.6	0.778	655.8	1.893	655.8	1.537	655.8	1.038	655.8	0.774		428.6	0.356	428.6	0.279	428.6	0.158	428.6	0.43	557.2	0.273	557.2	0.211	557.2	0.115
		428.8	0.257	428.8	0.104	428.8	0.046	428.8	0.292	557.6	0.164	557.6	0.063	557.6	0.014	557.6	0.185		428.8	1.91	428.8	1.529	428.8	1.044	428.8	0.778	656.4	1.893	656.4	1.537	656.4	1.038	656.4	0.774		428.8	0.356	428.8	0.279	428.8	0.158	428.8	0.429	557.6	0.273	557.6	0.211	557.6	0.115
		429	0.256	429	0.104	429	0.046	429	0.292	558	0.164	558	0.063	558	0.014	558	0.185		429	1.91	429	1.53	429	1.044	429	0.778	657	1.893	657	1.537	657	1.038	657	0.774		429	0.356	429	0.278	429	0.158	429	0.429	558	0.273	558	0.211	558	0.115
		429.2	0.256	429.2	0.104	429.2	0.046	429.2	0.291	558.4	0.164	558.4	0.063	558.4	0.014	558.4	0.185		429.2	1.91	429.2	1.53	429.2	1.044	429.2	0.778	657.6	1.893	657.6	1.537	657.6	1.038	657.6	0.774		429.2	0.356	429.2	0.278	429.2	0.158	429.2	0.429	558.4	0.273	558.4	0.211	558.4	0.115
		429.4	0.256	429.4	0.103	429.4	0.046	429.4	0.291	558.8	0.164	558.8	0.063	558.8	0.014	558.8	0.185		429.4	1.91	429.4	1.53	429.4	1.044	429.4	0.778	658.2	1.893	658.2	1.537	658.2	1.038	658.2	0.774		429.4	0.356	429.4	0.278	429.4	0.157	429.4	0.428	558.8	0.272	558.8	0.211	558.8	0.115
		429.6	0.255	429.6	0.103	429.6	0.046	429.6	0.29	559.2	0.164	559.2	0.063	559.2	0.014	559.2	0.185		429.6	1.91	429.6	1.53	429.6	1.045	429.6	0.778	658.8	1.893	658.8	1.537	658.8	1.038	658.8	0.774		429.6	0.355	429.6	0.278	429.6	0.157	429.6	0.428	559.2	0.272	559.2	0.211	559.2	0.115
		429.8	0.255	429.8	0.103	429.8	0.046	429.8	0.29	559.6	0.164	559.6	0.063	559.6	0.014	559.6	0.185		429.8	1.91	429.8	1.53	429.8	1.045	429.8	0.778	659.4	1.893	659.4	1.537	659.4	1.038	659.4	0.774		429.8	0.355	429.8	0.278	429.8	0.157	429.8	0.428	559.6	0.272	559.6	0.211	559.6	0.115
		430	0.255	430	0.102	430	0.046	430	0.289	560	0.164	560	0.063	560	0.014	560	0.185		430	1.91	430	1.53	430	1.045	430	0.777	660	1.893	660	1.537	660	1.038	660	0.774		430	0.355	430	0.278	430	0.157	430	0.428	560	0.272	560	0.211	560	0.115
		430.2	0.254	430.2	0.102	430.2	0.046	430.2	0.289	560.4	0.164	560.4	0.063	560.4	0.014	560.4	0.185		430.2	1.91	430.2	1.53	430.2	1.045	430.2	0.777	660.6	1.893	660.6	1.537	660.6	1.038	660.6	0.774		430.2	0.355	430.2	0.277	430.2	0.157	430.2	0.428	560.4	0.272	560.4	0.211	560.4	0.115
		430.4	0.254	430.4	0.101	430.4	0.046	430.4	0.288	560.8	0.164	560.8	0.063	560.8	0.014	560.8	0.185		430.4	1.91	430.4	1.53	430.4	1.044	430.4	0.777	661.2	1.892	661.2	1.537	661.2	1.038	661.2	0.774		430.4	0.355	430.4	0.277	430.4	0.157	430.4	0.428	560.8	0.272	560.8	0.21	560.8	0.115
		430.6	0.253	430.6	0.101	430.6	0.046	430.6	0.288	561.2	0.164	561.2	0.063	561.2	0.014	561.2	0.185		430.6	1.91	430.6	1.53	430.6	1.044	430.6	0.777	661.8	1.892	661.8	1.537	661.8	1.038	661.8	0.774		430.6	0.355	430.6	0.277	430.6	0.158	430.6	0.428	561.2	0.272	561.2	0.21	561.2	0.115
		430.8	0.253	430.8	0.101	430.8	0.046	430.8	0.287	561.6	0.164	561.6	0.063	561.6	0.014	561.6	0.185		430.8	1.91	430.8	1.529	430.8	1.044	430.8	0.777	662.4	1.892	662.4	1.537	662.4	1.038	662.4	0.774		430.8	0.355	430.8	0.277	430.8	0.158	430.8	0.429	561.6	0.272	561.6	0.21	561.6	0.114
		431	0.253	431	0.1	431	0.046	431	0.287	562	0.164	562	0.063	562	0.014	562	0.185		431	1.91	431	1.529	431	1.044	431	0.777	663	1.892	663	1.537	663	1.038	663	0.774		431	0.354	431	0.277	431	0.158	431	0.429	562	0.272	562	0.21	562	0.114
		431.2	0.253	431.2	0.1	431.2	0.046	431.2	0.286	562.4	0.164	562.4	0.063	562.4	0.014	562.4	0.185		431.2	1.91	431.2	1.529	431.2	1.044	431.2	0.777	663.6	1.892	663.6	1.537	663.6	1.038	663.6	0.774		431.2	0.354	431.2	0.276	431.2	0.158	431.2	0.429	562.4	0.272	562.4	0.21	562.4	0.114
		431.4	0.252	431.4	0.1	431.4	0.046	431.4	0.286	562.8	0.164	562.8	0.063	562.8	0.014	562.8	0.185		431.4	1.911	431.4	1.529	431.4	1.044	431.4	0.777	664.2	1.892	664.2	1.537	664.2	1.038	664.2	0.774		431.4	0.354	431.4	0.276	431.4	0.158	431.4	0.429	562.8	0.271	562.8	0.21	562.8	0.114
		431.6	0.252	431.6	0.1	431.6	0.046	431.6	0.285	563.2	0.164	563.2	0.063	563.2	0.014	563.2	0.185		431.6	1.911	431.6	1.529	431.6	1.044	431.6	0.777	664.8	1.892	664.8	1.537	664.8	1.038	664.8	0.774		431.6	0.353	431.6	0.276	431.6	0.158	431.6	0.429	563.2	0.271	563.2	0.21	563.2	0.114
		431.8	0.252	431.8	0.1	431.8	0.047	431.8	0.285	563.6	0.164	563.6	0.063	563.6	0.014	563.6	0.185		431.8	1.911	431.8	1.529	431.8	1.044	431.8	0.777	665.4	1.892	665.4	1.537	665.4	1.038	665.4	0.774		431.8	0.353	431.8	0.276	431.8	0.158	431.8	0.428	563.6	0.271	563.6	0.21	563.6	0.114
		432	0.252	432	0.101	432	0.047	432	0.284	564	0.164	564	0.063	564	0.014	564	0.185		432	1.911	432	1.529	432	1.044	432	0.777	666	1.892	666	1.537	666	1.038	666	0.774		432	0.353	432	0.276	432	0.158	432	0.428	564	0.271	564	0.21	564	0.114
		432.2	0.252	432.2	0.101	432.2	0.047	432.2	0.284	564.4	0.164	564.4	0.063	564.4	0.014	564.4	0.185		432.2	1.911	432.2	1.529	432.2	1.044	432.2	0.777	666.6	1.892	666.6	1.537	666.6	1.038	666.6	0.774		432.2	0.352	432.2	0.276	432.2	0.158	432.2	0.427	564.4	0.271	564.4	0.21	564.4	0.114
		432.4	0.252	432.4	0.101	432.4	0.047	432.4	0.283	564.8	0.164	564.8	0.063	564.8	0.014	564.8	0.185		432.4	1.911	432.4	1.53	432.4	1.044	432.4	0.777	667.2	1.892	667.2	1.537	667.2	1.038	667.2	0.774		432.4	0.352	432.4	0.276	432.4	0.158	432.4	0.427	564.8	0.271	564.8	0.21	564.8	0.114
		432.6	0.251	432.6	0.101	432.6	0.047	432.6	0.283	565.2	0.164	565.2	0.063	565.2	0.014	565.2	0.185		432.6	1.911	432.6	1.53	432.6	1.044	432.6	0.777	667.8	1.892	667.8	1.537	667.8	1.038	667.8	0.774		432.6	0.351	432.6	0.275	432.6	0.158	432.6	0.426	565.2	0.271	565.2	0.21	565.2	0.114
		432.8	0.251	432.8	0.101	432.8	0.047	432.8	0.282	565.6	0.164	565.6	0.063	565.6	0.014	565.6	0.185		432.8	1.911	432.8	1.53	432.8	1.044	432.8	0.777	668.4	1.892	668.4	1.537	668.4	1.038	668.4	0.774		432.8	0.351	432.8	0.275	432.8	0.157	432.8	0.425	565.6	0.271	565.6	0.209	565.6	0.114
		433	0.25	433	0.1	433	0.046	433	0.281	566	0.164	566	0.063	566	0.014	566	0.185		433	1.91	433	1.531	433	1.044	433	0.777	669	1.892	669	1.537	669	1.038	669	0.774		433	0.351	433	0.275	433	0.157	433	0.425	566	0.271	566	0.209	566	0.114
		433.2	0.25	433.2	0.1	433.2	0.046	433.2	0.281	566.4	0.164	566.4	0.063	566.4	0.014	566.4	0.185		433.2	1.91	433.2	1.531	433.2	1.044	433.2	0.777	669.6	1.892	669.6	1.537	669.6	1.038	669.6	0.774		433.2	0.35	433.2	0.275	433.2	0.157	433.2	0.424	566.4	0.271	566.4	0.209	566.4	0.114
		433.4	0.249	433.4	0.099	433.4	0.046	433.4	0.28	566.8	0.164	566.8	0.063	566.8	0.014	566.8	0.185		433.4	1.91	433.4	1.531	433.4	1.044	433.4	0.777	670.2	1.892	670.2	1.537	670.2	1.038	670.2	0.774		433.4	0.35	433.4	0.275	433.4	0.156	433.4	0.424	566.8	0.27	566.8	0.209	566.8	0.114
		433.6	0.248	433.6	0.099	433.6	0.046	433.6	0.28	567.2	0.164	567.2	0.062	567.2	0.014	567.2	0.185		433.6	1.91	433.6	1.531	433.6	1.044	433.6	0.777	670.8	1.892	670.8	1.537	670.8	1.038	670.8	0.774		433.6	0.35	433.6	0.274	433.6	0.156	433.6	0.423	567.2	0.27	567.2	0.209	567.2	0.114
		433.8	0.248	433.8	0.098	433.8	0.045	433.8	0.279	567.6	0.164	567.6	0.062	567.6	0.014	567.6	0.185		433.8	1.909	433.8	1.531	433.8	1.044	433.8	0.777	671.4	1.892	671.4	1.537	671.4	1.038	671.4	0.774		433.8	0.35	433.8	0.274	433.8	0.155	433.8	0.423	567.6	0.27	567.6	0.209	567.6	0.113
		434	0.247	434	0.098	434	0.045	434	0.278	568	0.164	568	0.062	568	0.014	568	0.185		434	1.909	434	1.531	434	1.044	434	0.776	672	1.892	672	1.537	672	1.038	672	0.774		434	0.35	434	0.274	434	0.155	434	0.422	568	0.27	568	0.209	568	0.113
		434.2	0.247	434.2	0.098	434.2	0.045	434.2	0.278	568.4	0.164	568.4	0.062	568.4	0.014	568.4	0.185		434.2	1.909	434.2	1.53	434.2	1.043	434.2	0.776	672.6	1.892	672.6	1.537	672.6	1.038	672.6	0.774		434.2	0.349	434.2	0.273	434.2	0.155	434.2	0.422	568.4	0.27	568.4	0.209	568.4	0.113
		434.4	0.246	434.4	0.097	434.4	0.045	434.4	0.278	568.8	0.164	568.8	0.062	568.8	0.014	568.8	0.185		434.4	1.909	434.4	1.53	434.4	1.043	434.4	0.776	673.2	1.892	673.2	1.537	673.2	1.038	673.2	0.774		434.4	0.349	434.4	0.273	434.4	0.154	434.4	0.422	568.8	0.27	568.8	0.209	568.8	0.113
		434.6	0.246	434.6	0.097	434.6	0.045	434.6	0.277	569.2	0.164	569.2	0.062	569.2	0.014	569.2	0.185		434.6	1.909	434.6	1.53	434.6	1.043	434.6	0.776	673.8	1.892	673.8	1.537	673.8	1.038	673.8	0.774		434.6	0.349	434.6	0.273	434.6	0.154	434.6	0.422	569.2	0.27	569.2	0.209	569.2	0.113
		434.8	0.246	434.8	0.097	434.8	0.045	434.8	0.277	569.6	0.164	569.6	0.062	569.6	0.014	569.6	0.185		434.8	1.909	434.8	1.529	434.8	1.043	434.8	0.775	674.4	1.892	674.4	1.537	674.4	1.038	674.4	0.774		434.8	0.349	434.8	0.273	434.8	0.154	434.8	0.421	569.6	0.27	569.6	0.209	569.6	0.113
		435	0.245	435	0.097	435	0.045	435	0.276	570	0.164	570	0.062	570	0.014	570	0.185		435	1.909	435	1.529	435	1.043	435	0.775	675	1.892	675	1.537	675	1.038	675	0.774		435	0.349	435	0.273	435	0.154	435	0.421	570	0.27	570	0.209	570	0.113
		435.2	0.245	435.2	0.098	435.2	0.045	435.2	0.276	570.4	0.164	570.4	0.062	570.4	0.014	570.4	0.185		435.2	1.91	435.2	1.529	435.2	1.043	435.2	0.775	675.6	1.892	675.6	1.537	675.6	1.038	675.6	0.774		435.2	0.349	435.2	0.273	435.2	0.154	435.2	0.421	570.4	0.27	570.4	0.208	570.4	0.113
		435.4	0.245	435.4	0.098	435.4	0.046	435.4	0.275	570.8	0.164	570.8	0.062	570.8	0.014	570.8	0.185		435.4	1.91	435.4	1.528	435.4	1.043	435.4	0.775	676.2	1.892	676.2	1.537	676.2	1.038	676.2	0.774		435.4	0.348	435.4	0.272	435.4	0.154	435.4	0.421	570.8	0.27	570.8	0.208	570.8	0.113
		435.6	0.245	435.6	0.098	435.6	0.046	435.6	0.275	571.2	0.164	571.2	0.062	571.2	0.014	571.2	0.185		435.6	1.91	435.6	1.529	435.6	1.043	435.6	0.775	676.8	1.892	676.8	1.537	676.8	1.038	676.8	0.774		435.6	0.348	435.6	0.272	435.6	0.154	435.6	0.421	571.2	0.269	571.2	0.208	571.2	0.113
		435.8	0.245	435.8	0.098	435.8	0.046	435.8	0.275	571.6	0.164	571.6	0.062	571.6	0.014	571.6	0.185		435.8	1.91	435.8	1.529	435.8	1.043	435.8	0.775	677.4	1.892	677.4	1.537	677.4	1.038	677.4	0.774		435.8	0.348	435.8	0.272	435.8	0.154	435.8	0.421	571.6	0.269	571.6	0.208	571.6	0.113
		436	0.244	436	0.099	436	0.046	436	0.274	572	0.164	572	0.062	572	0.014	572	0.185		436	1.911	436	1.529	436	1.043	436	0.775	678	1.892	678	1.537	678	1.038	678	0.774		436	0.347	436	0.272	436	0.154	436	0.42	572	0.269	572	0.208	572	0.113
		436.2	0.244	436.2	0.099	436.2	0.046	436.2	0.274	572.4	0.164	572.4	0.062	572.4	0.014	572.4	0.185		436.2	1.911	436.2	1.529	436.2	1.043	436.2	0.775	678.6	1.892	678.6	1.537	678.6	1.038	678.6	0.774		436.2	0.347	436.2	0.272	436.2	0.154	436.2	0.42	572.4	0.269	572.4	0.208	572.4	0.113
		436.4	0.244	436.4	0.098	436.4	0.046	436.4	0.274	572.8	0.164	572.8	0.062	572.8	0.014	572.8	0.185		436.4	1.911	436.4	1.53	436.4	1.043	436.4	0.775	679.2	1.892	679.2	1.537	679.2	1.038	679.2	0.774		436.4	0.346	436.4	0.271	436.4	0.154	436.4	0.42	572.8	0.269	572.8	0.208	572.8	0.113
		436.6	0.244	436.6	0.098	436.6	0.046	436.6	0.273	573.2	0.164	573.2	0.062	573.2	0.013	573.2	0.185		436.6	1.911	436.6	1.53	436.6	1.043	436.6	0.775	679.8	1.892	679.8	1.537	679.8	1.038	679.8	0.774		436.6	0.346	436.6	0.271	436.6	0.154	436.6	0.419	573.2	0.269	573.2	0.208	573.2	0.113
		436.8	0.243	436.8	0.097	436.8	0.046	436.8	0.272	573.6	0.164	573.6	0.062	573.6	0.013	573.6	0.185		436.8	1.911	436.8	1.531	436.8	1.044	436.8	0.776	680.4	1.892	680.4	1.536	680.4	1.038	680.4	0.774		436.8	0.346	436.8	0.27	436.8	0.154	436.8	0.419	573.6	0.269	573.6	0.208	573.6	0.113
		437	0.243	437	0.097	437	0.045	437	0.272	574	0.164	574	0.062	574	0.013	574	0.185		437	1.912	437	1.532	437	1.044	437	0.776	681	1.892	681	1.536	681	1.038	681	0.774		437	0.345	437	0.27	437	0.153	437	0.419	574	0.269	574	0.208	574	0.112
		437.2	0.243	437.2	0.096	437.2	0.045	437.2	0.271	574.4	0.164	574.4	0.062	574.4	0.013	574.4	0.185		437.2	1.912	437.2	1.532	437.2	1.044	437.2	0.776	681.6	1.892	681.6	1.536	681.6	1.038	681.6	0.774		437.2	0.345	437.2	0.269	437.2	0.153	437.2	0.418	574.4	0.269	574.4	0.208	574.4	0.112
		437.4	0.243	437.4	0.096	437.4	0.045	437.4	0.27	574.8	0.164	574.8	0.062	574.8	0.013	574.8	0.185		437.4	1.912	437.4	1.532	437.4	1.044	437.4	0.777	682.2	1.892	682.2	1.536	682.2	1.038	682.2	0.774		437.4	0.345	437.4	0.269	437.4	0.153	437.4	0.418	574.8	0.269	574.8	0.208	574.8	0.112
		437.6	0.242	437.6	0.096	437.6	0.045	437.6	0.269	575.2	0.164	575.2	0.062	575.2	0.013	575.2	0.185		437.6	1.912	437.6	1.533	437.6	1.044	437.6	0.777	682.8	1.892	682.8	1.536	682.8	1.038	682.8	0.774		437.6	0.345	437.6	0.269	437.6	0.153	437.6	0.418	575.2	0.269	575.2	0.208	575.2	0.112
		437.8	0.241	437.8	0.095	437.8	0.045	437.8	0.268	575.6	0.164	575.6	0.062	575.6	0.013	575.6	0.185		437.8	1.912	437.8	1.533	437.8	1.044	437.8	0.777	683.4	1.892	683.4	1.536	683.4	1.038	683.4	0.774		437.8	0.345	437.8	0.269	437.8	0.153	437.8	0.417	575.6	0.269	575.6	0.207	575.6	0.112
		438	0.241	438	0.095	438	0.045	438	0.268	576	0.164	576	0.062	576	0.013	576	0.185		438	1.911	438	1.532	438	1.044	438	0.777	684	1.892	684	1.536	684	1.038	684	0.774		438	0.345	438	0.269	438	0.153	438	0.417	576	0.268	576	0.207	576	0.112
		438.2	0.24	438.2	0.095	438.2	0.044	438.2	0.267	576.4	0.164	576.4	0.062	576.4	0.013	576.4	0.185		438.2	1.911	438.2	1.532	438.2	1.044	438.2	0.777	684.6	1.892	684.6	1.536	684.6	1.038	684.6	0.774		438.2	0.345	438.2	0.269	438.2	0.153	438.2	0.417	576.4	0.268	576.4	0.207	576.4	0.112
		438.4	0.239	438.4	0.094	438.4	0.044	438.4	0.266	576.8	0.164	576.8	0.062	576.8	0.013	576.8	0.185		438.4	1.911	438.4	1.531	438.4	1.044	438.4	0.777	685.2	1.892	685.2	1.536	685.2	1.038	685.2	0.774		438.4	0.345	438.4	0.269	438.4	0.153	438.4	0.417	576.8	0.268	576.8	0.207	576.8	0.112
		438.6	0.239	438.6	0.094	438.6	0.044	438.6	0.266	577.2	0.164	577.2	0.062	577.2	0.013	577.2	0.185		438.6	1.91	438.6	1.531	438.6	1.044	438.6	0.777	685.8	1.892	685.8	1.536	685.8	1.038	685.8	0.774		438.6	0.345	438.6	0.27	438.6	0.153	438.6	0.417	577.2	0.268	577.2	0.207	577.2	0.112
		438.8	0.238	438.8	0.094	438.8	0.044	438.8	0.265	577.6	0.164	577.6	0.062	577.6	0.013	577.6	0.185		438.8	1.91	438.8	1.531	438.8	1.044	438.8	0.777	686.4	1.892	686.4	1.536	686.4	1.038	686.4	0.774		438.8	0.345	438.8	0.269	438.8	0.153	438.8	0.417	577.6	0.268	577.6	0.207	577.6	0.112
		439	0.238	439	0.093	439	0.044	439	0.264	578	0.164	578	0.062	578	0.013	578	0.185		439	1.91	439	1.53	439	1.044	439	0.777	687	1.892	687	1.536	687	1.038	687	0.774		439	0.345	439	0.269	439	0.153	439	0.417	578	0.268	578	0.207	578	0.112
		439.2	0.238	439.2	0.093	439.2	0.044	439.2	0.264	578.4	0.164	578.4	0.062	578.4	0.013	578.4	0.185		439.2	1.91	439.2	1.53	439.2	1.044	439.2	0.777	687.6	1.891	687.6	1.536	687.6	1.038	687.6	0.774		439.2	0.345	439.2	0.269	439.2	0.153	439.2	0.417	578.4	0.268	578.4	0.207	578.4	0.112
		439.4	0.238	439.4	0.093	439.4	0.044	439.4	0.264	578.8	0.164	578.8	0.062	578.8	0.013	578.8	0.185		439.4	1.91	439.4	1.53	439.4	1.044	439.4	0.777	688.2	1.891	688.2	1.536	688.2	1.038	688.2	0.774		439.4	0.345	439.4	0.269	439.4	0.153	439.4	0.416	578.8	0.268	578.8	0.207	578.8	0.112
		439.6	0.238	439.6	0.093	439.6	0.044	439.6	0.263	579.2	0.163	579.2	0.062	579.2	0.013	579.2	0.185		439.6	1.91	439.6	1.53	439.6	1.043	439.6	0.777	688.8	1.891	688.8	1.536	688.8	1.038	688.8	0.774		439.6	0.345	439.6	0.268	439.6	0.152	439.6	0.416	579.2	0.268	579.2	0.207	579.2	0.112
		439.8	0.238	439.8	0.093	439.8	0.044	439.8	0.263	579.6	0.163	579.6	0.062	579.6	0.013	579.6	0.185		439.8	1.91	439.8	1.53	439.8	1.043	439.8	0.776	689.4	1.891	689.4	1.536	689.4	1.038	689.4	0.774		439.8	0.345	439.8	0.268	439.8	0.153	439.8	0.416	579.6	0.268	579.6	0.207	579.6	0.112
		440	0.238	440	0.093	440	0.045	440	0.263	580	0.163	580	0.062	580	0.013	580	0.185		440	1.91	440	1.53	440	1.042	440	0.776	690	1.891	690	1.536	690	1.038	690	0.774		440	0.345	440	0.268	440	0.153	440	0.416	580	0.268	580	0.207	580	0.112
		440.2	0.238	440.2	0.092	440.2	0.045	440.2	0.263	580.4	0.163	580.4	0.062	580.4	0.013	580.4	0.185		440.2	1.91	440.2	1.53	440.2	1.042	440.2	0.776	690.6	1.891	690.6	1.536	690.6	1.038	690.6	0.774		440.2	0.344	440.2	0.267	440.2	0.152	440.2	0.416	580.4	0.268	580.4	0.207	580.4	0.112
		440.4	0.238	440.4	0.092	440.4	0.045	440.4	0.263	580.8	0.163	580.8	0.062	580.8	0.013	580.8	0.185		440.4	1.91	440.4	1.53	440.4	1.043	440.4	0.776	691.2	1.891	691.2	1.536	691.2	1.038	691.2	0.774		440.4	0.344	440.4	0.267	440.4	0.152	440.4	0.416	580.8	0.268	580.8	0.206	580.8	0.111
		440.6	0.238	440.6	0.092	440.6	0.045	440.6	0.263	581.2	0.163	581.2	0.062	581.2	0.013	581.2	0.185		440.6	1.91	440.6	1.53	440.6	1.043	440.6	0.776	691.8	1.891	691.8	1.536	691.8	1.038	691.8	0.774		440.6	0.344	440.6	0.267	440.6	0.152	440.6	0.416	581.2	0.267	581.2	0.206	581.2	0.111
		440.8	0.238	440.8	0.092	440.8	0.045	440.8	0.262	581.6	0.163	581.6	0.062	581.6	0.013	581.6	0.185		440.8	1.91	440.8	1.53	440.8	1.043	440.8	0.776	692.4	1.891	692.4	1.536	692.4	1.038	692.4	0.774		440.8	0.344	440.8	0.266	440.8	0.152	440.8	0.416	581.6	0.267	581.6	0.206	581.6	0.111
		441	0.238	441	0.092	441	0.046	441	0.262	582	0.163	582	0.062	582	0.013	582	0.185		441	1.91	441	1.531	441	1.043	441	0.776	693	1.891	693	1.536	693	1.038	693	0.774		441	0.343	441	0.266	441	0.152	441	0.415	582	0.267	582	0.206	582	0.111
		441.2	0.237	441.2	0.092	441.2	0.046	441.2	0.262	582.4	0.163	582.4	0.062	582.4	0.013	582.4	0.185		441.2	1.91	441.2	1.531	441.2	1.043	441.2	0.776	693.6	1.891	693.6	1.536	693.6	1.038	693.6	0.774		441.2	0.343	441.2	0.266	441.2	0.151	441.2	0.415	582.4	0.267	582.4	0.206	582.4	0.111
		441.4	0.237	441.4	0.092	441.4	0.046	441.4	0.261	582.8	0.163	582.8	0.062	582.8	0.013	582.8	0.185		441.4	1.91	441.4	1.531	441.4	1.043	441.4	0.776	694.2	1.891	694.2	1.536	694.2	1.038	694.2	0.774		441.4	0.343	441.4	0.266	441.4	0.151	441.4	0.415	582.8	0.267	582.8	0.206	582.8	0.111
		441.6	0.236	441.6	0.092	441.6	0.046	441.6	0.261	583.2	0.163	583.2	0.062	583.2	0.013	583.2	0.185		441.6	1.91	441.6	1.532	441.6	1.043	441.6	0.776	694.8	1.891	694.8	1.536	694.8	1.038	694.8	0.774		441.6	0.343	441.6	0.266	441.6	0.151	441.6	0.414	583.2	0.267	583.2	0.206	583.2	0.111
		441.8	0.235	441.8	0.092	441.8	0.046	441.8	0.26	583.6	0.163	583.6	0.062	583.6	0.013	583.6	0.185		441.8	1.91	441.8	1.532	441.8	1.043	441.8	0.776	695.4	1.891	695.4	1.536	695.4	1.038	695.4	0.774		441.8	0.343	441.8	0.266	441.8	0.151	441.8	0.414	583.6	0.267	583.6	0.206	583.6	0.111
		442	0.235	442	0.092	442	0.045	442	0.26	584	0.163	584	0.062	584	0.013	584	0.185		442	1.91	442	1.532	442	1.043	442	0.776	696	1.891	696	1.536	696	1.038	696	0.774		442	0.343	442	0.266	442	0.151	442	0.414	584	0.267	584	0.206	584	0.111
		442.2	0.234	442.2	0.091	442.2	0.045	442.2	0.259	584.4	0.163	584.4	0.062	584.4	0.013	584.4	0.185		442.2	1.91	442.2	1.532	442.2	1.043	442.2	0.776	696.6	1.891	696.6	1.536	696.6	1.038	696.6	0.774		442.2	0.343	442.2	0.265	442.2	0.151	442.2	0.413	584.4	0.267	584.4	0.206	584.4	0.111
		442.4	0.234	442.4	0.091	442.4	0.045	442.4	0.259	584.8	0.163	584.8	0.062	584.8	0.013	584.8	0.185		442.4	1.91	442.4	1.532	442.4	1.043	442.4	0.777	697.2	1.891	697.2	1.536	697.2	1.038	697.2	0.774		442.4	0.342	442.4	0.265	442.4	0.15	442.4	0.413	584.8	0.267	584.8	0.206	584.8	0.111
		442.6	0.233	442.6	0.091	442.6	0.045	442.6	0.259	585.2	0.163	585.2	0.062	585.2	0.013	585.2	0.185		442.6	1.91	442.6	1.533	442.6	1.044	442.6	0.777	697.8	1.891	697.8	1.536	697.8	1.038	697.8	0.774		442.6	0.342	442.6	0.265	442.6	0.15	442.6	0.413	585.2	0.267	585.2	0.206	585.2	0.111
		442.8	0.233	442.8	0.091	442.8	0.045	442.8	0.258	585.6	0.163	585.6	0.062	585.6	0.013	585.6	0.185		442.8	1.91	442.8	1.533	442.8	1.044	442.8	0.777	698.4	1.891	698.4	1.536	698.4	1.038	698.4	0.774		442.8	0.342	442.8	0.265	442.8	0.149	442.8	0.413	585.6	0.267	585.6	0.206	585.6	0.111
		443	0.233	443	0.091	443	0.045	443	0.258	586	0.163	586	0.062	586	0.013	586	0.185		443	1.91	443	1.533	443	1.044	443	0.777	699	1.891	699	1.536	699	1.038	699	0.774		443	0.341	443	0.265	443	0.149	443	0.413	586	0.267	586	0.206	586	0.111
		443.2	0.233	443.2	0.09	443.2	0.044	443.2	0.258	586.4	0.163	586.4	0.062	586.4	0.013	586.4	0.185		443.2	1.911	443.2	1.533	443.2	1.044	443.2	0.777	699.6	1.891	699.6	1.536	699.6	1.038	699.6	0.774		443.2	0.341	443.2	0.265	443.2	0.149	443.2	0.413	586.4	0.267	586.4	0.206	586.4	0.111
		443.4	0.232	443.4	0.09	443.4	0.044	443.4	0.257	586.8	0.163	586.8	0.062	586.8	0.013	586.8	0.185		443.4	1.911	443.4	1.532	443.4	1.044	443.4	0.777	700.2	1.891	700.2	1.536	700.2	1.038	700.2	0.774		443.4	0.341	443.4	0.265	443.4	0.148	443.4	0.413	586.8	0.266	586.8	0.205	586.8	0.111
		443.6	0.232	443.6	0.09	443.6	0.043	443.6	0.257	587.2	0.163	587.2	0.062	587.2	0.013	587.2	0.185		443.6	1.911	443.6	1.532	443.6	1.044	443.6	0.776	700.8	1.891	700.8	1.536	700.8	1.038	700.8	0.774		443.6	0.341	443.6	0.265	443.6	0.148	443.6	0.413	587.2	0.266	587.2	0.205	587.2	0.111
		443.8	0.232	443.8	0.089	443.8	0.043	443.8	0.257	587.6	0.163	587.6	0.062	587.6	0.013	587.6	0.185		443.8	1.911	443.8	1.532	443.8	1.044	443.8	0.776	701.4	1.891	701.4	1.536	701.4	1.038	701.4	0.774		443.8	0.341	443.8	0.265	443.8	0.149	443.8	0.414	587.6	0.266	587.6	0.205	587.6	0.111
		444	0.232	444	0.089	444	0.043	444	0.257	588	0.163	588	0.062	588	0.013	588	0.185		444	1.911	444	1.532	444	1.044	444	0.776	702	1.891	702	1.536	702	1.038	702	0.774		444	0.34	444	0.265	444	0.149	444	0.413	588	0.266	588	0.205	588	0.111
		444.2	0.231	444.2	0.089	444.2	0.043	444.2	0.256	588.4	0.163	588.4	0.062	588.4	0.013	588.4	0.185		444.2	1.911	444.2	1.531	444.2	1.044	444.2	0.776	702.6	1.891	702.6	1.536	702.6	1.038	702.6	0.774		444.2	0.34	444.2	0.265	444.2	0.149	444.2	0.413	588.4	0.266	588.4	0.205	588.4	0.11
		444.4	0.231	444.4	0.089	444.4	0.043	444.4	0.256	588.8	0.163	588.8	0.062	588.8	0.013	588.8	0.185		444.4	1.911	444.4	1.531	444.4	1.044	444.4	0.776	703.2	1.891	703.2	1.536	703.2	1.037	703.2	0.774		444.4	0.34	444.4	0.265	444.4	0.149	444.4	0.413	588.8	0.266	588.8	0.205	588.8	0.11
		444.6	0.231	444.6	0.088	444.6	0.043	444.6	0.255	589.2	0.163	589.2	0.062	589.2	0.013	589.2	0.185		444.6	1.91	444.6	1.531	444.6	1.043	444.6	0.776	703.8	1.891	703.8	1.536	703.8	1.037	703.8	0.774		444.6	0.339	444.6	0.265	444.6	0.148	444.6	0.412	589.2	0.266	589.2	0.205	589.2	0.11
		444.8	0.231	444.8	0.088	444.8	0.043	444.8	0.255	589.6	0.163	589.6	0.062	589.6	0.013	589.6	0.185		444.8	1.91	444.8	1.531	444.8	1.043	444.8	0.776	704.4	1.891	704.4	1.536	704.4	1.037	704.4	0.774		444.8	0.339	444.8	0.264	444.8	0.148	444.8	0.412	589.6	0.266	589.6	0.205	589.6	0.11
		445	0.23	445	0.088	445	0.043	445	0.254	590	0.163	590	0.062	590	0.013	590	0.185		445	1.91	445	1.531	445	1.043	445	0.776	705	1.891	705	1.536	705	1.037	705	0.774		445	0.339	445	0.265	445	0.148	445	0.412	590	0.266	590	0.205	590	0.11
		445.2	0.23	445.2	0.087	445.2	0.043	445.2	0.253	590.4	0.163	590.4	0.062	590.4	0.013	590.4	0.185		445.2	1.909	445.2	1.53	445.2	1.043	445.2	0.776	705.6	1.891	705.6	1.536	705.6	1.037	705.6	0.774		445.2	0.339	445.2	0.265	445.2	0.148	445.2	0.412	590.4	0.266	590.4	0.205	590.4	0.11
		445.4	0.23	445.4	0.087	445.4	0.043	445.4	0.253	590.8	0.163	590.8	0.062	590.8	0.013	590.8	0.185		445.4	1.909	445.4	1.53	445.4	1.043	445.4	0.776	706.2	1.891	706.2	1.536	706.2	1.037	706.2	0.774		445.4	0.339	445.4	0.265	445.4	0.148	445.4	0.411	590.8	0.266	590.8	0.205	590.8	0.11
		445.6	0.229	445.6	0.087	445.6	0.043	445.6	0.252	591.2	0.163	591.2	0.062	591.2	0.013	591.2	0.185		445.6	1.908	445.6	1.53	445.6	1.042	445.6	0.776	706.8	1.891	706.8	1.536	706.8	1.037	706.8	0.774		445.6	0.339	445.6	0.265	445.6	0.148	445.6	0.411	591.2	0.266	591.2	0.205	591.2	0.11
		445.8	0.229	445.8	0.087	445.8	0.043	445.8	0.251	591.6	0.163	591.6	0.062	591.6	0.013	591.6	0.185		445.8	1.908	445.8	1.53	445.8	1.042	445.8	0.776	707.4	1.891	707.4	1.536	707.4	1.037	707.4	0.774		445.8	0.339	445.8	0.265	445.8	0.148	445.8	0.411	591.6	0.266	591.6	0.205	591.6	0.11
		446	0.229	446	0.086	446	0.043	446	0.251	592	0.163	592	0.062	592	0.013	592	0.185		446	1.908	446	1.53	446	1.042	446	0.776	708	1.891	708	1.536	708	1.037	708	0.774		446	0.338	446	0.265	446	0.148	446	0.41	592	0.266	592	0.205	592	0.11
		446.2	0.229	446.2	0.086	446.2	0.043	446.2	0.25	592.4	0.163	592.4	0.062	592.4	0.013	592.4	0.185		446.2	1.907	446.2	1.53	446.2	1.042	446.2	0.775	708.6	1.891	708.6	1.536	708.6	1.037	708.6	0.774		446.2	0.338	446.2	0.264	446.2	0.148	446.2	0.409	592.4	0.266	592.4	0.205	592.4	0.11
		446.4	0.228	446.4	0.086	446.4	0.043	446.4	0.25	592.8	0.163	592.8	0.062	592.8	0.013	592.8	0.185		446.4	1.907	446.4	1.53	446.4	1.042	446.4	0.775	709.2	1.891	709.2	1.536	709.2	1.037	709.2	0.774		446.4	0.338	446.4	0.264	446.4	0.148	446.4	0.409	592.8	0.265	592.8	0.205	592.8	0.11
		446.6	0.228	446.6	0.086	446.6	0.043	446.6	0.25	593.2	0.163	593.2	0.062	593.2	0.013	593.2	0.185		446.6	1.907	446.6	1.53	446.6	1.042	446.6	0.775	709.8	1.891	709.8	1.536	709.8	1.037	709.8	0.774		446.6	0.337	446.6	0.264	446.6	0.148	446.6	0.409	593.2	0.265	593.2	0.204	593.2	0.11
		446.8	0.228	446.8	0.086	446.8	0.043	446.8	0.249	593.6	0.163	593.6	0.062	593.6	0.013	593.6	0.185		446.8	1.907	446.8	1.531	446.8	1.042	446.8	0.775	710.4	1.891	710.4	1.536	710.4	1.037	710.4	0.774		446.8	0.337	446.8	0.264	446.8	0.148	446.8	0.408	593.6	0.265	593.6	0.204	593.6	0.11
		447	0.228	447	0.086	447	0.043	447	0.249	594	0.163	594	0.062	594	0.013	594	0.185		447	1.907	447	1.531	447	1.042	447	0.775	711	1.891	711	1.536	711	1.037	711	0.774		447	0.336	447	0.263	447	0.148	447	0.408	594	0.265	594	0.204	594	0.11
		447.2	0.228	447.2	0.086	447.2	0.043	447.2	0.249	594.4	0.163	594.4	0.062	594.4	0.013	594.4	0.185		447.2	1.907	447.2	1.531	447.2	1.042	447.2	0.775	711.6	1.891	711.6	1.536	711.6	1.037	711.6	0.774		447.2	0.336	447.2	0.263	447.2	0.148	447.2	0.408	594.4	0.265	594.4	0.204	594.4	0.11
		447.4	0.228	447.4	0.086	447.4	0.043	447.4	0.249	594.8	0.163	594.8	0.062	594.8	0.013	594.8	0.185		447.4	1.908	447.4	1.531	447.4	1.042	447.4	0.775	712.2	1.891	712.2	1.536	712.2	1.037	712.2	0.774		447.4	0.336	447.4	0.263	447.4	0.148	447.4	0.408	594.8	0.265	594.8	0.204	594.8	0.11
		447.6	0.227	447.6	0.086	447.6	0.043	447.6	0.248	595.2	0.163	595.2	0.062	595.2	0.013	595.2	0.185		447.6	1.908	447.6	1.532	447.6	1.042	447.6	0.775	712.8	1.891	712.8	1.536	712.8	1.037	712.8	0.774		447.6	0.336	447.6	0.263	447.6	0.148	447.6	0.408	595.2	0.265	595.2	0.204	595.2	0.11
		447.8	0.227	447.8	0.086	447.8	0.043	447.8	0.248	595.6	0.163	595.6	0.062	595.6	0.013	595.6	0.185		447.8	1.908	447.8	1.532	447.8	1.043	447.8	0.775	713.4	1.891	713.4	1.536	713.4	1.037	713.4	0.774		447.8	0.336	447.8	0.263	447.8	0.148	447.8	0.408	595.6	0.265	595.6	0.204	595.6	0.11
		448	0.227	448	0.086	448	0.042	448	0.247	596	0.163	596	0.062	596	0.013	596	0.185		448	1.908	448	1.532	448	1.043	448	0.775	714	1.89	714	1.536	714	1.037	714	0.774		448	0.336	448	0.263	448	0.148	448	0.408	596	0.265	596	0.204	596	0.11
		448.2	0.227	448.2	0.086	448.2	0.042	448.2	0.247	596.4	0.163	596.4	0.062	596.4	0.013	596.4	0.185		448.2	1.908	448.2	1.533	448.2	1.043	448.2	0.776	714.6	1.89	714.6	1.536	714.6	1.037	714.6	0.774		448.2	0.336	448.2	0.262	448.2	0.148	448.2	0.408	596.4	0.265	596.4	0.204	596.4	0.109
		448.4	0.226	448.4	0.085	448.4	0.042	448.4	0.246	596.8	0.163	596.8	0.062	596.8	0.013	596.8	0.185		448.4	1.908	448.4	1.533	448.4	1.043	448.4	0.776	715.2	1.89	715.2	1.536	715.2	1.037	715.2	0.774		448.4	0.336	448.4	0.262	448.4	0.147	448.4	0.408	596.8	0.265	596.8	0.204	596.8	0.109
		448.6	0.226	448.6	0.085	448.6	0.042	448.6	0.245	597.2	0.163	597.2	0.062	597.2	0.013	597.2	0.185		448.6	1.908	448.6	1.533	448.6	1.042	448.6	0.776	715.8	1.89	715.8	1.536	715.8	1.037	715.8	0.774		448.6	0.335	448.6	0.262	448.6	0.147	448.6	0.408	597.2	0.265	597.2	0.204	597.2	0.109
		448.8	0.225	448.8	0.084	448.8	0.041	448.8	0.245	597.6	0.163	597.6	0.062	597.6	0.013	597.6	0.185		448.8	1.908	448.8	1.533	448.8	1.042	448.8	0.776	716.4	1.89	716.4	1.535	716.4	1.037	716.4	0.774		448.8	0.335	448.8	0.262	448.8	0.147	448.8	0.408	597.6	0.265	597.6	0.204	597.6	0.109
		449	0.224	449	0.084	449	0.041	449	0.244	598	0.163	598	0.062	598	0.013	598	0.185		449	1.908	449	1.533	449	1.042	449	0.776	717	1.89	717	1.535	717	1.037	717	0.774		449	0.335	449	0.262	449	0.147	449	0.408	598	0.265	598	0.204	598	0.109
		449.2	0.224	449.2	0.083	449.2	0.04	449.2	0.243	598.4	0.163	598.4	0.062	598.4	0.013	598.4	0.185		449.2	1.907	449.2	1.533	449.2	1.042	449.2	0.775	717.6	1.89	717.6	1.535	717.6	1.037	717.6	0.774		449.2	0.335	449.2	0.262	449.2	0.147	449.2	0.408	598.4	0.265	598.4	0.204	598.4	0.109
		449.4	0.223	449.4	0.083	449.4	0.04	449.4	0.242	598.8	0.163	598.8	0.062	598.8	0.013	598.8	0.185		449.4	1.907	449.4	1.533	449.4	1.042	449.4	0.775	718.2	1.89	718.2	1.535	718.2	1.037	718.2	0.774		449.4	0.335	449.4	0.262	449.4	0.147	449.4	0.408	598.8	0.265	598.8	0.204	598.8	0.109
		449.6	0.223	449.6	0.083	449.6	0.04	449.6	0.242	599.2	0.163	599.2	0.062	599.2	0.013	599.2	0.185		449.6	1.907	449.6	1.533	449.6	1.041	449.6	0.775	718.8	1.89	718.8	1.535	718.8	1.037	718.8	0.774		449.6	0.335	449.6	0.262	449.6	0.147	449.6	0.407	599.2	0.265	599.2	0.204	599.2	0.109
		449.8	0.222	449.8	0.082	449.8	0.039	449.8	0.241	599.6	0.163	599.6	0.062	599.6	0.013	599.6	0.185		449.8	1.906	449.8	1.533	449.8	1.041	449.8	0.775	719.4	1.89	719.4	1.535	719.4	1.037	719.4	0.774		449.8	0.335	449.8	0.262	449.8	0.147	449.8	0.407	599.6	0.264	599.6	0.204	599.6	0.109
		450	0.222	450	0.082	450	0.039	450	0.241										450	1.906	450	1.533	450	1.041	450	0.775	720	1.89	720	1.535	720	1.037	720	0.774		450	0.335	450	0.262	450	0.147	450	0.407
		450.2	0.221	450.2	0.082	450.2	0.039	450.2	0.24										450.2	1.906	450.2	1.533	450.2	1.041	450.2	0.775	720.6	1.89	720.6	1.535	720.6	1.037	720.6	0.774		450.2	0.335	450.2	0.262	450.2	0.147	450.2	0.406
		450.4	0.221	450.4	0.082	450.4	0.039	450.4	0.24										450.4	1.907	450.4	1.533	450.4	1.041	450.4	0.775	721.2	1.89	721.2	1.535	721.2	1.037	721.2	0.774		450.4	0.335	450.4	0.261	450.4	0.147	450.4	0.406
		450.6	0.221	450.6	0.082	450.6	0.039	450.6	0.24										450.6	1.907	450.6	1.533	450.6	1.042	450.6	0.775	721.8	1.89	721.8	1.535	721.8	1.037	721.8	0.774		450.6	0.334	450.6	0.261	450.6	0.147	450.6	0.405
		450.8	0.221	450.8	0.082	450.8	0.039	450.8	0.241										450.8	1.907	450.8	1.533	450.8	1.042	450.8	0.775	722.4	1.89	722.4	1.535	722.4	1.037	722.4	0.774		450.8	0.334	450.8	0.261	450.8	0.146	450.8	0.405
		451	0.221	451	0.082	451	0.039	451	0.241										451	1.907	451	1.533	451	1.042	451	0.775	723	1.89	723	1.535	723	1.037	723	0.774		451	0.334	451	0.261	451	0.147	451	0.405
		451.2	0.221	451.2	0.082	451.2	0.04	451.2	0.241										451.2	1.908	451.2	1.533	451.2	1.042	451.2	0.775	723.6	1.89	723.6	1.535	723.6	1.037	723.6	0.774		451.2	0.334	451.2	0.261	451.2	0.147	451.2	0.405
		451.4	0.221	451.4	0.083	451.4	0.04	451.4	0.241										451.4	1.908	451.4	1.534	451.4	1.043	451.4	0.775	724.2	1.89	724.2	1.535	724.2	1.037	724.2	0.774		451.4	0.334	451.4	0.26	451.4	0.146	451.4	0.405
		451.6	0.221	451.6	0.083	451.6	0.04	451.6	0.241										451.6	1.908	451.6	1.534	451.6	1.043	451.6	0.775	724.8	1.89	724.8	1.535	724.8	1.037	724.8	0.774		451.6	0.334	451.6	0.26	451.6	0.146	451.6	0.405
		451.8	0.221	451.8	0.083	451.8	0.041	451.8	0.24										451.8	1.908	451.8	1.534	451.8	1.043	451.8	0.776	725.4	1.89	725.4	1.535	725.4	1.037	725.4	0.774		451.8	0.334	451.8	0.26	451.8	0.146	451.8	0.405
		452	0.221	452	0.083	452	0.041	452	0.24										452	1.908	452	1.534	452	1.043	452	0.776	726	1.89	726	1.535	726	1.037	726	0.774		452	0.333	452	0.26	452	0.146	452	0.405
		452.2	0.221	452.2	0.083	452.2	0.041	452.2	0.24										452.2	1.908	452.2	1.534	452.2	1.043	452.2	0.776	726.6	1.89	726.6	1.535	726.6	1.037	726.6	0.774		452.2	0.333	452.2	0.26	452.2	0.146	452.2	0.405
		452.4	0.221	452.4	0.083	452.4	0.041	452.4	0.239										452.4	1.908	452.4	1.534	452.4	1.043	452.4	0.776	727.2	1.89	727.2	1.535	727.2	1.037	727.2	0.774		452.4	0.332	452.4	0.26	452.4	0.145	452.4	0.405
		452.6	0.221	452.6	0.083	452.6	0.041	452.6	0.238										452.6	1.908	452.6	1.533	452.6	1.043	452.6	0.776	727.8	1.89	727.8	1.535	727.8	1.037	727.8	0.774		452.6	0.332	452.6	0.259	452.6	0.145	452.6	0.404
		452.8	0.22	452.8	0.083	452.8	0.041	452.8	0.238										452.8	1.908	452.8	1.533	452.8	1.043	452.8	0.775	728.4	1.89	728.4	1.535	728.4	1.037	728.4	0.774		452.8	0.331	452.8	0.259	452.8	0.145	452.8	0.404
		453	0.22	453	0.083	453	0.041	453	0.237										453	1.908	453	1.533	453	1.042	453	0.775	729	1.89	729	1.535	729	1.037	729	0.774		453	0.331	453	0.259	453	0.145	453	0.404
		453.2	0.219	453.2	0.083	453.2	0.041	453.2	0.237										453.2	1.908	453.2	1.533	453.2	1.042	453.2	0.775	729.6	1.89	729.6	1.535	729.6	1.037	729.6	0.774		453.2	0.33	453.2	0.258	453.2	0.144	453.2	0.403
		453.4	0.219	453.4	0.082	453.4	0.041	453.4	0.236										453.4	1.908	453.4	1.533	453.4	1.042	453.4	0.775	730.2	1.89	730.2	1.535	730.2	1.037	730.2	0.774		453.4	0.33	453.4	0.258	453.4	0.144	453.4	0.403
		453.6	0.218	453.6	0.082	453.6	0.041	453.6	0.236										453.6	1.908	453.6	1.532	453.6	1.042	453.6	0.774	730.8	1.89	730.8	1.535	730.8	1.037	730.8	0.774		453.6	0.329	453.6	0.257	453.6	0.144	453.6	0.402
		453.8	0.218	453.8	0.082	453.8	0.041	453.8	0.236										453.8	1.908	453.8	1.532	453.8	1.041	453.8	0.774	731.4	1.89	731.4	1.535	731.4	1.037	731.4	0.774		453.8	0.329	453.8	0.257	453.8	0.143	453.8	0.402
		454	0.218	454	0.082	454	0.04	454	0.236										454	1.908	454	1.533	454	1.041	454	0.774	732	1.89	732	1.535	732	1.037	732	0.774		454	0.328	454	0.257	454	0.143	454	0.401
		454.2	0.217	454.2	0.081	454.2	0.04	454.2	0.235										454.2	1.908	454.2	1.532	454.2	1.041	454.2	0.774	732.6	1.89	732.6	1.535	732.6	1.037	732.6	0.774		454.2	0.328	454.2	0.257	454.2	0.143	454.2	0.4
		454.4	0.217	454.4	0.08	454.4	0.04	454.4	0.235										454.4	1.908	454.4	1.532	454.4	1.041	454.4	0.774	733.2	1.89	733.2	1.535	733.2	1.037	733.2	0.774		454.4	0.328	454.4	0.256	454.4	0.143	454.4	0.4
		454.6	0.216	454.6	0.08	454.6	0.04	454.6	0.235										454.6	1.908	454.6	1.533	454.6	1.04	454.6	0.774	733.8	1.89	733.8	1.535	733.8	1.037	733.8	0.774		454.6	0.328	454.6	0.256	454.6	0.142	454.6	0.4
		454.8	0.216	454.8	0.08	454.8	0.04	454.8	0.235										454.8	1.908	454.8	1.533	454.8	1.04	454.8	0.774	734.4	1.89	734.4	1.535	734.4	1.037	734.4	0.774		454.8	0.328	454.8	0.256	454.8	0.142	454.8	0.399
		455	0.216	455	0.079	455	0.039	455	0.234										455	1.907	455	1.533	455	1.04	455	0.774	735	1.89	735	1.535	735	1.037	735	0.774		455	0.328	455	0.256	455	0.142	455	0.399
		455.2	0.216	455.2	0.079	455.2	0.039	455.2	0.234										455.2	1.907	455.2	1.533	455.2	1.04	455.2	0.775	735.6	1.89	735.6	1.535	735.6	1.037	735.6	0.774		455.2	0.328	455.2	0.256	455.2	0.142	455.2	0.399
		455.4	0.215	455.4	0.079	455.4	0.039	455.4	0.233										455.4	1.907	455.4	1.533	455.4	1.04	455.4	0.775	736.2	1.89	736.2	1.535	736.2	1.037	736.2	0.774		455.4	0.328	455.4	0.256	455.4	0.142	455.4	0.399
		455.6	0.215	455.6	0.079	455.6	0.039	455.6	0.233										455.6	1.906	455.6	1.533	455.6	1.04	455.6	0.775	736.8	1.89	736.8	1.535	736.8	1.037	736.8	0.774		455.6	0.328	455.6	0.256	455.6	0.142	455.6	0.399
		455.8	0.215	455.8	0.079	455.8	0.039	455.8	0.232										455.8	1.906	455.8	1.533	455.8	1.04	455.8	0.775	737.4	1.89	737.4	1.535	737.4	1.037	737.4	0.774		455.8	0.328	455.8	0.256	455.8	0.141	455.8	0.398
		456	0.215	456	0.08	456	0.039	456	0.232										456	1.906	456	1.533	456	1.04	456	0.775	738	1.89	738	1.535	738	1.037	738	0.774		456	0.328	456	0.256	456	0.141	456	0.398
		456.2	0.215	456.2	0.08	456.2	0.039	456.2	0.232										456.2	1.906	456.2	1.533	456.2	1.04	456.2	0.775	738.6	1.89	738.6	1.535	738.6	1.037	738.6	0.774		456.2	0.327	456.2	0.256	456.2	0.141	456.2	0.398
		456.4	0.215	456.4	0.08	456.4	0.039	456.4	0.231										456.4	1.906	456.4	1.533	456.4	1.041	456.4	0.775	739.2	1.89	739.2	1.535	739.2	1.037	739.2	0.774		456.4	0.327	456.4	0.256	456.4	0.141	456.4	0.397
		456.6	0.215	456.6	0.08	456.6	0.039	456.6	0.231										456.6	1.906	456.6	1.533	456.6	1.041	456.6	0.775	739.8	1.89	739.8	1.535	739.8	1.037	739.8	0.774		456.6	0.327	456.6	0.255	456.6	0.141	456.6	0.397
		456.8	0.215	456.8	0.08	456.8	0.039	456.8	0.231										456.8	1.906	456.8	1.533	456.8	1.041	456.8	0.775	740.4	1.889	740.4	1.535	740.4	1.037	740.4	0.774		456.8	0.326	456.8	0.255	456.8	0.141	456.8	0.397
		457	0.215	457	0.08	457	0.039	457	0.231										457	1.907	457	1.533	457	1.041	457	0.775	741	1.889	741	1.535	741	1.037	741	0.774		457	0.326	457	0.255	457	0.141	457	0.397
		457.2	0.214	457.2	0.08	457.2	0.039	457.2	0.231										457.2	1.907	457.2	1.533	457.2	1.041	457.2	0.775	741.6	1.889	741.6	1.535	741.6	1.037	741.6	0.774		457.2	0.326	457.2	0.254	457.2	0.141	457.2	0.397
		457.4	0.214	457.4	0.08	457.4	0.039	457.4	0.231										457.4	1.907	457.4	1.533	457.4	1.042	457.4	0.776	742.2	1.889	742.2	1.535	742.2	1.037	742.2	0.774		457.4	0.325	457.4	0.254	457.4	0.141	457.4	0.397
		457.6	0.214	457.6	0.079	457.6	0.039	457.6	0.231										457.6	1.908	457.6	1.534	457.6	1.042	457.6	0.776	742.8	1.889	742.8	1.535	742.8	1.037	742.8	0.774		457.6	0.325	457.6	0.254	457.6	0.141	457.6	0.397
		457.8	0.214	457.8	0.079	457.8	0.039	457.8	0.231										457.8	1.908	457.8	1.534	457.8	1.042	457.8	0.776	743.4	1.889	743.4	1.535	743.4	1.037	743.4	0.774		457.8	0.325	457.8	0.254	457.8	0.141	457.8	0.397
		458	0.214	458	0.079	458	0.039	458	0.23										458	1.909	458	1.535	458	1.042	458	0.777	744	1.889	744	1.535	744	1.037	744	0.774		458	0.325	458	0.254	458	0.141	458	0.397
		458.2	0.213	458.2	0.078	458.2	0.039	458.2	0.23										458.2	1.909	458.2	1.535	458.2	1.043	458.2	0.777	744.6	1.889	744.6	1.535	744.6	1.037	744.6	0.774		458.2	0.325	458.2	0.254	458.2	0.142	458.2	0.397
		458.4	0.213	458.4	0.078	458.4	0.039	458.4	0.229										458.4	1.909	458.4	1.535	458.4	1.043	458.4	0.777	745.2	1.889	745.2	1.535	745.2	1.037	745.2	0.774		458.4	0.325	458.4	0.254	458.4	0.142	458.4	0.397
		458.6	0.213	458.6	0.077	458.6	0.039	458.6	0.228										458.6	1.909	458.6	1.535	458.6	1.043	458.6	0.777	745.8	1.889	745.8	1.535	745.8	1.037	745.8	0.774		458.6	0.325	458.6	0.254	458.6	0.142	458.6	0.397
		458.8	0.212	458.8	0.077	458.8	0.039	458.8	0.228										458.8	1.909	458.8	1.535	458.8	1.043	458.8	0.777	746.4	1.889	746.4	1.535	746.4	1.037	746.4	0.774		458.8	0.325	458.8	0.254	458.8	0.142	458.8	0.397
		459	0.212	459	0.077	459	0.039	459	0.227										459	1.909	459	1.535	459	1.043	459	0.777	747	1.889	747	1.535	747	1.037	747	0.774		459	0.325	459	0.255	459	0.142	459	0.397
		459.2	0.211	459.2	0.076	459.2	0.039	459.2	0.226										459.2	1.909	459.2	1.535	459.2	1.043	459.2	0.777	747.6	1.889	747.6	1.535	747.6	1.037	747.6	0.774		459.2	0.325	459.2	0.255	459.2	0.142	459.2	0.397
		459.4	0.211	459.4	0.076	459.4	0.039	459.4	0.226										459.4	1.908	459.4	1.534	459.4	1.044	459.4	0.777	748.2	1.889	748.2	1.535	748.2	1.037	748.2	0.774		459.4	0.325	459.4	0.255	459.4	0.142	459.4	0.396
		459.6	0.21	459.6	0.076	459.6	0.039	459.6	0.226										459.6	1.908	459.6	1.534	459.6	1.043	459.6	0.776	748.8	1.889	748.8	1.535	748.8	1.037	748.8	0.774		459.6	0.325	459.6	0.255	459.6	0.142	459.6	0.396
		459.8	0.21	459.8	0.076	459.8	0.038	459.8	0.225										459.8	1.907	459.8	1.534	459.8	1.043	459.8	0.776	749.4	1.889	749.4	1.535	749.4	1.037	749.4	0.774		459.8	0.325	459.8	0.254	459.8	0.142	459.8	0.395
		460	0.21	460	0.076	460	0.038	460	0.225										460	1.907	460	1.533	460	1.043	460	0.775	750	1.889	750	1.535	750	1.037	750	0.774		460	0.325	460	0.254	460	0.142	460	0.395
		460.2	0.209	460.2	0.075	460.2	0.038	460.2	0.225										460.2	1.906	460.2	1.533	460.2	1.042	460.2	0.775	750.6	1.889	750.6	1.535	750.6	1.037	750.6	0.774		460.2	0.325	460.2	0.253	460.2	0.142	460.2	0.395
		460.4	0.209	460.4	0.075	460.4	0.037	460.4	0.224										460.4	1.905	460.4	1.532	460.4	1.042	460.4	0.774	751.2	1.889	751.2	1.535	751.2	1.037	751.2	0.774		460.4	0.324	460.4	0.253	460.4	0.142	460.4	0.394
		460.6	0.209	460.6	0.075	460.6	0.037	460.6	0.224										460.6	1.905	460.6	1.532	460.6	1.042	460.6	0.774	751.8	1.889	751.8	1.535	751.8	1.037	751.8	0.774		460.6	0.324	460.6	0.253	460.6	0.141	460.6	0.394
		460.8	0.209	460.8	0.074	460.8	0.037	460.8	0.224										460.8	1.904	460.8	1.532	460.8	1.041	460.8	0.774	752.4	1.889	752.4	1.535	752.4	1.037	752.4	0.774		460.8	0.324	460.8	0.252	460.8	0.141	460.8	0.394
		461	0.208	461	0.074	461	0.037	461	0.224										461	1.904	461	1.532	461	1.041	461	0.774	753	1.889	753	1.535	753	1.037	753	0.774		461	0.324	461	0.252	461	0.141	461	0.393
		461.2	0.208	461.2	0.074	461.2	0.037	461.2	0.224										461.2	1.904	461.2	1.533	461.2	1.041	461.2	0.774	753.6	1.889	753.6	1.534	753.6	1.037	753.6	0.774		461.2	0.323	461.2	0.251	461.2	0.141	461.2	0.394
		461.4	0.208	461.4	0.074	461.4	0.037	461.4	0.224										461.4	1.904	461.4	1.533	461.4	1.04	461.4	0.774	754.2	1.889	754.2	1.534	754.2	1.037	754.2	0.774		461.4	0.323	461.4	0.251	461.4	0.141	461.4	0.394
		461.6	0.208	461.6	0.074	461.6	0.037	461.6	0.223										461.6	1.905	461.6	1.533	461.6	1.04	461.6	0.774	754.8	1.889	754.8	1.534	754.8	1.037	754.8	0.774		461.6	0.323	461.6	0.25	461.6	0.141	461.6	0.394
		461.8	0.209	461.8	0.074	461.8	0.037	461.8	0.223										461.8	1.905	461.8	1.534	461.8	1.041	461.8	0.775	755.4	1.889	755.4	1.534	755.4	1.037	755.4	0.774		461.8	0.323	461.8	0.25	461.8	0.14	461.8	0.394
		462	0.209	462	0.074	462	0.037	462	0.223										462	1.905	462	1.534	462	1.041	462	0.775	756	1.889	756	1.534	756	1.037	756	0.774		462	0.323	462	0.25	462	0.14	462	0.394
		462.2	0.209	462.2	0.073	462.2	0.038	462.2	0.223										462.2	1.906	462.2	1.534	462.2	1.041	462.2	0.776	756.6	1.889	756.6	1.534	756.6	1.037	756.6	0.774		462.2	0.323	462.2	0.25	462.2	0.14	462.2	0.394
		462.4	0.209	462.4	0.074	462.4	0.038	462.4	0.222										462.4	1.906	462.4	1.535	462.4	1.042	462.4	0.776	757.2	1.889	757.2	1.534	757.2	1.037	757.2	0.774		462.4	0.323	462.4	0.25	462.4	0.14	462.4	0.394
		462.6	0.209	462.6	0.074	462.6	0.038	462.6	0.222										462.6	1.906	462.6	1.535	462.6	1.042	462.6	0.776	757.8	1.889	757.8	1.534	757.8	1.037	757.8	0.774		462.6	0.322	462.6	0.25	462.6	0.14	462.6	0.394
		462.8	0.209	462.8	0.074	462.8	0.039	462.8	0.222										462.8	1.907	462.8	1.535	462.8	1.042	462.8	0.777	758.4	1.889	758.4	1.534	758.4	1.037	758.4	0.773		462.8	0.322	462.8	0.25	462.8	0.14	462.8	0.394
		463	0.209	463	0.074	463	0.039	463	0.222										463	1.907	463	1.535	463	1.042	463	0.777	759	1.889	759	1.534	759	1.037	759	0.773		463	0.322	463	0.25	463	0.14	463	0.393
		463.2	0.209	463.2	0.074	463.2	0.039	463.2	0.221										463.2	1.907	463.2	1.534	463.2	1.042	463.2	0.776	759.6	1.889	759.6	1.534	759.6	1.037	759.6	0.773		463.2	0.322	463.2	0.25	463.2	0.139	463.2	0.393
		463.4	0.209	463.4	0.074	463.4	0.039	463.4	0.221										463.4	1.907	463.4	1.534	463.4	1.042	463.4	0.776	760.2	1.889	760.2	1.534	760.2	1.037	760.2	0.773		463.4	0.322	463.4	0.25	463.4	0.139	463.4	0.393
		463.6	0.209	463.6	0.074	463.6	0.039	463.6	0.221										463.6	1.906	463.6	1.534	463.6	1.042	463.6	0.776	760.8	1.889	760.8	1.534	760.8	1.037	760.8	0.773		463.6	0.322	463.6	0.25	463.6	0.139	463.6	0.392
		463.8	0.208	463.8	0.074	463.8	0.039	463.8	0.22										463.8	1.906	463.8	1.533	463.8	1.042	463.8	0.775	761.4	1.889	761.4	1.534	761.4	1.037	761.4	0.773		463.8	0.322	463.8	0.25	463.8	0.139	463.8	0.392
		464	0.208	464	0.074	464	0.039	464	0.22										464	1.906	464	1.533	464	1.042	464	0.775	762	1.889	762	1.534	762	1.037	762	0.773		464	0.322	464	0.25	464	0.139	464	0.392
		464.2	0.208	464.2	0.074	464.2	0.038	464.2	0.22										464.2	1.906	464.2	1.533	464.2	1.041	464.2	0.774	762.6	1.889	762.6	1.534	762.6	1.037	762.6	0.773		464.2	0.322	464.2	0.25	464.2	0.139	464.2	0.392
		464.4	0.208	464.4	0.074	464.4	0.038	464.4	0.219										464.4	1.906	464.4	1.533	464.4	1.041	464.4	0.774	763.2	1.889	763.2	1.534	763.2	1.037	763.2	0.773		464.4	0.322	464.4	0.25	464.4	0.138	464.4	0.392
		464.6	0.208	464.6	0.074	464.6	0.038	464.6	0.219										464.6	1.906	464.6	1.532	464.6	1.041	464.6	0.774	763.8	1.889	763.8	1.534	763.8	1.037	763.8	0.773		464.6	0.321	464.6	0.25	464.6	0.138	464.6	0.392
		464.8	0.207	464.8	0.074	464.8	0.038	464.8	0.219										464.8	1.906	464.8	1.532	464.8	1.041	464.8	0.773	764.4	1.889	764.4	1.534	764.4	1.037	764.4	0.773		464.8	0.321	464.8	0.25	464.8	0.138	464.8	0.392
		465	0.207	465	0.074	465	0.038	465	0.219										465	1.906	465	1.533	465	1.04	465	0.773	765	1.889	765	1.534	765	1.037	765	0.773		465	0.321	465	0.249	465	0.138	465	0.392
		465.2	0.207	465.2	0.074	465.2	0.038	465.2	0.218										465.2	1.906	465.2	1.533	465.2	1.04	465.2	0.773	765.6	1.889	765.6	1.534	765.6	1.037	765.6	0.773		465.2	0.321	465.2	0.249	465.2	0.138	465.2	0.392
		465.4	0.206	465.4	0.074	465.4	0.038	465.4	0.218										465.4	1.906	465.4	1.533	465.4	1.04	465.4	0.773	766.2	1.889	766.2	1.534	766.2	1.037	766.2	0.773		465.4	0.32	465.4	0.249	465.4	0.138	465.4	0.392
		465.6	0.206	465.6	0.074	465.6	0.038	465.6	0.218										465.6	1.907	465.6	1.533	465.6	1.04	465.6	0.774	766.8	1.888	766.8	1.534	766.8	1.037	766.8	0.773		465.6	0.32	465.6	0.249	465.6	0.138	465.6	0.391
		465.8	0.206	465.8	0.074	465.8	0.038	465.8	0.217										465.8	1.907	465.8	1.534	465.8	1.041	465.8	0.774	767.4	1.888	767.4	1.534	767.4	1.037	767.4	0.773		465.8	0.32	465.8	0.248	465.8	0.138	465.8	0.391
		466	0.206	466	0.074	466	0.038	466	0.217										466	1.908	466	1.534	466	1.041	466	0.775	768	1.888	768	1.534	768	1.037	768	0.773		466	0.32	466	0.248	466	0.138	466	0.391
		466.2	0.205	466.2	0.074	466.2	0.038	466.2	0.216										466.2	1.908	466.2	1.534	466.2	1.041	466.2	0.775	768.6	1.888	768.6	1.534	768.6	1.036	768.6	0.773		466.2	0.32	466.2	0.248	466.2	0.138	466.2	0.391
		466.4	0.205	466.4	0.073	466.4	0.038	466.4	0.216										466.4	1.908	466.4	1.535	466.4	1.041	466.4	0.775	769.2	1.888	769.2	1.534	769.2	1.036	769.2	0.773		466.4	0.32	466.4	0.248	466.4	0.138	466.4	0.391
		466.6	0.205	466.6	0.073	466.6	0.038	466.6	0.216										466.6	1.908	466.6	1.535	466.6	1.042	466.6	0.775	769.8	1.888	769.8	1.534	769.8	1.036	769.8	0.773		466.6	0.32	466.6	0.248	466.6	0.138	466.6	0.391
		466.8	0.205	466.8	0.073	466.8	0.038	466.8	0.215										466.8	1.908	466.8	1.535	466.8	1.041	466.8	0.775	770.4	1.888	770.4	1.534	770.4	1.036	770.4	0.773		466.8	0.32	466.8	0.248	466.8	0.138	466.8	0.391
		467	0.204	467	0.072	467	0.037	467	0.215										467	1.908	467	1.535	467	1.041	467	0.775	771	1.888	771	1.534	771	1.036	771	0.773		467	0.32	467	0.248	467	0.138	467	0.391
		467.2	0.204	467.2	0.072	467.2	0.037	467.2	0.214										467.2	1.907	467.2	1.535	467.2	1.041	467.2	0.775	771.6	1.888	771.6	1.534	771.6	1.036	771.6	0.773		467.2	0.32	467.2	0.248	467.2	0.138	467.2	0.39
		467.4	0.204	467.4	0.072	467.4	0.037	467.4	0.214										467.4	1.907	467.4	1.535	467.4	1.041	467.4	0.775	772.2	1.888	772.2	1.534	772.2	1.036	772.2	0.773		467.4	0.32	467.4	0.247	467.4	0.138	467.4	0.39
		467.6	0.204	467.6	0.072	467.6	0.037	467.6	0.214										467.6	1.907	467.6	1.535	467.6	1.041	467.6	0.775	772.8	1.888	772.8	1.534	772.8	1.036	772.8	0.773		467.6	0.32	467.6	0.247	467.6	0.138	467.6	0.39
		467.8	0.204	467.8	0.071	467.8	0.037	467.8	0.214										467.8	1.907	467.8	1.535	467.8	1.04	467.8	0.775	773.4	1.888	773.4	1.534	773.4	1.036	773.4	0.773		467.8	0.32	467.8	0.247	467.8	0.138	467.8	0.39
		468	0.204	468	0.071	468	0.037	468	0.213										468	1.907	468	1.535	468	1.04	468	0.775	774	1.888	774	1.534	774	1.036	774	0.773		468	0.32	468	0.247	468	0.138	468	0.39
		468.2	0.203	468.2	0.071	468.2	0.037	468.2	0.213										468.2	1.906	468.2	1.535	468.2	1.04	468.2	0.774	774.6	1.888	774.6	1.534	774.6	1.036	774.6	0.773		468.2	0.32	468.2	0.246	468.2	0.138	468.2	0.39
		468.4	0.203	468.4	0.071	468.4	0.037	468.4	0.212										468.4	1.906	468.4	1.535	468.4	1.04	468.4	0.774	775.2	1.888	775.2	1.534	775.2	1.036	775.2	0.773		468.4	0.32	468.4	0.246	468.4	0.138	468.4	0.39
		468.6	0.203	468.6	0.071	468.6	0.037	468.6	0.211										468.6	1.906	468.6	1.534	468.6	1.04	468.6	0.774	775.8	1.888	775.8	1.534	775.8	1.036	775.8	0.773		468.6	0.319	468.6	0.245	468.6	0.138	468.6	0.39
		468.8	0.202	468.8	0.071	468.8	0.037	468.8	0.211										468.8	1.906	468.8	1.534	468.8	1.04	468.8	0.774	776.4	1.888	776.4	1.534	776.4	1.036	776.4	0.773		468.8	0.319	468.8	0.245	468.8	0.138	468.8	0.389
		469	0.202	469	0.071	469	0.036	469	0.21										469	1.906	469	1.534	469	1.04	469	0.774	777	1.888	777	1.534	777	1.036	777	0.773		469	0.318	469	0.244	469	0.137	469	0.389
		469.2	0.201	469.2	0.071	469.2	0.036	469.2	0.21										469.2	1.906	469.2	1.534	469.2	1.041	469.2	0.774	777.6	1.888	777.6	1.534	777.6	1.036	777.6	0.773		469.2	0.317	469.2	0.244	469.2	0.137	469.2	0.388
		469.4	0.201	469.4	0.071	469.4	0.036	469.4	0.21										469.4	1.906	469.4	1.534	469.4	1.041	469.4	0.774	778.2	1.888	778.2	1.534	778.2	1.036	778.2	0.773		469.4	0.316	469.4	0.243	469.4	0.136	469.4	0.387
		469.6	0.2	469.6	0.071	469.6	0.036	469.6	0.21										469.6	1.906	469.6	1.533	469.6	1.041	469.6	0.774	778.8	1.888	778.8	1.534	778.8	1.036	778.8	0.773		469.6	0.316	469.6	0.243	469.6	0.135	469.6	0.387
		469.8	0.2	469.8	0.07	469.8	0.036	469.8	0.21										469.8	1.906	469.8	1.533	469.8	1.041	469.8	0.774	779.4	1.888	779.4	1.534	779.4	1.036	779.4	0.773		469.8	0.315	469.8	0.243	469.8	0.135	469.8	0.386
		470	0.2	470	0.07	470	0.036	470	0.21										470	1.906	470	1.533	470	1.042	470	0.774	780	1.888	780	1.534	780	1.036	780	0.773		470	0.315	470	0.243	470	0.135	470	0.386
		470.2	0.2	470.2	0.07	470.2	0.036	470.2	0.21										470.2	1.906	470.2	1.533	470.2	1.042	470.2	0.774	780.6	1.888	780.6	1.534	780.6	1.036	780.6	0.773		470.2	0.315	470.2	0.243	470.2	0.135	470.2	0.386
		470.4	0.2	470.4	0.07	470.4	0.036	470.4	0.21										470.4	1.906	470.4	1.533	470.4	1.041	470.4	0.774	781.2	1.888	781.2	1.534	781.2	1.036	781.2	0.773		470.4	0.315	470.4	0.244	470.4	0.135	470.4	0.386
		470.6	0.2	470.6	0.07	470.6	0.036	470.6	0.21										470.6	1.906	470.6	1.533	470.6	1.041	470.6	0.774	781.8	1.888	781.8	1.534	781.8	1.036	781.8	0.773		470.6	0.315	470.6	0.244	470.6	0.135	470.6	0.386
		470.8	0.2	470.8	0.07	470.8	0.036	470.8	0.21										470.8	1.906	470.8	1.534	470.8	1.041	470.8	0.774	782.4	1.888	782.4	1.534	782.4	1.036	782.4	0.773		470.8	0.315	470.8	0.244	470.8	0.135	470.8	0.386
		471	0.201	471	0.07	471	0.036	471	0.21										471	1.906	471	1.534	471	1.041	471	0.774	783	1.888	783	1.534	783	1.036	783	0.773		471	0.315	471	0.245	471	0.135	471	0.386
		471.2	0.201	471.2	0.07	471.2	0.037	471.2	0.21										471.2	1.906	471.2	1.534	471.2	1.041	471.2	0.774	783.6	1.888	783.6	1.534	783.6	1.036	783.6	0.773		471.2	0.315	471.2	0.245	471.2	0.135	471.2	0.386
		471.4	0.202	471.4	0.07	471.4	0.037	471.4	0.21										471.4	1.907	471.4	1.535	471.4	1.041	471.4	0.774	784.2	1.888	784.2	1.534	784.2	1.036	784.2	0.773		471.4	0.315	471.4	0.245	471.4	0.135	471.4	0.386
		471.6	0.202	471.6	0.071	471.6	0.037	471.6	0.21										471.6	1.907	471.6	1.535	471.6	1.041	471.6	0.774	784.8	1.888	784.8	1.534	784.8	1.036	784.8	0.773		471.6	0.315	471.6	0.245	471.6	0.135	471.6	0.386
		471.8	0.202	471.8	0.07	471.8	0.037	471.8	0.21										471.8	1.907	471.8	1.535	471.8	1.041	471.8	0.774	785.4	1.888	785.4	1.534	785.4	1.036	785.4	0.773		471.8	0.315	471.8	0.245	471.8	0.135	471.8	0.386
		472	0.202	472	0.07	472	0.037	472	0.209										472	1.907	472	1.535	472	1.041	472	0.774	786	1.888	786	1.534	786	1.036	786	0.773		472	0.315	472	0.245	472	0.135	472	0.385
		472.2	0.202	472.2	0.07	472.2	0.036	472.2	0.209										472.2	1.907	472.2	1.535	472.2	1.041	472.2	0.775	786.6	1.888	786.6	1.534	786.6	1.036	786.6	0.773		472.2	0.315	472.2	0.245	472.2	0.135	472.2	0.385
		472.4	0.202	472.4	0.07	472.4	0.036	472.4	0.209										472.4	1.907	472.4	1.535	472.4	1.041	472.4	0.775	787.2	1.888	787.2	1.534	787.2	1.036	787.2	0.773		472.4	0.315	472.4	0.244	472.4	0.135	472.4	0.385
		472.6	0.201	472.6	0.07	472.6	0.036	472.6	0.208										472.6	1.907	472.6	1.535	472.6	1.041	472.6	0.775	787.8	1.888	787.8	1.534	787.8	1.036	787.8	0.773		472.6	0.315	472.6	0.244	472.6	0.135	472.6	0.384
		472.8	0.201	472.8	0.07	472.8	0.036	472.8	0.208										472.8	1.907	472.8	1.535	472.8	1.041	472.8	0.775	788.4	1.888	788.4	1.534	788.4	1.036	788.4	0.773		472.8	0.314	472.8	0.244	472.8	0.135	472.8	0.384
		473	0.2	473	0.069	473	0.036	473	0.207										473	1.907	473	1.535	473	1.041	473	0.775	789	1.888	789	1.534	789	1.036	789	0.773		473	0.314	473	0.243	473	0.135	473	0.383
		473.2	0.199	473.2	0.069	473.2	0.036	473.2	0.207										473.2	1.907	473.2	1.535	473.2	1.041	473.2	0.775	789.6	1.888	789.6	1.534	789.6	1.036	789.6	0.773		473.2	0.313	473.2	0.243	473.2	0.134	473.2	0.382
		473.4	0.199	473.4	0.068	473.4	0.036	473.4	0.207										473.4	1.906	473.4	1.535	473.4	1.041	473.4	0.775	790.2	1.888	790.2	1.534	790.2	1.036	790.2	0.773		473.4	0.312	473.4	0.242	473.4	0.134	473.4	0.382
		473.6	0.198	473.6	0.067	473.6	0.035	473.6	0.206										473.6	1.906	473.6	1.534	473.6	1.041	473.6	0.775	790.8	1.888	790.8	1.534	790.8	1.036	790.8	0.773		473.6	0.312	473.6	0.242	473.6	0.133	473.6	0.381
		473.8	0.197	473.8	0.067	473.8	0.035	473.8	0.205										473.8	1.906	473.8	1.534	473.8	1.041	473.8	0.775	791.4	1.888	791.4	1.533	791.4	1.036	791.4	0.773		473.8	0.312	473.8	0.242	473.8	0.133	473.8	0.381
		474	0.196	474	0.066	474	0.035	474	0.205										474	1.906	474	1.534	474	1.04	474	0.774	792	1.888	792	1.533	792	1.036	792	0.773		474	0.312	474	0.242	474	0.133	474	0.381
		474.2	0.195	474.2	0.066	474.2	0.035	474.2	0.204										474.2	1.905	474.2	1.534	474.2	1.04	474.2	0.774	792.6	1.888	792.6	1.533	792.6	1.036	792.6	0.773		474.2	0.312	474.2	0.242	474.2	0.133	474.2	0.381
		474.4	0.195	474.4	0.066	474.4	0.035	474.4	0.204										474.4	1.905	474.4	1.534	474.4	1.039	474.4	0.774	793.2	1.887	793.2	1.533	793.2	1.036	793.2	0.773		474.4	0.312	474.4	0.242	474.4	0.133	474.4	0.381
		474.6	0.195	474.6	0.066	474.6	0.034	474.6	0.204										474.6	1.905	474.6	1.534	474.6	1.039	474.6	0.773	793.8	1.887	793.8	1.533	793.8	1.036	793.8	0.773		474.6	0.312	474.6	0.242	474.6	0.132	474.6	0.381
		474.8	0.195	474.8	0.066	474.8	0.034	474.8	0.204										474.8	1.905	474.8	1.534	474.8	1.039	474.8	0.773	794.4	1.887	794.4	1.533	794.4	1.036	794.4	0.773		474.8	0.312	474.8	0.242	474.8	0.132	474.8	0.382
		475	0.195	475	0.066	475	0.034	475	0.204										475	1.905	475	1.535	475	1.039	475	0.773	795	1.887	795	1.533	795	1.036	795	0.773		475	0.312	475	0.242	475	0.132	475	0.382
		475.2	0.195	475.2	0.067	475.2	0.034	475.2	0.204										475.2	1.905	475.2	1.535	475.2	1.039	475.2	0.773	795.6	1.887	795.6	1.533	795.6	1.036	795.6	0.773		475.2	0.312	475.2	0.242	475.2	0.132	475.2	0.382
		475.4	0.195	475.4	0.067	475.4	0.034	475.4	0.204										475.4	1.905	475.4	1.535	475.4	1.039	475.4	0.773	796.2	1.887	796.2	1.533	796.2	1.036	796.2	0.773		475.4	0.312	475.4	0.242	475.4	0.132	475.4	0.382
		475.6	0.196	475.6	0.067	475.6	0.035	475.6	0.204										475.6	1.906	475.6	1.535	475.6	1.039	475.6	0.773	796.8	1.887	796.8	1.533	796.8	1.036	796.8	0.773		475.6	0.312	475.6	0.242	475.6	0.132	475.6	0.382
		475.8	0.196	475.8	0.068	475.8	0.035	475.8	0.204										475.8	1.905	475.8	1.535	475.8	1.039	475.8	0.773	797.4	1.887	797.4	1.533	797.4	1.036	797.4	0.773		475.8	0.312	475.8	0.242	475.8	0.132	475.8	0.383
		476	0.196	476	0.068	476	0.035	476	0.204										476	1.905	476	1.535	476	1.039	476	0.773	798	1.887	798	1.533	798	1.036	798	0.773		476	0.312	476	0.242	476	0.132	476	0.383
		476.2	0.196	476.2	0.068	476.2	0.035	476.2	0.204										476.2	1.905	476.2	1.535	476.2	1.039	476.2	0.773	798.6	1.887	798.6	1.533	798.6	1.036	798.6	0.773		476.2	0.312	476.2	0.241	476.2	0.132	476.2	0.383
		476.4	0.196	476.4	0.068	476.4	0.036	476.4	0.205										476.4	1.905	476.4	1.535	476.4	1.039	476.4	0.773	799.2	1.887	799.2	1.533	799.2	1.036	799.2	0.773		476.4	0.311	476.4	0.241	476.4	0.133	476.4	0.382
		476.6	0.197	476.6	0.068	476.6	0.036	476.6	0.204										476.6	1.904	476.6	1.535	476.6	1.039	476.6	0.774	799.8	1.887	799.8	1.533	799.8	1.036	799.8	0.773		476.6	0.311	476.6	0.241	476.6	0.133	476.6	0.382
		476.8	0.197	476.8	0.068	476.8	0.036	476.8	0.204										476.8	1.904	476.8	1.535	476.8	1.039	476.8	0.774	800.4	1.887	800.4	1.533	800.4	1.036	800.4	0.773		476.8	0.311	476.8	0.241	476.8	0.133	476.8	0.382
		477	0.197	477	0.068	477	0.036	477	0.204										477	1.904	477	1.535	477	1.039	477	0.774	801	1.887	801	1.533	801	1.036	801	0.773		477	0.31	477	0.24	477	0.132	477	0.382
		477.2	0.197	477.2	0.068	477.2	0.036	477.2	0.203										477.2	1.904	477.2	1.535	477.2	1.039	477.2	0.774	801.6	1.887	801.6	1.533	801.6	1.036	801.6	0.773		477.2	0.31	477.2	0.24	477.2	0.132	477.2	0.381
		477.4	0.196	477.4	0.068	477.4	0.036	477.4	0.203										477.4	1.904	477.4	1.535	477.4	1.039	477.4	0.774	802.2	1.887	802.2	1.533	802.2	1.036	802.2	0.773		477.4	0.309	477.4	0.239	477.4	0.132	477.4	0.381
		477.6	0.196	477.6	0.067	477.6	0.036	477.6	0.202										477.6	1.904	477.6	1.535	477.6	1.039	477.6	0.774	802.8	1.887	802.8	1.533	802.8	1.036	802.8	0.773		477.6	0.309	477.6	0.239	477.6	0.132	477.6	0.38
		477.8	0.196	477.8	0.067	477.8	0.035	477.8	0.202										477.8	1.904	477.8	1.535	477.8	1.039	477.8	0.774	803.4	1.887	803.4	1.533	803.4	1.036	803.4	0.773		477.8	0.309	477.8	0.239	477.8	0.132	477.8	0.38
		478	0.196	478	0.066	478	0.035	478	0.201										478	1.904	478	1.535	478	1.039	478	0.774	804	1.887	804	1.533	804	1.036	804	0.773		478	0.309	478	0.239	478	0.132	478	0.38
		478.2	0.196	478.2	0.066	478.2	0.035	478.2	0.201										478.2	1.904	478.2	1.535	478.2	1.038	478.2	0.774	804.6	1.887	804.6	1.533	804.6	1.036	804.6	0.773		478.2	0.309	478.2	0.239	478.2	0.131	478.2	0.38
		478.4	0.196	478.4	0.066	478.4	0.035	478.4	0.201										478.4	1.904	478.4	1.535	478.4	1.038	478.4	0.773	805.2	1.887	805.2	1.533	805.2	1.036	805.2	0.773		478.4	0.309	478.4	0.239	478.4	0.131	478.4	0.38
		478.6	0.195	478.6	0.066	478.6	0.035	478.6	0.2										478.6	1.904	478.6	1.535	478.6	1.039	478.6	0.773	805.8	1.887	805.8	1.533	805.8	1.036	805.8	0.773		478.6	0.309	478.6	0.239	478.6	0.131	478.6	0.38
		478.8	0.195	478.8	0.065	478.8	0.036	478.8	0.2										478.8	1.905	478.8	1.536	478.8	1.039	478.8	0.774	806.4	1.887	806.4	1.533	806.4	1.036	806.4	0.773		478.8	0.309	478.8	0.239	478.8	0.131	478.8	0.379
		479	0.195	479	0.065	479	0.036	479	0.2										479	1.905	479	1.536	479	1.039	479	0.774	807	1.887	807	1.533	807	1.036	807	0.773		479	0.309	479	0.239	479	0.13	479	0.379
		479.2	0.194	479.2	0.065	479.2	0.036	479.2	0.2										479.2	1.906	479.2	1.536	479.2	1.04	479.2	0.774	807.6	1.887	807.6	1.533	807.6	1.036	807.6	0.773		479.2	0.308	479.2	0.238	479.2	0.13	479.2	0.379
		479.4	0.194	479.4	0.064	479.4	0.036	479.4	0.199										479.4	1.906	479.4	1.536	479.4	1.04	479.4	0.774	808.2	1.887	808.2	1.533	808.2	1.036	808.2	0.773		479.4	0.308	479.4	0.239	479.4	0.13	479.4	0.379
		479.6	0.194	479.6	0.064	479.6	0.036	479.6	0.199										479.6	1.906	479.6	1.536	479.6	1.04	479.6	0.774	808.8	1.887	808.8	1.533	808.8	1.036	808.8	0.773		479.6	0.308	479.6	0.239	479.6	0.13	479.6	0.379
		479.8	0.193	479.8	0.064	479.8	0.035	479.8	0.199										479.8	1.906	479.8	1.536	479.8	1.04	479.8	0.774	809.4	1.887	809.4	1.533	809.4	1.036	809.4	0.773		479.8	0.308	479.8	0.239	479.8	0.13	479.8	0.379
		480	0.193	480	0.064	480	0.035	480	0.199										480	1.906	480	1.536	480	1.04	480	0.773	810	1.887	810	1.533	810	1.036	810	0.773		480	0.308	480	0.239	480	0.13	480	0.378
		480.2	0.193	480.2	0.064	480.2	0.036	480.2	0.199										480.2	1.905	480.2	1.536	480.2	1.04	480.2	0.773	810.6	1.887	810.6	1.533	810.6	1.036	810.6	0.773		480.2	0.307	480.2	0.239	480.2	0.13	480.2	0.378
		480.4	0.193	480.4	0.064	480.4	0.036	480.4	0.199										480.4	1.905	480.4	1.535	480.4	1.04	480.4	0.773	811.2	1.887	811.2	1.533	811.2	1.036	811.2	0.773		480.4	0.307	480.4	0.238	480.4	0.13	480.4	0.378
		480.6	0.193	480.6	0.064	480.6	0.036	480.6	0.199										480.6	1.905	480.6	1.535	480.6	1.04	480.6	0.773	811.8	1.887	811.8	1.533	811.8	1.036	811.8	0.773		480.6	0.307	480.6	0.238	480.6	0.13	480.6	0.378
		480.8	0.193	480.8	0.064	480.8	0.036	480.8	0.199										480.8	1.905	480.8	1.535	480.8	1.04	480.8	0.772	812.4	1.887	812.4	1.533	812.4	1.036	812.4	0.773		480.8	0.307	480.8	0.238	480.8	0.13	480.8	0.377
		481	0.193	481	0.064	481	0.036	481	0.198										481	1.905	481	1.535	481	1.039	481	0.772	813	1.887	813	1.533	813	1.036	813	0.773		481	0.307	481	0.238	481	0.131	481	0.377
		481.2	0.193	481.2	0.064	481.2	0.035	481.2	0.198										481.2	1.905	481.2	1.535	481.2	1.039	481.2	0.772	813.6	1.887	813.6	1.533	813.6	1.036	813.6	0.773		481.2	0.307	481.2	0.238	481.2	0.131	481.2	0.377
		481.4	0.193	481.4	0.064	481.4	0.035	481.4	0.197										481.4	1.905	481.4	1.535	481.4	1.039	481.4	0.772	814.2	1.887	814.2	1.533	814.2	1.036	814.2	0.773		481.4	0.307	481.4	0.238	481.4	0.131	481.4	0.377
		481.6	0.193	481.6	0.064	481.6	0.035	481.6	0.197										481.6	1.905	481.6	1.535	481.6	1.039	481.6	0.772	814.8	1.887	814.8	1.533	814.8	1.036	814.8	0.773		481.6	0.307	481.6	0.238	481.6	0.132	481.6	0.377
		481.8	0.193	481.8	0.065	481.8	0.035	481.8	0.197										481.8	1.905	481.8	1.535	481.8	1.038	481.8	0.772	815.4	1.887	815.4	1.533	815.4	1.036	815.4	0.773		481.8	0.308	481.8	0.238	481.8	0.132	481.8	0.378
		482	0.193	482	0.065	482	0.035	482	0.196										482	1.905	482	1.535	482	1.038	482	0.772	816	1.887	816	1.533	816	1.036	816	0.773		482	0.308	482	0.238	482	0.132	482	0.377
		482.2	0.193	482.2	0.065	482.2	0.035	482.2	0.196										482.2	1.905	482.2	1.535	482.2	1.038	482.2	0.772	816.6	1.887	816.6	1.533	816.6	1.036	816.6	0.773		482.2	0.308	482.2	0.238	482.2	0.132	482.2	0.377
		482.4	0.193	482.4	0.065	482.4	0.036	482.4	0.196										482.4	1.905	482.4	1.535	482.4	1.039	482.4	0.773	817.2	1.887	817.2	1.533	817.2	1.036	817.2	0.773		482.4	0.309	482.4	0.238	482.4	0.132	482.4	0.377
		482.6	0.193	482.6	0.065	482.6	0.036	482.6	0.196										482.6	1.905	482.6	1.536	482.6	1.039	482.6	0.773	817.8	1.887	817.8	1.533	817.8	1.036	817.8	0.773		482.6	0.309	482.6	0.237	482.6	0.132	482.6	0.377
		482.8	0.193	482.8	0.065	482.8	0.036	482.8	0.195										482.8	1.905	482.8	1.536	482.8	1.039	482.8	0.773	818.4	1.887	818.4	1.533	818.4	1.036	818.4	0.773		482.8	0.309	482.8	0.237	482.8	0.133	482.8	0.378
		483	0.193	483	0.065	483	0.036	483	0.195										483	1.905	483	1.536	483	1.04	483	0.774	819	1.887	819	1.533	819	1.036	819	0.773		483	0.308	483	0.237	483	0.133	483	0.378
		483.2	0.193	483.2	0.065	483.2	0.035	483.2	0.195										483.2	1.905	483.2	1.536	483.2	1.04	483.2	0.774	819.6	1.887	819.6	1.533	819.6	1.036	819.6	0.773		483.2	0.308	483.2	0.237	483.2	0.132	483.2	0.378
		483.4	0.193	483.4	0.065	483.4	0.035	483.4	0.195										483.4	1.905	483.4	1.536	483.4	1.041	483.4	0.774	820.2	1.886	820.2	1.533	820.2	1.036	820.2	0.773		483.4	0.308	483.4	0.237	483.4	0.132	483.4	0.378
		483.6	0.193	483.6	0.065	483.6	0.035	483.6	0.195										483.6	1.905	483.6	1.536	483.6	1.041	483.6	0.774	820.8	1.886	820.8	1.533	820.8	1.036	820.8	0.773		483.6	0.307	483.6	0.237	483.6	0.132	483.6	0.377
		483.8	0.193	483.8	0.064	483.8	0.035	483.8	0.195										483.8	1.905	483.8	1.536	483.8	1.041	483.8	0.774	821.4	1.886	821.4	1.533	821.4	1.036	821.4	0.773		483.8	0.306	483.8	0.237	483.8	0.131	483.8	0.377
		484	0.193	484	0.064	484	0.035	484	0.195										484	1.905	484	1.536	484	1.041	484	0.774	822	1.886	822	1.533	822	1.036	822	0.773		484	0.306	484	0.236	484	0.131	484	0.376
		484.2	0.194	484.2	0.064	484.2	0.035	484.2	0.195										484.2	1.905	484.2	1.536	484.2	1.041	484.2	0.774	822.6	1.886	822.6	1.533	822.6	1.036	822.6	0.773		484.2	0.305	484.2	0.236	484.2	0.13	484.2	0.376
		484.4	0.194	484.4	0.064	484.4	0.035	484.4	0.195										484.4	1.905	484.4	1.536	484.4	1.041	484.4	0.774	823.2	1.886	823.2	1.533	823.2	1.036	823.2	0.773		484.4	0.304	484.4	0.236	484.4	0.13	484.4	0.376
		484.6	0.193	484.6	0.064	484.6	0.035	484.6	0.195										484.6	1.905	484.6	1.537	484.6	1.04	484.6	0.774	823.8	1.886	823.8	1.533	823.8	1.036	823.8	0.773		484.6	0.304	484.6	0.236	484.6	0.13	484.6	0.375
		484.8	0.193	484.8	0.064	484.8	0.035	484.8	0.195										484.8	1.905	484.8	1.537	484.8	1.04	484.8	0.774	824.4	1.886	824.4	1.533	824.4	1.036	824.4	0.773		484.8	0.303	484.8	0.236	484.8	0.129	484.8	0.375
		485	0.193	485	0.063	485	0.035	485	0.195										485	1.905	485	1.537	485	1.04	485	0.774	825	1.886	825	1.533	825	1.036	825	0.773		485	0.303	485	0.236	485	0.129	485	0.375
		485.2	0.192	485.2	0.063	485.2	0.035	485.2	0.195										485.2	1.905	485.2	1.537	485.2	1.039	485.2	0.773	825.6	1.886	825.6	1.533	825.6	1.036	825.6	0.773		485.2	0.303	485.2	0.236	485.2	0.129	485.2	0.375
		485.4	0.192	485.4	0.063	485.4	0.035	485.4	0.194										485.4	1.905	485.4	1.537	485.4	1.039	485.4	0.773	826.2	1.886	826.2	1.533	826.2	1.036	826.2	0.773		485.4	0.303	485.4	0.236	485.4	0.129	485.4	0.375
		485.6	0.191	485.6	0.063	485.6	0.035	485.6	0.194										485.6	1.905	485.6	1.537	485.6	1.039	485.6	0.773	826.8	1.886	826.8	1.533	826.8	1.036	826.8	0.773		485.6	0.303	485.6	0.236	485.6	0.129	485.6	0.376
		485.8	0.191	485.8	0.063	485.8	0.034	485.8	0.193										485.8	1.905	485.8	1.537	485.8	1.039	485.8	0.773	827.4	1.886	827.4	1.533	827.4	1.036	827.4	0.773		485.8	0.304	485.8	0.236	485.8	0.129	485.8	0.376
		486	0.19	486	0.063	486	0.034	486	0.193										486	1.905	486	1.537	486	1.039	486	0.773	828	1.886	828	1.533	828	1.036	828	0.773		486	0.304	486	0.236	486	0.129	486	0.376
		486.2	0.19	486.2	0.063	486.2	0.034	486.2	0.193										486.2	1.905	486.2	1.537	486.2	1.038	486.2	0.773	828.6	1.886	828.6	1.533	828.6	1.036	828.6	0.773		486.2	0.304	486.2	0.236	486.2	0.13	486.2	0.376
		486.4	0.19	486.4	0.063	486.4	0.034	486.4	0.192										486.4	1.904	486.4	1.537	486.4	1.039	486.4	0.773	829.2	1.886	829.2	1.532	829.2	1.036	829.2	0.773		486.4	0.305	486.4	0.236	486.4	0.13	486.4	0.377
		486.6	0.189	486.6	0.063	486.6	0.034	486.6	0.192										486.6	1.904	486.6	1.537	486.6	1.039	486.6	0.773	829.8	1.886	829.8	1.532	829.8	1.036	829.8	0.773		486.6	0.305	486.6	0.236	486.6	0.13	486.6	0.377
		486.8	0.189	486.8	0.062	486.8	0.034	486.8	0.192										486.8	1.904	486.8	1.537	486.8	1.039	486.8	0.773	830.4	1.886	830.4	1.532	830.4	1.036	830.4	0.773		486.8	0.305	486.8	0.236	486.8	0.129	486.8	0.377
		487	0.189	487	0.062	487	0.034	487	0.191										487	1.904	487	1.537	487	1.039	487	0.773	831	1.886	831	1.532	831	1.036	831	0.773		487	0.305	487	0.236	487	0.129	487	0.377
		487.2	0.189	487.2	0.062	487.2	0.034	487.2	0.191										487.2	1.904	487.2	1.537	487.2	1.039	487.2	0.773	831.6	1.886	831.6	1.532	831.6	1.036	831.6	0.773		487.2	0.305	487.2	0.235	487.2	0.129	487.2	0.376
		487.4	0.189	487.4	0.062	487.4	0.034	487.4	0.191										487.4	1.904	487.4	1.536	487.4	1.039	487.4	0.773	832.2	1.886	832.2	1.532	832.2	1.036	832.2	0.773		487.4	0.305	487.4	0.235	487.4	0.128	487.4	0.375
		487.6	0.189	487.6	0.062	487.6	0.035	487.6	0.191										487.6	1.904	487.6	1.536	487.6	1.039	487.6	0.773	832.8	1.886	832.8	1.532	832.8	1.036	832.8	0.773		487.6	0.305	487.6	0.235	487.6	0.128	487.6	0.375
		487.8	0.189	487.8	0.062	487.8	0.035	487.8	0.191										487.8	1.904	487.8	1.536	487.8	1.04	487.8	0.774	833.4	1.886	833.4	1.532	833.4	1.036	833.4	0.773		487.8	0.304	487.8	0.234	487.8	0.127	487.8	0.374
		488	0.19	488	0.062	488	0.035	488	0.191										488	1.904	488	1.536	488	1.04	488	0.774	834	1.886	834	1.532	834	1.036	834	0.773		488	0.304	488	0.234	488	0.127	488	0.373
		488.2	0.19	488.2	0.062	488.2	0.035	488.2	0.191										488.2	1.904	488.2	1.536	488.2	1.04	488.2	0.774	834.6	1.886	834.6	1.532	834.6	1.036	834.6	0.773		488.2	0.303	488.2	0.234	488.2	0.127	488.2	0.373
		488.4	0.19	488.4	0.063	488.4	0.036	488.4	0.191										488.4	1.904	488.4	1.536	488.4	1.04	488.4	0.775	835.2	1.886	835.2	1.532	835.2	1.036	835.2	0.773		488.4	0.302	488.4	0.233	488.4	0.126	488.4	0.373
		488.6	0.19	488.6	0.062	488.6	0.036	488.6	0.191										488.6	1.904	488.6	1.536	488.6	1.04	488.6	0.775	835.8	1.886	835.8	1.532	835.8	1.036	835.8	0.773		488.6	0.302	488.6	0.233	488.6	0.126	488.6	0.373
		488.8	0.19	488.8	0.062	488.8	0.036	488.8	0.191										488.8	1.904	488.8	1.536	488.8	1.04	488.8	0.775	836.4	1.886	836.4	1.532	836.4	1.036	836.4	0.773		488.8	0.302	488.8	0.233	488.8	0.126	488.8	0.373
		489	0.19	489	0.062	489	0.036	489	0.191										489	1.904	489	1.536	489	1.039	489	0.775	837	1.886	837	1.532	837	1.036	837	0.773		489	0.302	489	0.233	489	0.127	489	0.373
		489.2	0.189	489.2	0.062	489.2	0.035	489.2	0.191										489.2	1.904	489.2	1.536	489.2	1.039	489.2	0.774	837.6	1.886	837.6	1.532	837.6	1.036	837.6	0.773		489.2	0.302	489.2	0.233	489.2	0.127	489.2	0.373
		489.4	0.189	489.4	0.062	489.4	0.035	489.4	0.19										489.4	1.905	489.4	1.536	489.4	1.039	489.4	0.774	838.2	1.886	838.2	1.532	838.2	1.036	838.2	0.773		489.4	0.302	489.4	0.234	489.4	0.127	489.4	0.374
		489.6	0.189	489.6	0.062	489.6	0.034	489.6	0.19										489.6	1.905	489.6	1.537	489.6	1.039	489.6	0.774	838.8	1.886	838.8	1.532	838.8	1.035	838.8	0.773		489.6	0.302	489.6	0.234	489.6	0.128	489.6	0.374
		489.8	0.189	489.8	0.062	489.8	0.034	489.8	0.189										489.8	1.905	489.8	1.537	489.8	1.039	489.8	0.774	839.4	1.886	839.4	1.532	839.4	1.035	839.4	0.773		489.8	0.302	489.8	0.234	489.8	0.128	489.8	0.374
		490	0.189	490	0.062	490	0.034	490	0.189										490	1.905	490	1.537	490	1.039	490	0.774	840	1.886	840	1.532	840	1.035	840	0.773		490	0.302	490	0.234	490	0.128	490	0.374
		490.2	0.188	490.2	0.062	490.2	0.033	490.2	0.189										490.2	1.905	490.2	1.538	490.2	1.039	490.2	0.774	840.6	1.886	840.6	1.532	840.6	1.035	840.6	0.773		490.2	0.302	490.2	0.234	490.2	0.129	490.2	0.375
		490.4	0.188	490.4	0.061	490.4	0.033	490.4	0.188										490.4	1.905	490.4	1.538	490.4	1.039	490.4	0.774	841.2	1.886	841.2	1.532	841.2	1.035	841.2	0.773		490.4	0.302	490.4	0.234	490.4	0.129	490.4	0.375
		490.6	0.188	490.6	0.061	490.6	0.033	490.6	0.188										490.6	1.905	490.6	1.538	490.6	1.039	490.6	0.774	841.8	1.886	841.8	1.532	841.8	1.035	841.8	0.773		490.6	0.302	490.6	0.233	490.6	0.129	490.6	0.374
		490.8	0.187	490.8	0.061	490.8	0.032	490.8	0.188										490.8	1.906	490.8	1.538	490.8	1.039	490.8	0.774	842.4	1.886	842.4	1.532	842.4	1.035	842.4	0.773		490.8	0.301	490.8	0.233	490.8	0.128	490.8	0.374
		491	0.187	491	0.061	491	0.032	491	0.188										491	1.906	491	1.538	491	1.039	491	0.774	843	1.886	843	1.532	843	1.035	843	0.773		491	0.301	491	0.233	491	0.128	491	0.373
		491.2	0.187	491.2	0.061	491.2	0.032	491.2	0.188										491.2	1.906	491.2	1.538	491.2	1.039	491.2	0.774	843.6	1.886	843.6	1.532	843.6	1.035	843.6	0.773		491.2	0.301	491.2	0.232	491.2	0.128	491.2	0.372
		491.4	0.187	491.4	0.061	491.4	0.032	491.4	0.187										491.4	1.906	491.4	1.538	491.4	1.04	491.4	0.774	844.2	1.886	844.2	1.532	844.2	1.035	844.2	0.773		491.4	0.3	491.4	0.232	491.4	0.127	491.4	0.372
		491.6	0.187	491.6	0.061	491.6	0.033	491.6	0.187										491.6	1.906	491.6	1.538	491.6	1.04	491.6	0.774	844.8	1.886	844.8	1.532	844.8	1.035	844.8	0.773		491.6	0.3	491.6	0.232	491.6	0.127	491.6	0.371
		491.8	0.188	491.8	0.061	491.8	0.033	491.8	0.187										491.8	1.906	491.8	1.538	491.8	1.04	491.8	0.774	845.4	1.886	845.4	1.532	845.4	1.035	845.4	0.773		491.8	0.3	491.8	0.231	491.8	0.126	491.8	0.371
		492	0.188	492	0.061	492	0.033	492	0.187										492	1.905	492	1.538	492	1.04	492	0.774	846	1.886	846	1.532	846	1.035	846	0.773		492	0.299	492	0.231	492	0.126	492	0.371
		492.2	0.188	492.2	0.061	492.2	0.033	492.2	0.187										492.2	1.905	492.2	1.538	492.2	1.04	492.2	0.774	846.6	1.886	846.6	1.532	846.6	1.035	846.6	0.773		492.2	0.299	492.2	0.231	492.2	0.126	492.2	0.371
		492.4	0.188	492.4	0.062	492.4	0.033	492.4	0.187										492.4	1.905	492.4	1.538	492.4	1.04	492.4	0.774	847.2	1.885	847.2	1.532	847.2	1.035	847.2	0.773		492.4	0.299	492.4	0.231	492.4	0.127	492.4	0.371
		492.6	0.188	492.6	0.061	492.6	0.034	492.6	0.187										492.6	1.905	492.6	1.538	492.6	1.04	492.6	0.774	847.8	1.885	847.8	1.532	847.8	1.035	847.8	0.773		492.6	0.3	492.6	0.232	492.6	0.127	492.6	0.371
		492.8	0.188	492.8	0.061	492.8	0.034	492.8	0.187										492.8	1.905	492.8	1.538	492.8	1.039	492.8	0.774	848.4	1.885	848.4	1.532	848.4	1.035	848.4	0.773		492.8	0.3	492.8	0.232	492.8	0.127	492.8	0.371
		493	0.188	493	0.062	493	0.034	493	0.187										493	1.904	493	1.538	493	1.039	493	0.774	849	1.885	849	1.532	849	1.035	849	0.773		493	0.3	493	0.232	493	0.127	493	0.371
		493.2	0.188	493.2	0.061	493.2	0.033	493.2	0.186										493.2	1.904	493.2	1.538	493.2	1.039	493.2	0.774	849.6	1.885	849.6	1.532	849.6	1.035	849.6	0.773		493.2	0.299	493.2	0.232	493.2	0.127	493.2	0.371
		493.4	0.188	493.4	0.061	493.4	0.033	493.4	0.186										493.4	1.904	493.4	1.538	493.4	1.039	493.4	0.774	850.2	1.885	850.2	1.532	850.2	1.035	850.2	0.773		493.4	0.299	493.4	0.232	493.4	0.127	493.4	0.371
		493.6	0.188	493.6	0.062	493.6	0.034	493.6	0.186										493.6	1.904	493.6	1.538	493.6	1.038	493.6	0.773	850.8	1.885	850.8	1.532	850.8	1.035	850.8	0.773		493.6	0.299	493.6	0.232	493.6	0.127	493.6	0.371
		493.8	0.187	493.8	0.062	493.8	0.034	493.8	0.186										493.8	1.904	493.8	1.538	493.8	1.038	493.8	0.773	851.4	1.885	851.4	1.532	851.4	1.035	851.4	0.773		493.8	0.298	493.8	0.232	493.8	0.127	493.8	0.37
		494	0.187	494	0.062	494	0.034	494	0.186										494	1.904	494	1.537	494	1.038	494	0.773	852	1.885	852	1.532	852	1.035	852	0.773		494	0.298	494	0.231	494	0.126	494	0.37
		494.2	0.187	494.2	0.061	494.2	0.034	494.2	0.185										494.2	1.904	494.2	1.537	494.2	1.038	494.2	0.773	852.6	1.885	852.6	1.532	852.6	1.035	852.6	0.773		494.2	0.297	494.2	0.231	494.2	0.126	494.2	0.37
		494.4	0.186	494.4	0.061	494.4	0.034	494.4	0.185										494.4	1.904	494.4	1.537	494.4	1.038	494.4	0.773	853.2	1.885	853.2	1.532	853.2	1.035	853.2	0.773		494.4	0.297	494.4	0.231	494.4	0.126	494.4	0.369
		494.6	0.186	494.6	0.061	494.6	0.034	494.6	0.185										494.6	1.904	494.6	1.537	494.6	1.038	494.6	0.772	853.8	1.885	853.8	1.532	853.8	1.035	853.8	0.773		494.6	0.296	494.6	0.231	494.6	0.125	494.6	0.369
		494.8	0.186	494.8	0.061	494.8	0.034	494.8	0.185										494.8	1.904	494.8	1.537	494.8	1.038	494.8	0.772	854.4	1.885	854.4	1.532	854.4	1.035	854.4	0.773		494.8	0.296	494.8	0.231	494.8	0.125	494.8	0.368
		495	0.186	495	0.061	495	0.034	495	0.185										495	1.904	495	1.536	495	1.039	495	0.772	855	1.885	855	1.532	855	1.035	855	0.773		495	0.296	495	0.23	495	0.124	495	0.368
		495.2	0.185	495.2	0.061	495.2	0.034	495.2	0.185										495.2	1.904	495.2	1.536	495.2	1.039	495.2	0.772	855.6	1.885	855.6	1.532	855.6	1.035	855.6	0.773		495.2	0.296	495.2	0.23	495.2	0.124	495.2	0.368
		495.4	0.185	495.4	0.061	495.4	0.034	495.4	0.185										495.4	1.904	495.4	1.536	495.4	1.039	495.4	0.772	856.2	1.885	856.2	1.532	856.2	1.035	856.2	0.773		495.4	0.296	495.4	0.23	495.4	0.124	495.4	0.367
		495.6	0.185	495.6	0.061	495.6	0.034	495.6	0.185										495.6	1.904	495.6	1.536	495.6	1.039	495.6	0.773	856.8	1.885	856.8	1.532	856.8	1.035	856.8	0.773		495.6	0.296	495.6	0.23	495.6	0.124	495.6	0.368
		495.8	0.185	495.8	0.06	495.8	0.034	495.8	0.184										495.8	1.904	495.8	1.536	495.8	1.039	495.8	0.773	857.4	1.885	857.4	1.532	857.4	1.035	857.4	0.773		495.8	0.297	495.8	0.23	495.8	0.125	495.8	0.368
		496	0.185	496	0.06	496	0.034	496	0.184										496	1.904	496	1.536	496	1.039	496	0.773	858	1.885	858	1.532	858	1.035	858	0.773		496	0.297	496	0.231	496	0.125	496	0.368
		496.2	0.185	496.2	0.06	496.2	0.034	496.2	0.184										496.2	1.904	496.2	1.536	496.2	1.039	496.2	0.773	858.6	1.885	858.6	1.532	858.6	1.035	858.6	0.773		496.2	0.297	496.2	0.231	496.2	0.126	496.2	0.369
		496.4	0.185	496.4	0.06	496.4	0.034	496.4	0.184										496.4	1.904	496.4	1.536	496.4	1.039	496.4	0.773	859.2	1.885	859.2	1.532	859.2	1.035	859.2	0.773		496.4	0.298	496.4	0.231	496.4	0.126	496.4	0.369
		496.6	0.185	496.6	0.06	496.6	0.033	496.6	0.184										496.6	1.904	496.6	1.536	496.6	1.039	496.6	0.773	859.8	1.885	859.8	1.532	859.8	1.035	859.8	0.773		496.6	0.298	496.6	0.231	496.6	0.126	496.6	0.369
		496.8	0.185	496.8	0.06	496.8	0.033	496.8	0.183										496.8	1.904	496.8	1.537	496.8	1.039	496.8	0.773	860.4	1.885	860.4	1.532	860.4	1.035	860.4	0.773		496.8	0.298	496.8	0.231	496.8	0.127	496.8	0.369
		497	0.185	497	0.06	497	0.032	497	0.183										497	1.904	497	1.537	497	1.039	497	0.773	861	1.885	861	1.532	861	1.035	861	0.773		497	0.298	497	0.231	497	0.127	497	0.369
		497.2	0.184	497.2	0.059	497.2	0.032	497.2	0.183										497.2	1.904	497.2	1.537	497.2	1.039	497.2	0.773	861.6	1.885	861.6	1.532	861.6	1.035	861.6	0.773		497.2	0.298	497.2	0.231	497.2	0.127	497.2	0.369
		497.4	0.184	497.4	0.059	497.4	0.032	497.4	0.182										497.4	1.903	497.4	1.536	497.4	1.038	497.4	0.773	862.2	1.885	862.2	1.532	862.2	1.035	862.2	0.773		497.4	0.298	497.4	0.231	497.4	0.127	497.4	0.369
		497.6	0.184	497.6	0.059	497.6	0.032	497.6	0.182										497.6	1.903	497.6	1.536	497.6	1.038	497.6	0.773	862.8	1.885	862.8	1.532	862.8	1.035	862.8	0.773		497.6	0.298	497.6	0.231	497.6	0.128	497.6	0.369
		497.8	0.184	497.8	0.058	497.8	0.032	497.8	0.182										497.8	1.902	497.8	1.536	497.8	1.037	497.8	0.773	863.4	1.885	863.4	1.532	863.4	1.035	863.4	0.773		497.8	0.297	497.8	0.231	497.8	0.128	497.8	0.369
		498	0.184	498	0.058	498	0.032	498	0.181										498	1.902	498	1.536	498	1.037	498	0.772	864	1.885	864	1.532	864	1.035	864	0.773		498	0.297	498	0.231	498	0.128	498	0.369
		498.2	0.184	498.2	0.058	498.2	0.032	498.2	0.181										498.2	1.902	498.2	1.536	498.2	1.037	498.2	0.772	864.6	1.885	864.6	1.532	864.6	1.035	864.6	0.773		498.2	0.297	498.2	0.231	498.2	0.127	498.2	0.368
		498.4	0.184	498.4	0.058	498.4	0.032	498.4	0.181										498.4	1.902	498.4	1.537	498.4	1.037	498.4	0.772	865.2	1.885	865.2	1.532	865.2	1.035	865.2	0.773		498.4	0.296	498.4	0.231	498.4	0.127	498.4	0.367
		498.6	0.184	498.6	0.058	498.6	0.032	498.6	0.181										498.6	1.902	498.6	1.537	498.6	1.037	498.6	0.772	865.8	1.885	865.8	1.532	865.8	1.035	865.8	0.773		498.6	0.296	498.6	0.23	498.6	0.127	498.6	0.367
		498.8	0.184	498.8	0.058	498.8	0.033	498.8	0.181										498.8	1.902	498.8	1.537	498.8	1.037	498.8	0.772	866.4	1.885	866.4	1.532	866.4	1.035	866.4	0.773		498.8	0.295	498.8	0.23	498.8	0.126	498.8	0.366
		499	0.184	499	0.058	499	0.033	499	0.181										499	1.902	499	1.537	499	1.038	499	0.772	867	1.885	867	1.532	867	1.035	867	0.773		499	0.295	499	0.229	499	0.126	499	0.366
		499.2	0.184	499.2	0.058	499.2	0.033	499.2	0.181										499.2	1.902	499.2	1.537	499.2	1.038	499.2	0.773	867.6	1.885	867.6	1.532	867.6	1.035	867.6	0.773		499.2	0.295	499.2	0.229	499.2	0.126	499.2	0.365
		499.4	0.184	499.4	0.058	499.4	0.033	499.4	0.181										499.4	1.902	499.4	1.537	499.4	1.038	499.4	0.773	868.2	1.885	868.2	1.531	868.2	1.035	868.2	0.773		499.4	0.294	499.4	0.229	499.4	0.125	499.4	0.365
		499.6	0.184	499.6	0.058	499.6	0.033	499.6	0.181										499.6	1.902	499.6	1.537	499.6	1.038	499.6	0.773	868.8	1.885	868.8	1.531	868.8	1.035	868.8	0.773		499.6	0.294	499.6	0.228	499.6	0.125	499.6	0.365
		499.8	0.184	499.8	0.059	499.8	0.033	499.8	0.181										499.8	1.902	499.8	1.537	499.8	1.039	499.8	0.773	869.4	1.885	869.4	1.531	869.4	1.035	869.4	0.773		499.8	0.294	499.8	0.228	499.8	0.125	499.8	0.364
		500	0.184	500	0.059	500	0.033	500	0.181										500	1.902	500	1.537	500	1.039	500	0.773	870	1.885	870	1.531	870	1.035	870	0.773		500	0.294	500	0.228	500	0.125	500	0.364
		500.2	0.184	500.2	0.059	500.2	0.033	500.2	0.181										500.2	1.903	500.2	1.537	500.2	1.039	500.2	0.773	870.6	1.885	870.6	1.531	870.6	1.035	870.6	0.773		500.2	0.294	500.2	0.228	500.2	0.125	500.2	0.364
		500.4	0.184	500.4	0.059	500.4	0.033	500.4	0.181										500.4	1.903	500.4	1.537	500.4	1.039	500.4	0.773	871.2	1.885	871.2	1.531	871.2	1.035	871.2	0.773		500.4	0.294	500.4	0.228	500.4	0.125	500.4	0.364
		500.6	0.183	500.6	0.059	500.6	0.032	500.6	0.181										500.6	1.903	500.6	1.537	500.6	1.039	500.6	0.773	871.8	1.885	871.8	1.531	871.8	1.035	871.8	0.773		500.6	0.294	500.6	0.228	500.6	0.125	500.6	0.364
		500.8	0.183	500.8	0.059	500.8	0.032	500.8	0.181										500.8	1.903	500.8	1.537	500.8	1.039	500.8	0.773	872.4	1.885	872.4	1.531	872.4	1.035	872.4	0.773		500.8	0.294	500.8	0.228	500.8	0.124	500.8	0.364
		501	0.183	501	0.059	501	0.032	501	0.18										501	1.903	501	1.537	501	1.038	501	0.773	873	1.885	873	1.531	873	1.035	873	0.773		501	0.294	501	0.228	501	0.125	501	0.364
		501.2	0.183	501.2	0.059	501.2	0.032	501.2	0.18										501.2	1.903	501.2	1.537	501.2	1.038	501.2	0.772	873.6	1.885	873.6	1.531	873.6	1.035	873.6	0.773		501.2	0.294	501.2	0.227	501.2	0.125	501.2	0.365
		501.4	0.183	501.4	0.058	501.4	0.032	501.4	0.18										501.4	1.903	501.4	1.537	501.4	1.038	501.4	0.772	874.2	1.884	874.2	1.531	874.2	1.035	874.2	0.773		501.4	0.294	501.4	0.227	501.4	0.125	501.4	0.365
		501.6	0.182	501.6	0.058	501.6	0.032	501.6	0.179										501.6	1.903	501.6	1.537	501.6	1.038	501.6	0.772	874.8	1.884	874.8	1.531	874.8	1.035	874.8	0.773		501.6	0.294	501.6	0.227	501.6	0.125	501.6	0.365
		501.8	0.182	501.8	0.058	501.8	0.032	501.8	0.179										501.8	1.903	501.8	1.537	501.8	1.038	501.8	0.771	875.4	1.884	875.4	1.531	875.4	1.035	875.4	0.773		501.8	0.293	501.8	0.227	501.8	0.125	501.8	0.365
		502	0.182	502	0.058	502	0.032	502	0.179										502	1.903	502	1.537	502	1.038	502	0.771	876	1.884	876	1.531	876	1.035	876	0.773		502	0.293	502	0.227	502	0.124	502	0.365
		502.2	0.181	502.2	0.058	502.2	0.032	502.2	0.179										502.2	1.903	502.2	1.538	502.2	1.039	502.2	0.771	876.6	1.884	876.6	1.531	876.6	1.035	876.6	0.773		502.2	0.293	502.2	0.227	502.2	0.124	502.2	0.365
		502.4	0.181	502.4	0.058	502.4	0.032	502.4	0.179										502.4	1.903	502.4	1.538	502.4	1.039	502.4	0.771	877.2	1.884	877.2	1.531	877.2	1.035	877.2	0.773		502.4	0.292	502.4	0.227	502.4	0.124	502.4	0.364
		502.6	0.181	502.6	0.058	502.6	0.032	502.6	0.179										502.6	1.903	502.6	1.538	502.6	1.039	502.6	0.771	877.8	1.884	877.8	1.531	877.8	1.035	877.8	0.773		502.6	0.292	502.6	0.227	502.6	0.124	502.6	0.364
		502.8	0.181	502.8	0.058	502.8	0.032	502.8	0.179										502.8	1.903	502.8	1.539	502.8	1.04	502.8	0.771	878.4	1.884	878.4	1.531	878.4	1.035	878.4	0.773		502.8	0.292	502.8	0.226	502.8	0.123	502.8	0.364
		503	0.181	503	0.058	503	0.032	503	0.179										503	1.903	503	1.539	503	1.04	503	0.771	879	1.884	879	1.531	879	1.035	879	0.773		503	0.292	503	0.226	503	0.123	503	0.364
		503.2	0.182	503.2	0.058	503.2	0.033	503.2	0.179										503.2	1.903	503.2	1.539	503.2	1.04	503.2	0.771	879.6	1.884	879.6	1.531	879.6	1.035	879.6	0.773		503.2	0.291	503.2	0.226	503.2	0.123	503.2	0.364
		503.4	0.181	503.4	0.058	503.4	0.033	503.4	0.179										503.4	1.903	503.4	1.539	503.4	1.04	503.4	0.771	880.2	1.884	880.2	1.531	880.2	1.035	880.2	0.773		503.4	0.291	503.4	0.226	503.4	0.122	503.4	0.364
		503.6	0.181	503.6	0.058	503.6	0.033	503.6	0.179										503.6	1.903	503.6	1.539	503.6	1.039	503.6	0.771	880.8	1.884	880.8	1.531	880.8	1.035	880.8	0.773		503.6	0.291	503.6	0.226	503.6	0.122	503.6	0.364
		503.8	0.181	503.8	0.057	503.8	0.033	503.8	0.18										503.8	1.903	503.8	1.539	503.8	1.039	503.8	0.771	881.4	1.884	881.4	1.531	881.4	1.035	881.4	0.773		503.8	0.291	503.8	0.226	503.8	0.122	503.8	0.363
		504	0.181	504	0.057	504	0.033	504	0.18										504	1.904	504	1.539	504	1.039	504	0.771	882	1.884	882	1.531	882	1.035	882	0.773		504	0.291	504	0.225	504	0.122	504	0.363
		504.2	0.181	504.2	0.057	504.2	0.033	504.2	0.179										504.2	1.904	504.2	1.539	504.2	1.039	504.2	0.772	882.6	1.884	882.6	1.531	882.6	1.035	882.6	0.773		504.2	0.291	504.2	0.225	504.2	0.122	504.2	0.363
		504.4	0.181	504.4	0.057	504.4	0.033	504.4	0.179										504.4	1.904	504.4	1.539	504.4	1.04	504.4	0.772	883.2	1.884	883.2	1.531	883.2	1.035	883.2	0.773		504.4	0.291	504.4	0.225	504.4	0.122	504.4	0.363
		504.6	0.181	504.6	0.057	504.6	0.034	504.6	0.179										504.6	1.904	504.6	1.539	504.6	1.04	504.6	0.772	883.8	1.884	883.8	1.531	883.8	1.035	883.8	0.773		504.6	0.291	504.6	0.225	504.6	0.122	504.6	0.363
		504.8	0.181	504.8	0.056	504.8	0.034	504.8	0.178										504.8	1.904	504.8	1.539	504.8	1.04	504.8	0.772	884.4	1.884	884.4	1.531	884.4	1.035	884.4	0.773		504.8	0.291	504.8	0.224	504.8	0.121	504.8	0.362
		505	0.181	505	0.056	505	0.034	505	0.178										505	1.904	505	1.539	505	1.04	505	0.772	885	1.884	885	1.531	885	1.035	885	0.773		505	0.29	505	0.224	505	0.121	505	0.362
		505.2	0.181	505.2	0.056	505.2	0.034	505.2	0.178										505.2	1.904	505.2	1.539	505.2	1.04	505.2	0.773	885.6	1.884	885.6	1.531	885.6	1.035	885.6	0.773		505.2	0.29	505.2	0.224	505.2	0.121	505.2	0.362
		505.4	0.181	505.4	0.056	505.4	0.034	505.4	0.177										505.4	1.904	505.4	1.539	505.4	1.04	505.4	0.773	886.2	1.884	886.2	1.531	886.2	1.035	886.2	0.773		505.4	0.29	505.4	0.223	505.4	0.121	505.4	0.362
		505.6	0.18	505.6	0.056	505.6	0.034	505.6	0.177										505.6	1.904	505.6	1.539	505.6	1.04	505.6	0.773	886.8	1.884	886.8	1.531	886.8	1.035	886.8	0.773		505.6	0.29	505.6	0.223	505.6	0.121	505.6	0.361
		505.8	0.18	505.8	0.056	505.8	0.034	505.8	0.177										505.8	1.904	505.8	1.539	505.8	1.04	505.8	0.773	887.4	1.884	887.4	1.531	887.4	1.035	887.4	0.773		505.8	0.29	505.8	0.223	505.8	0.122	505.8	0.361
		506	0.18	506	0.056	506	0.033	506	0.176										506	1.905	506	1.539	506	1.04	506	0.773	888	1.884	888	1.531	888	1.035	888	0.773		506	0.29	506	0.224	506	0.122	506	0.361
		506.2	0.18	506.2	0.056	506.2	0.033	506.2	0.176										506.2	1.905	506.2	1.539	506.2	1.04	506.2	0.773	888.6	1.884	888.6	1.531	888.6	1.035	888.6	0.773		506.2	0.29	506.2	0.224	506.2	0.122	506.2	0.361
		506.4	0.18	506.4	0.057	506.4	0.033	506.4	0.176										506.4	1.905	506.4	1.539	506.4	1.04	506.4	0.773	889.2	1.884	889.2	1.531	889.2	1.035	889.2	0.773		506.4	0.29	506.4	0.224	506.4	0.122	506.4	0.361
		506.6	0.18	506.6	0.057	506.6	0.033	506.6	0.175										506.6	1.904	506.6	1.539	506.6	1.04	506.6	0.773	889.8	1.884	889.8	1.531	889.8	1.035	889.8	0.773		506.6	0.289	506.6	0.224	506.6	0.121	506.6	0.361
		506.8	0.18	506.8	0.057	506.8	0.033	506.8	0.175										506.8	1.904	506.8	1.538	506.8	1.039	506.8	0.772	890.4	1.884	890.4	1.531	890.4	1.035	890.4	0.773		506.8	0.289	506.8	0.224	506.8	0.121	506.8	0.361
		507	0.179	507	0.057	507	0.032	507	0.175										507	1.904	507	1.538	507	1.039	507	0.772	891	1.884	891	1.531	891	1.035	891	0.773		507	0.289	507	0.224	507	0.121	507	0.361
		507.2	0.179	507.2	0.057	507.2	0.032	507.2	0.175										507.2	1.904	507.2	1.538	507.2	1.039	507.2	0.772	891.6	1.884	891.6	1.531	891.6	1.035	891.6	0.773		507.2	0.289	507.2	0.224	507.2	0.121	507.2	0.36
		507.4	0.179	507.4	0.057	507.4	0.032	507.4	0.175										507.4	1.904	507.4	1.538	507.4	1.038	507.4	0.772	892.2	1.884	892.2	1.531	892.2	1.035	892.2	0.773		507.4	0.289	507.4	0.224	507.4	0.12	507.4	0.361
		507.6	0.179	507.6	0.057	507.6	0.032	507.6	0.175										507.6	1.904	507.6	1.538	507.6	1.038	507.6	0.772	892.8	1.884	892.8	1.531	892.8	1.035	892.8	0.773		507.6	0.289	507.6	0.225	507.6	0.12	507.6	0.361
		507.8	0.18	507.8	0.057	507.8	0.032	507.8	0.175										507.8	1.904	507.8	1.538	507.8	1.038	507.8	0.772	893.4	1.884	893.4	1.531	893.4	1.035	893.4	0.773		507.8	0.289	507.8	0.225	507.8	0.12	507.8	0.361
		508	0.18	508	0.057	508	0.032	508	0.175										508	1.904	508	1.538	508	1.038	508	0.773	894	1.884	894	1.531	894	1.035	894	0.773		508	0.289	508	0.224	508	0.121	508	0.361
		508.2	0.18	508.2	0.058	508.2	0.032	508.2	0.175										508.2	1.903	508.2	1.538	508.2	1.038	508.2	0.773	894.6	1.884	894.6	1.531	894.6	1.035	894.6	0.773		508.2	0.289	508.2	0.224	508.2	0.121	508.2	0.361
		508.4	0.18	508.4	0.058	508.4	0.032	508.4	0.174										508.4	1.903	508.4	1.538	508.4	1.039	508.4	0.773	895.2	1.884	895.2	1.531	895.2	1.035	895.2	0.773		508.4	0.289	508.4	0.224	508.4	0.121	508.4	0.361
		508.6	0.18	508.6	0.058	508.6	0.032	508.6	0.174										508.6	1.903	508.6	1.538	508.6	1.038	508.6	0.773	895.8	1.884	895.8	1.531	895.8	1.035	895.8	0.773		508.6	0.288	508.6	0.223	508.6	0.121	508.6	0.361
		508.8	0.18	508.8	0.058	508.8	0.032	508.8	0.174										508.8	1.903	508.8	1.537	508.8	1.038	508.8	0.773	896.4	1.884	896.4	1.531	896.4	1.035	896.4	0.773		508.8	0.288	508.8	0.223	508.8	0.121	508.8	0.36
		509	0.18	509	0.058	509	0.032	509	0.174										509	1.902	509	1.537	509	1.038	509	0.773	897	1.884	897	1.531	897	1.035	897	0.773		509	0.288	509	0.222	509	0.121	509	0.36
		509.2	0.18	509.2	0.059	509.2	0.033	509.2	0.174										509.2	1.902	509.2	1.537	509.2	1.038	509.2	0.773	897.6	1.884	897.6	1.531	897.6	1.035	897.6	0.773		509.2	0.288	509.2	0.222	509.2	0.12	509.2	0.36
		509.4	0.181	509.4	0.059	509.4	0.033	509.4	0.174										509.4	1.902	509.4	1.537	509.4	1.038	509.4	0.773	898.2	1.884	898.2	1.531	898.2	1.035	898.2	0.773		509.4	0.288	509.4	0.222	509.4	0.121	509.4	0.359
		509.6	0.18	509.6	0.059	509.6	0.033	509.6	0.174										509.6	1.902	509.6	1.537	509.6	1.038	509.6	0.772	898.8	1.884	898.8	1.531	898.8	1.035	898.8	0.773		509.6	0.287	509.6	0.222	509.6	0.121	509.6	0.359
		509.8	0.18	509.8	0.058	509.8	0.033	509.8	0.174										509.8	1.902	509.8	1.537	509.8	1.038	509.8	0.772	899.4	1.884	899.4	1.531	899.4	1.035	899.4	0.773		509.8	0.287	509.8	0.221	509.8	0.121	509.8	0.359
		510	0.18	510	0.058	510	0.033	510	0.174										510	1.902	510	1.537	510	1.037	510	0.772	900	1.884	900	1.531	900	1.035	900	0.773		510	0.287	510	0.221	510	0.121	510	0.359
		510.2	0.18	510.2	0.058	510.2	0.032	510.2	0.174										510.2	1.901	510.2	1.537	510.2	1.037	510.2	0.772	900.6	1.884	900.6	1.531	900.6	1.035	900.6	0.772		510.2	0.287	510.2	0.222	510.2	0.12	510.2	0.359
		510.4	0.179	510.4	0.057	510.4	0.032	510.4	0.174										510.4	1.901	510.4	1.537	510.4	1.037	510.4	0.772	901.2	1.883	901.2	1.531	901.2	1.035	901.2	0.772		510.4	0.287	510.4	0.222	510.4	0.12	510.4	0.359
		510.6	0.179	510.6	0.057	510.6	0.032	510.6	0.174										510.6	1.901	510.6	1.537	510.6	1.037	510.6	0.772	901.8	1.883	901.8	1.531	901.8	1.035	901.8	0.772		510.6	0.287	510.6	0.222	510.6	0.12	510.6	0.359
		510.8	0.179	510.8	0.056	510.8	0.032	510.8	0.174										510.8	1.9	510.8	1.537	510.8	1.037	510.8	0.772	902.4	1.883	902.4	1.531	902.4	1.035	902.4	0.772		510.8	0.287	510.8	0.222	510.8	0.12	510.8	0.359
		511	0.179	511	0.056	511	0.032	511	0.174										511	1.9	511	1.538	511	1.037	511	0.772	903	1.883	903	1.531	903	1.035	903	0.772		511	0.288	511	0.222	511	0.12	511	0.359
		511.2	0.179	511.2	0.055	511.2	0.032	511.2	0.174										511.2	1.9	511.2	1.538	511.2	1.037	511.2	0.772	903.6	1.883	903.6	1.531	903.6	1.035	903.6	0.772		511.2	0.288	511.2	0.222	511.2	0.12	511.2	0.359
		511.4	0.179	511.4	0.055	511.4	0.032	511.4	0.173										511.4	1.901	511.4	1.539	511.4	1.038	511.4	0.772	904.2	1.883	904.2	1.531	904.2	1.035	904.2	0.772		511.4	0.288	511.4	0.222	511.4	0.12	511.4	0.359
		511.6	0.179	511.6	0.055	511.6	0.032	511.6	0.173										511.6	1.901	511.6	1.539	511.6	1.038	511.6	0.773	904.8	1.883	904.8	1.531	904.8	1.035	904.8	0.772		511.6	0.288	511.6	0.221	511.6	0.12	511.6	0.359
		511.8	0.178	511.8	0.055	511.8	0.031	511.8	0.172										511.8	1.901	511.8	1.54	511.8	1.038	511.8	0.773	905.4	1.883	905.4	1.531	905.4	1.035	905.4	0.772		511.8	0.288	511.8	0.221	511.8	0.12	511.8	0.359
		512	0.178	512	0.054	512	0.031	512	0.172										512	1.902	512	1.54	512	1.039	512	0.773	906	1.883	906	1.531	906	1.035	906	0.772		512	0.288	512	0.221	512	0.12	512	0.359
		512.2	0.178	512.2	0.054	512.2	0.031	512.2	0.171										512.2	1.902	512.2	1.54	512.2	1.039	512.2	0.773	906.6	1.883	906.6	1.531	906.6	1.035	906.6	0.772		512.2	0.287	512.2	0.221	512.2	0.12	512.2	0.359
		512.4	0.178	512.4	0.054	512.4	0.031	512.4	0.171										512.4	1.902	512.4	1.54	512.4	1.039	512.4	0.773	907.2	1.883	907.2	1.531	907.2	1.035	907.2	0.772		512.4	0.287	512.4	0.22	512.4	0.12	512.4	0.358
		512.6	0.177	512.6	0.054	512.6	0.031	512.6	0.171										512.6	1.902	512.6	1.54	512.6	1.039	512.6	0.773	907.8	1.883	907.8	1.531	907.8	1.035	907.8	0.772		512.6	0.287	512.6	0.22	512.6	0.12	512.6	0.358
		512.8	0.177	512.8	0.054	512.8	0.031	512.8	0.17										512.8	1.902	512.8	1.54	512.8	1.039	512.8	0.773	908.4	1.883	908.4	1.53	908.4	1.035	908.4	0.772		512.8	0.286	512.8	0.22	512.8	0.12	512.8	0.358
		513	0.177	513	0.055	513	0.032	513	0.17										513	1.902	513	1.54	513	1.039	513	0.773	909	1.883	909	1.53	909	1.035	909	0.772		513	0.286	513	0.22	513	0.12	513	0.357
		513.2	0.177	513.2	0.055	513.2	0.032	513.2	0.17										513.2	1.902	513.2	1.539	513.2	1.038	513.2	0.773	909.6	1.883	909.6	1.53	909.6	1.035	909.6	0.772		513.2	0.285	513.2	0.22	513.2	0.12	513.2	0.357
		513.4	0.177	513.4	0.055	513.4	0.032	513.4	0.17										513.4	1.902	513.4	1.539	513.4	1.038	513.4	0.772	910.2	1.883	910.2	1.53	910.2	1.035	910.2	0.772		513.4	0.285	513.4	0.22	513.4	0.12	513.4	0.357
		513.6	0.176	513.6	0.055	513.6	0.032	513.6	0.17										513.6	1.902	513.6	1.539	513.6	1.038	513.6	0.772	910.8	1.883	910.8	1.53	910.8	1.035	910.8	0.772		513.6	0.285	513.6	0.22	513.6	0.12	513.6	0.356
		513.8	0.176	513.8	0.055	513.8	0.032	513.8	0.17										513.8	1.901	513.8	1.538	513.8	1.037	513.8	0.772	911.4	1.883	911.4	1.53	911.4	1.035	911.4	0.772		513.8	0.285	513.8	0.22	513.8	0.12	513.8	0.356
		514	0.176	514	0.055	514	0.032	514	0.17										514	1.901	514	1.538	514	1.037	514	0.771	912	1.883	912	1.53	912	1.035	912	0.772		514	0.285	514	0.22	514	0.12	514	0.356
[truncated: 2,229 more rows]
[truncated: 223 more columns]

## Sheet: FigS3
BLI affinity measurement data
[truncated: 1,332 more rows]
[truncated: 112 more columns]

## Sheet: FigS4
BLI affinity measurement data
[truncated: 1,951 more rows]
[truncated: 58 more columns]

## Sheet: FigS5
GAR05
[truncated: 71 more rows]

## Sheet: FigS9
BLI affinity measurement data
[truncated: 1,332 more rows]
[truncated: 7 more columns]

[truncated: 1 more sheets: FigS10]
